# Supplementary material for: Bioinformatic and Functional Characterization of Hsp70s in Myxococcus xanthus
Source: mSphere. 2021 May 19;6(3):e00305-21. doi: 10.1128/mSphere.00305-21 (PMC8265645; doi:10.1128/mSphere.00305-21)
Supplement: DATA SET S1 [file msphere.00305-21-sd001.xlsx]

## Sheet: Sheet1
the Supplementary data set1:The existence of Hsp70s in bacteria. The genome assembly, organism_name and other information are included. cl35085,PRK00290 and cd10170 represent the protein nubers which contains corresponding conserved domain. Hsp70 super family was the total number. Notably, conserved domain PRK00290 is a member of cl35085 superfamily, in that the number of PRK00290 proteins are al…
assembly	organism_name	Group	SubGroup	Size (Mb)	GC%	cl35085	PRK00290	cd10170	Hsp70 family
GCF_000716715.1	Dactylosporangium aurantiacum	Terrabacteria group	Actinobacteria	11.4456	73.2	2	2	21	23
GCF_000717135.1	Catenuloplanes japonicus	Terrabacteria group	Actinobacteria	10.9715	71.6	1	1	18	19
GCF_000255295.1	Corallococcus coralloides DSM 2259	Proteobacteria	delta/epsilon subdivisions	10.0806	69.9	10	2	7	17
GCF_001027285.1	Archangium gephyra	Proteobacteria	delta/epsilon subdivisions	12.4894	69.4	9	2	7	16
GCF_000331735.1	Myxococcus stipitatus DSM 14675	Proteobacteria	delta/epsilon subdivisions	10.3506	69.2	8	2	7	15
GCF_000737315.1	Hyalangium minutum	Proteobacteria	delta/epsilon subdivisions	11.1862	68	8	2	7	15
GCF_000012685.1	Myxococcus xanthus DK 1622	Proteobacteria	delta/epsilon subdivisions	9.13976	68.9	9	2	6	15
GCF_000219105.1	Myxococcus macrosporus	Proteobacteria	delta/epsilon subdivisions	9.00359	70.6	9	2	6	15
GCF_000165485.1	Stigmatella aurantiaca DW4/3-1	Proteobacteria	delta/epsilon subdivisions	10.2608	67.5	6	2	8	14
GCF_000335475.2	Cystobacter fuscus DSM 2262	Proteobacteria	delta/epsilon subdivisions	12.2824	68.6	7	2	7	14
GCF_000585375.1	Cryptosporangium arvum DSM 44712	Terrabacteria group	Actinobacteria	9.19599	71.7	2	2	11	13
GCF_900143005.1	Cryptosporangium aurantiacum	Terrabacteria group	Actinobacteria	9.57992	71.2	1	1	10	11
GCF_900101745.1	Glycomyces harbinensis	Terrabacteria group	Actinobacteria	6.17152	70.6	1	1	10	11
GCF_000166135.1	Frankia inefficax	Terrabacteria group	Actinobacteria	8.81578	72.3	4	3	7	11
GCF_000022145.1	Anaeromyxobacter dehalogenans 2CP-1	Proteobacteria	delta/epsilon subdivisions	5.02933	74.7	8	2	3	11
GCF_000720965.1	Actinocatenispora sera	Terrabacteria group	Actinobacteria	6.94724	72.7	1	1	9	10
GCF_000379645.1	Actinoplanes globisporus DSM 43857	Terrabacteria group	Actinobacteria	10.9885	70.9	2	2	8	10
GCF_000332315.1	Prochlorothrix hollandica PCC 9006 = CALU 1027	Terrabacteria group	Cyanobacteria/Melainabacteria group	5.64634	54.3	2	1	8	10
GCF_000737325.1	Sandaracinus amylolyticus	Proteobacteria	delta/epsilon subdivisions	10.3273	72	5	2	5	10
GCF_000427885.1	Glycomyces tenuis DSM 44171	Terrabacteria group	Actinobacteria	5.73529	70.4	1	1	8	9
GCF_000482705.1	Glycomyces arizonensis DSM 44726	Terrabacteria group	Actinobacteria	5.04858	70.1	1	1	8	9
GCF_900176515.1	Kibdelosporangium aridum	Terrabacteria group	Actinobacteria	12.2761	66.2	1	1	8	9
GCF_001302585.1	Kibdelosporangium phytohabitans	Terrabacteria group	Actinobacteria	11.7598	68.4	1	1	8	9
GCF_000062885.1	Saccharopolyspora erythraea NRRL 2338	Terrabacteria group	Actinobacteria	8.2128	71.1	2	2	7	9
GCF_000373365.1	Frankia discariae	Terrabacteria group	Actinobacteria	7.89171	72.4	3	3	6	9
GCF_000374165.1	Frankia elaeagni	Terrabacteria group	Actinobacteria	7.58931	71.7	3	2	6	9
GCF_000067165.1	Sorangium cellulosum So ce56	Proteobacteria	delta/epsilon subdivisions	13.0338	71.4	3	2	6	9
GCF_001263175.1	Vulgatibacter incomptus	Proteobacteria	delta/epsilon subdivisions	4.35055	68.9	6	3	3	9
GCF_001552135.1	Actinomadura chibensis NBRC 106107	Terrabacteria group	Actinobacteria	9.40889	72.8	1	1	7	8
GCF_900102815.1	Glycomyces sambucus	Terrabacteria group	Actinobacteria	5.60448	71.8	1	1	7	8
GCF_000374445.1	Actinokineospora enzanensis DSM 44649	Terrabacteria group	Actinobacteria	8.11986	70.8	1	1	7	8
GCF_000024545.1	Stackebrandtia nassauensis DSM 44728	Terrabacteria group	Actinobacteria	6.84156	68.1	1	1	7	8
GCF_000016505.1	Clostridium kluyveri DSM 555	Terrabacteria group	Firmicutes	4.0238	32.0206	2	1	6	8
GCF_000601485.1	Chondromyces apiculatus DSM 436	Proteobacteria	delta/epsilon subdivisions	11.5777	70.3	3	2	5	8
GCF_001189295.1	Chondromyces crocatus	Proteobacteria	delta/epsilon subdivisions	11.3881	68.7	3	2	5	8
GCF_000346485.2	Scytonema hofmannii PCC 7110	Terrabacteria group	Cyanobacteria/Melainabacteria group	12.2944	41.5	4	1	4	8
GCF_000194155.1	Saccharopolyspora spinosa NRRL 18395	Terrabacteria group	Actinobacteria	8.58192	67.9	1	1	6	7
GCF_000379825.1	Longispora albida DSM 44784	Terrabacteria group	Actinobacteria	6.82124	70.3	1	1	6	7
GCF_900107455.1	Asanoa ishikariensis	Terrabacteria group	Actinobacteria	9.08576	70.8	1	1	6	7
GCF_000092105.1	Planctopirus limnophila DSM 3776	PVC group	Planctomycetes	5.46009	53.7224	1	1	6	7
GCF_000015505.1	Polaromonas naphthalenivorans CJ2	Proteobacteria	Betaproteobacteria	5.36614	61.6566	1	1	6	7
GCF_000332235.1	Geminocystis herdmanii PCC 6308	Terrabacteria group	Cyanobacteria/Melainabacteria group	4.26342	34.3	1	1	6	7
GCF_000018665.1	Delftia acidovorans SPH-1	Proteobacteria	Betaproteobacteria	6.76751	66.5	1	1	6	7
GCF_000317105.1	Oscillatoria acuminata PCC 6304	Terrabacteria group	Cyanobacteria/Melainabacteria group	7.80427	47.611	1	1	6	7
GCF_900112555.1	Saccharopolyspora jiangxiensis	Terrabacteria group	Actinobacteria	7.77725	70.9	1	0	6	7
GCF_000525635.1	Kutzneria albida DSM 43870	Terrabacteria group	Actinobacteria	9.87493	70.6	2	2	5	7
GCF_000255655.1	Schlesneria paludicola DSM 18645	PVC group	Planctomycetes	8.70239	55.6	2	1	5	7
GCF_000382345.1	Massilia niastensis DSM 21313	Proteobacteria	Betaproteobacteria	6.59449	66.3	2	1	5	7
GCF_000760695.2	Tolypothrix bouteillei VB521301	Terrabacteria group	Cyanobacteria/Melainabacteria group	11.5723	42.4	2	2	5	7
GCF_001895925.1	Phormidesmis priestleyi ULC007	Terrabacteria group	Cyanobacteria/Melainabacteria group	5.68439	48.6	2	1	5	7
GCF_000521175.1	Aphanizomenon flos-aquae NIES-81	Terrabacteria group	Cyanobacteria/Melainabacteria group	5.85128	38.8	2	1	5	7
GCF_000255705.1	Zavarzinella formosa DSM 19928	PVC group	Planctomycetes	10.0864	58.8	3	1	4	7
GCF_000317535.1	Cylindrospermum stagnale PCC 7417	Terrabacteria group	Cyanobacteria/Melainabacteria group	7.61059	42.1988	3	3	4	7
GCF_000373985.1	Desulfobacter curvatus DSM 3379	Proteobacteria	delta/epsilon subdivisions	5.64428	46.9	4	3	3	7
GCF_000196835.1	Amycolatopsis mediterranei U32	Terrabacteria group	Actinobacteria	10.2367	71.3	1	1	5	6
GCF_000384295.1	Amycolatopsis balhimycina FH 1894	Terrabacteria group	Actinobacteria	10.8585	70.8	1	1	5	6
GCF_900111175.1	Actinokineospora terrae	Terrabacteria group	Actinobacteria	7.58819	71	1	1	5	6
GCF_900188005.1	Actinoplanes regularis	Terrabacteria group	Actinobacteria	10.0317	70.3	1	1	5	6
GCF_000482865.1	Actinokineospora inagensis DSM 44258	Terrabacteria group	Actinobacteria	7.27876	70.2	1	1	5	6
GCF_900101685.1	Alloactinosynnema iranicum	Terrabacteria group	Actinobacteria	6.57876	70.8	1	1	5	6
GCF_000427785.1	Massilia alkalitolerans DSM 17462	Proteobacteria	Betaproteobacteria	6.11168	65.3	1	1	5	6
GCF_000467185.1	Vibrio ezurae NBRC 102218	Proteobacteria	Gammaproteobacteria	3.6829	43.3	1	1	5	6
GCF_000425385.1	Pseudoduganella violaceinigra DSM 15887	Proteobacteria	Betaproteobacteria	6.11035	63	1	1	5	6
GCF_000383895.1	Duganella zoogloeoides ATCC 25935	Proteobacteria	Betaproteobacteria	6.27295	63.7	1	1	5	6
GCF_000317675.1	Cyanobacterium aponinum PCC 10605	Terrabacteria group	Cyanobacteria/Melainabacteria group	4.17697	34.9729	1	1	5	6
GCF_000332215.1	Pseudanabaena biceps PCC 7429	Terrabacteria group	Cyanobacteria/Melainabacteria group	5.47642	43.2	1	1	5	6
GCF_900130105.1	Vibrio aerogenes CECT 7868	Proteobacteria	Gammaproteobacteria	5.25026	45.7	1	1	5	6
GCF_000013645.1	Paraburkholderia xenovorans LB400	Proteobacteria	Betaproteobacteria	9.73114	62.6336	1	1	5	6
GCF_000210375.1	Arthrospira platensis NIES-39	Terrabacteria group	Cyanobacteria/Melainabacteria group	6.78843	44.3	1	1	5	6
GCF_000317145.1	Chamaesiphon minutus PCC 6605	Terrabacteria group	Cyanobacteria/Melainabacteria group	6.76176	45.6454	1	1	5	6
GCF_000317495.1	Crinalium epipsammum PCC 9333	Terrabacteria group	Cyanobacteria/Melainabacteria group	5.62041	40.1979	1	1	5	6
GCF_000504245.1	Amycolatopsis halophila YIM 93223	Terrabacteria group	Actinobacteria	5.5513	67.8	2	2	4	6
GCF_000717175.1	Pseudonocardia autotrophica	Terrabacteria group	Actinobacteria	8.02384	73.5	2	2	4	6
GCF_900107045.1	Amycolatopsis xylanica	Terrabacteria group	Actinobacteria	9.40609	68.9	2	2	4	6
GCF_000328705.1	Saccharothrix espanaensis DSM 44229	Terrabacteria group	Actinobacteria	9.36065	72.2	2	1	4	6
GCF_001701025.1	Lentzea guizhouensis	Terrabacteria group	Actinobacteria	9.99787	70	2	0	4	6
GCF_001921205.1	Actinophytocola xanthii	Terrabacteria group	Actinobacteria	8.34563	71.7	2	2	4	6
GCF_000196255.1	Photobacterium profundum SS9	Proteobacteria	Gammaproteobacteria	6.40328	41.7454	2	2	4	6
GCF_000196495.1	Aliivibrio salmonicida LFI1238	Proteobacteria	Gammaproteobacteria	4.65566	38.9398	2	2	4	6
GCF_000818395.1	Noviherbaspirillum autotrophicum	Proteobacteria	Betaproteobacteria	5.3846	59.9	2	2	4	6
GCF_000950415.1	Photobacterium leiognathi	Proteobacteria	Gammaproteobacteria	4.60732	40.9	2	2	4	6
GCF_000959245.1	Burkholderia ubonensis MSMB22	Proteobacteria	Betaproteobacteria	7.18907	67.3091	2	2	4	6
GCF_001591125.1	Vibrio mediterranei NBRC 15635	Proteobacteria	Gammaproteobacteria	5.62943	44	2	2	4	6
GCF_000011805.1	Aliivibrio fischeri ES114	Proteobacteria	Gammaproteobacteria	4.27372	38.371	2	2	4	6
GCF_001298445.1	Nostoc piscinale CENA21	Terrabacteria group	Cyanobacteria/Melainabacteria group	7.09456	40.5	2	2	4	6
GCF_000317475.1	Oscillatoria nigro-viridis PCC 7112	Terrabacteria group	Cyanobacteria/Melainabacteria group	8.27225	45.8127	2	1	4	6
GCF_000315565.1	Mastigocladopsis repens PCC 10914	Terrabacteria group	Cyanobacteria/Melainabacteria group	6.46565	43.5	2	1	4	6
GCF_000828085.2	Scytonema tolypothrichoides VB-61278	Terrabacteria group	Cyanobacteria/Melainabacteria group	7.89327	43.2	2	1	4	6
GCF_000582685.1	[Scytonema hofmanni] UTEX 2349	Terrabacteria group	Cyanobacteria/Melainabacteria group	8.13344	41.2	2	1	4	6
GCF_000340565.2	Nodularia spumigena CCY9414	Terrabacteria group	Cyanobacteria/Melainabacteria group	5.46227	41.2	2	2	4	6
GCF_002163975.1	Nostocales cyanobacterium HT-58-2	Terrabacteria group	Cyanobacteria/Melainabacteria group	7.89957	42.6036	2	2	4	6
GCF_000242455.2	Singulisphaera acidiphila DSM 18658	PVC group	Planctomycetes	9.75569	62.2672	3	2	3	6
GCF_001552215.1	Actinomadura macra NBRC 14102	Terrabacteria group	Actinobacteria	9.04635	70.7	3	2	3	6
GCF_000196675.1	Pseudonocardia dioxanivorans CB1190	Terrabacteria group	Actinobacteria	7.30399	73.2078	3	3	3	6
GCF_002197845.1	Fimbriiglobus ruber	PVC group	Planctomycetes	12.3636	64.2	3	1	3	6
GCF_000577895.1	Clostridium bornimense	Terrabacteria group	Firmicutes	3.61702	29.4714	3	1	3	6
GCF_000173075.1	Chthoniobacter flavus Ellin428	PVC group	Verrucomicrobia	7.8487	61.1	3	1	3	6
GCF_002150765.1	Lentzea kentuckyensis	Terrabacteria group	Actinobacteria	10.2106	68.8	3	1	3	6
GCF_000309945.1	Oscillatoriales cyanobacterium JSC-12	Terrabacteria group	Cyanobacteria/Melainabacteria group	5.53049	47.5	3	3	3	6
GCF_001904655.1	Chroogloeocystis siderophila 5.2 s.c.1	Terrabacteria group	Cyanobacteria/Melainabacteria group	5.00999	42.9	3	3	3	6
GCF_000020025.1	Nostoc punctiforme PCC 73102	Terrabacteria group	Cyanobacteria/Melainabacteria group	9.05919	41.3416	3	3	3	6
GCF_000317225.1	Fischerella thermalis PCC 7521	Terrabacteria group	Cyanobacteria/Melainabacteria group	5.43827	41	3	3	3	6
GCF_900104745.1	Actinopolymorpha singaporensis	Terrabacteria group	Actinobacteria	6.40367	70.6	4	4	2	6
GCF_000170895.1	Plesiocystis pacifica SIR-1	Proteobacteria	delta/epsilon subdivisions	10.5876	70.7	4	2	2	6
GCF_000178855.1	Ktedonobacter racemifer DSM 44963	Terrabacteria group	Chloroflexi	13.6616	53.8	5	4	1	6
GCF_000430765.1	Bacillus kribbensis DSM 17871	Terrabacteria group	Firmicutes	5.05227	43	1	1	4	5
GCF_000427905.1	Thermocrispum agreste DSM 44070	Terrabacteria group	Actinobacteria	4.19609	69.9	1	1	4	5
GCF_000527155.1	Haloglycomyces albus DSM 45210	Terrabacteria group	Actinobacteria	3.53542	60.4	1	1	4	5
GCF_000716755.1	Saccharothrix syringae	Terrabacteria group	Actinobacteria	10.8828	73.5	1	1	4	5
GCF_001747425.1	Actinoalloteichus hymeniacidonis	Terrabacteria group	Actinobacteria	6.30639	68.1	1	1	4	5
GCF_002240355.1	Prauserella marina	Terrabacteria group	Actinobacteria	6.98641	67.6077	1	1	4	5
GCF_000423625.1	Pseudonocardia asaccharolytica DSM 44247 = NBRC 16224	Terrabacteria group	Actinobacteria	5.05684	71.8	1	1	4	5
GCF_000564855.1	Actinokineospora spheciospongiae	Terrabacteria group	Actinobacteria	7.52948	72.8	1	1	4	5
GCF_001940455.1	Actinokineospora bangkokensis	Terrabacteria group	Actinobacteria	7.45371	74	1	1	4	5
GCF_001983935.1	Fuerstia marisgermanicae	PVC group	Planctomycetes	8.92048	55.9	1	1	4	5
GCF_900099755.1	Alloactinosynnema album	Terrabacteria group	Actinobacteria	7.27306	69.7	1	1	4	5
GCF_900103775.1	Allokutzneria albata	Terrabacteria group	Actinobacteria	8.56562	70.3	1	1	4	5
GCF_900115345.1	Amycolatopsis rubida	Terrabacteria group	Actinobacteria	9.87359	69.8	1	1	4	5
GCF_900142365.1	Pseudonocardia thermophila	Terrabacteria group	Actinobacteria	6.09821	72.9	1	1	4	5
GCF_001466305.1	Defluviitalea phaphyphila	Terrabacteria group	Firmicutes	2.53981	27.7	1	1	4	5
GCF_900113665.1	Planctomicrobium piriforme	PVC group	Planctomycetes	6.317	58.8	1	1	4	5
GCF_001547935.1	Vibrio tritonius	Proteobacteria	Gammaproteobacteria	5.22193	43.9316	1	1	4	5
GCF_900114705.1	Rugamonas rubra	Proteobacteria	Gammaproteobacteria	6.8305	67	1	1	4	5
GCF_900143065.1	Duganella sacchari	Proteobacteria	Betaproteobacteria	6.67568	61.5	1	1	4	5
GCF_001580455.1	Ramlibacter tataouinensis	Proteobacteria	Betaproteobacteria	4.91663	67.6	1	1	4	5
GCF_001650345.1	Photobacterium jeanii	Proteobacteria	Gammaproteobacteria	5.04704	45.1	1	1	4	5
GCF_002056725.1	Comamonas kerstersii	Proteobacteria	Betaproteobacteria	3.54792	59.6	1	1	4	5
GCF_002215135.1	Vibrio vulnificus	Proteobacteria	Gammaproteobacteria	5.16313	46.5303	1	1	4	5
GCF_900089765.1	Vibrio toranzoniae	Proteobacteria	Gammaproteobacteria	4.56337	43.9	1	1	4	5
GCF_900112225.1	Massilia yuzhufengensis	Proteobacteria	Betaproteobacteria	5.58024	65.6	1	1	4	5
GCF_900116645.1	Massilia namucuonensis	Proteobacteria	Betaproteobacteria	8.48911	66.7	1	1	4	5
GCF_000176855.2	Acidovorax avenae subsp. avenae ATCC 19860	Proteobacteria	Betaproteobacteria	5.48217	68.8	1	1	4	5
GCF_001584185.1	Collimonas pratensis	Proteobacteria	Betaproteobacteria	5.73003	58.7	1	1	4	5
GCF_000017705.1	Vibrio campbellii ATCC BAA-1116	Proteobacteria	Gammaproteobacteria	6.05838	45.4023	1	1	4	5
GCF_000020045.1	Paraburkholderia phymatum STM815	Proteobacteria	Betaproteobacteria	8.67656	62.2803	1	1	4	5
GCF_000426765.1	Vibrio litoralis DSM 17657	Proteobacteria	Gammaproteobacteria	3.82388	41.9	1	1	4	5
GCF_000730475.1	Photobacterium sanctipauli	Proteobacteria	Gammaproteobacteria	5.68959	48.1	1	1	4	5
GCF_000832305.1	Cupriavidus basilensis	Proteobacteria	Betaproteobacteria	8.42148	65.0222	1	1	4	5
GCF_000953735.1	Moritella viscosa	Proteobacteria	Gammaproteobacteria	5.09399	39.3912	1	1	4	5
GCF_001558415.2	Vibrio fluvialis	Proteobacteria	Gammaproteobacteria	4.82773	49.8961	1	1	4	5
GCF_001866515.1	Massilia timonae	Proteobacteria	Betaproteobacteria	5.96926	65.8	1	1	4	5
GCF_900188095.1	Noviherbaspirillum humi	Proteobacteria	Betaproteobacteria	5.38112	63.3	1	1	4	5
GCF_000196095.1	Vibrio parahaemolyticus RIMD 2210633	Proteobacteria	Gammaproteobacteria	5.16577	45.4	1	1	4	5
GCF_000276805.1	Moritella dasanensis ArB 0140	Proteobacteria	Gammaproteobacteria	4.88958	40.8	1	1	4	5
GCF_000287055.2	Vibrio genomosp. F10 str. ZF-129	Proteobacteria	Gammaproteobacteria	4.41818	43.3	1	1	4	5
GCF_000294655.1	Phaeospirillum molischianum DSM 120	Proteobacteria	Alphaproteobacteria	3.80562	61.5	1	1	4	5
GCF_000688255.1	Simplicispira psychrophila DSM 11588	Proteobacteria	Betaproteobacteria	3.60077	61.5	1	1	4	5
GCF_000698595.1	Caballeronia glathei	Proteobacteria	Betaproteobacteria	8.63738	64.4	1	1	4	5
GCF_000739375.1	Comamonas testosteroni TK102	Proteobacteria	Betaproteobacteria	6.0627	61.9	1	1	4	5
GCF_000740015.1	Vibrio diazotrophicus NBRC 103148	Proteobacteria	Gammaproteobacteria	4.72175	43.4	1	1	4	5
GCF_000745965.1	Edaphobacter aggregans DSM 19364	Acidobacteria	Acidobacteriia	8.17713	58.7	1	1	4	5
GCF_000763535.1	Vibrio coralliilyticus	Proteobacteria	Gammaproteobacteria	5.73279	45.8007	1	1	4	5
GCF_000940995.1	Photobacterium gaetbulicola Gung47	Proteobacteria	Gammaproteobacteria	5.90941	49.7275	1	1	4	5
GCF_000953695.1	Aliivibrio wodanis	Proteobacteria	Gammaproteobacteria	4.63513	38.4801	1	1	4	5
GCF_001267945.1	Vibrio alginolyticus	Proteobacteria	Gammaproteobacteria	4.46823	42.8	1	1	4	5
GCF_001544075.1	Comamonas terrae	Proteobacteria	Betaproteobacteria	4.71671	65.7	1	1	4	5
GCF_001571085.1	Azohydromonas lata NBRC 102462	Proteobacteria	Betaproteobacteria	7.18325	69	1	1	4	5
GCF_001544455.2	Caballeronia sordidicola	Proteobacteria	Betaproteobacteria	6.87451	60.1	1	1	4	5
GCF_000710505.1	Planktothrix agardhii NIVA-CYA 126/8	Terrabacteria group	Cyanobacteria/Melainabacteria group	5.04587	39.5525	1	1	4	5
GCF_000314005.1	Spirulina subsalsa PCC 9445	Terrabacteria group	Cyanobacteria/Melainabacteria group	5.3236	47.4	1	1	4	5
GCF_002110465.1	unicellular cyanobacterium SU2	Terrabacteria group	Cyanobacteria/Melainabacteria group	5.2433	38.7	1	1	4	5
GCF_000952155.1	Aliterella atlantica CENA595	Terrabacteria group	Cyanobacteria/Melainabacteria group	5.2657	42.6	1	1	4	5
GCF_001890765.1	Spirulina major PCC 6313	Terrabacteria group	Cyanobacteria/Melainabacteria group	5.05015	53.5	1	1	4	5
GCF_000058485.1	Frankia alni ACN14a	Terrabacteria group	Actinobacteria	7.49793	72.8	2	2	3	5
GCF_001552615.1	Millisia brevis NBRC 105863	Terrabacteria group	Actinobacteria	5.64634	69.2	2	2	3	5
GCF_001895025.1	Rhodococcus zopfii NBRC 100606 = JCM 9919	Terrabacteria group	Actinobacteria	6.29721	68.2	2	2	3	5
GCF_000308695.1	Nocardia takedensis NBRC 100417	Terrabacteria group	Actinobacteria	8.03387	69.5	2	2	3	5
GCF_000379625.1	Actinomycetospora chiangmaiensis DSM 45062	Terrabacteria group	Actinobacteria	5.86108	74	2	2	3	5
GCF_900111005.1	Lentzea albida	Terrabacteria group	Actinobacteria	9.44113	70.2	2	2	3	5
GCF_000383915.1	Amycolatopsis benzoatilytica AK 16/65	Terrabacteria group	Actinobacteria	8.70427	70	2	2	3	5
GCF_000519205.1	Amycolatopsis taiwanensis DSM 45107	Terrabacteria group	Actinobacteria	8.77751	68.5	2	2	3	5
GCF_001854245.1	Desulfococcus multivorans	Proteobacteria	delta/epsilon subdivisions	4.4554	56.8	2	2	3	5
GCF_000186345.1	Isosphaera pallida ATCC 43644	PVC group	Planctomycetes	5.5293	62.4469	2	1	3	5
GCF_001552635.1	Actinomadura hibisca NBRC 15177	Terrabacteria group	Actinobacteria	9.02397	72.4	2	1	3	5
GCF_002189065.1	Bathymodiolus platifrons methanotrophic gill symbiont	Proteobacteria	Gammaproteobacteria	4.01802	39.8	2	1	3	5
GCF_900170035.1	Desulfamplus magnetovallimortis	Proteobacteria	delta/epsilon subdivisions	6.678	40.7	2	1	3	5
GCF_000025185.1	Pirellula staleyi DSM 6068	PVC group	Planctomycetes	6.1962	57.5	2	1	3	5
GCF_000494755.1	Actinoplanes friuliensis DSM 7358	Terrabacteria group	Actinobacteria	9.37607	70.4	2	1	3	5
GCF_001685465.1	Vibrio scophthalmi	Proteobacteria	Gammaproteobacteria	4.92608	44.6162	2	2	3	5
GCF_000171775.1	Gemmata obscuriglobus UQM 2246	PVC group	Planctomycetes	9.16184	67.2	2	1	3	5
GCF_900176285.1	Desulfacinum hydrothermale DSM 13146	Proteobacteria	delta/epsilon subdivisions	3.69679	61	2	2	3	5
GCF_900101345.1	Desulfoluna spongiiphila	Proteobacteria	delta/epsilon subdivisions	6.53511	57.2	2	1	3	5
GCF_000950095.1	Photobacterium kishitanii	Proteobacteria	Gammaproteobacteria	4.70967	39	2	2	3	5
GCF_002142615.1	Photobacterium damselae subsp. damselae	Proteobacteria	Gammaproteobacteria	4.54459	40.8845	2	2	3	5
GCF_000745975.1	Desulfobacter vibrioformis DSM 8776	Proteobacteria	delta/epsilon subdivisions	4.46678	48.6	2	1	3	5
GCF_900176365.1	Desulfobacterium vacuolatum DSM 3385	Proteobacteria	delta/epsilon subdivisions	5.0358	46.5	2	1	3	5
GCF_000380225.1	filamentous cyanobacterium ESFC-1	Terrabacteria group	Cyanobacteria/Melainabacteria group	5.63204	46.5	2	2	3	5
GCF_000317695.1	Anabaena cylindrica PCC 7122	Terrabacteria group	Cyanobacteria/Melainabacteria group	7.06328	38.7952	2	1	3	5
GCF_001904615.1	Limnothrix rosea IAM M-220	Terrabacteria group	Cyanobacteria/Melainabacteria group	4.06564	45.3787	2	1	3	5
GCF_000309385.1	Nodosilinea nodulosa PCC 7104	Terrabacteria group	Cyanobacteria/Melainabacteria group	6.89128	57.7	2	1	3	5
GCF_000317025.1	Pleurocapsa sp. PCC 7327	Terrabacteria group	Cyanobacteria/Melainabacteria group	4.98682	45.2	2	2	3	5
GCF_000317285.1	Chlorogloeopsis fritschii PCC 6912	Terrabacteria group	Cyanobacteria/Melainabacteria group	7.75174	41.5	2	2	3	5
GCF_000332255.1	cyanobacterium PCC 7702	Terrabacteria group	Cyanobacteria/Melainabacteria group	4.90315	42.5	2	2	3	5
GCF_000478195.2	Lyngbya aestuarii BL J	Terrabacteria group	Cyanobacteria/Melainabacteria group	6.86763	41.2	2	2	3	5
GCF_000972705.2	Limnoraphis robusta CS-951	Terrabacteria group	Cyanobacteria/Melainabacteria group	7.31412	41.6	2	2	3	5
GCF_000196515.1	'Nostoc azollae' 0708	Terrabacteria group	Cyanobacteria/Melainabacteria group	5.48614	38.3265	2	2	3	5
GCF_000379525.1	Lamprocystis purpurea DSM 4197	Proteobacteria	Gammaproteobacteria	6.90874	64.3	3	2	2	5
GCF_000172555.1	Pedosphaera parvula Ellin514	PVC group	Verrucomicrobia	7.41422	52.6	3	2	2	5
GCF_001418655.1	Streptomyces phaeochromogenes	Terrabacteria group	Actinobacteria	10.9355	70.2	3	2	2	5
GCF_001509495.1	Actinoplanes awajinensis subsp. mycoplanecinus	Terrabacteria group	Actinobacteria	11.3927	71.1	3	3	2	5
GCF_002000025.1	Colwellia aestuarii	Proteobacteria	Gammaproteobacteria	4.28873	38.6	3	2	2	5
GCF_000013605.1	Rhodoferax ferrireducens T118	Proteobacteria	Betaproteobacteria	4.96978	59.6151	3	1	2	5
GCF_900188405.1	Streptomyces glauciniger	Terrabacteria group	Actinobacteria	9.80866	72.3	4	3	1	5
GCF_900104755.1	Bradyrhizobium lablabi	Proteobacteria	Alphaproteobacteria	8.26957	62.3	4	4	1	5
GCF_001735805.1	Streptomyces puniciscabiei	Terrabacteria group	Actinobacteria	9.69895	71.1	5	5	0	5
GCF_000181475.1	Gimesia maris DSM 8797	PVC group	Planctomycetes	7.778	50.5	0	0	4	4
GCF_000982825.1	Cronobacter sakazakii	Proteobacteria	Gammaproteobacteria	4.66357	56.6285	1	1	3	4
GCF_001956985.1	Paludisphaera borealis	PVC group	Planctomycetes	7.6519	66.2465	1	1	3	4
GCF_000005845.2	Escherichia coli str. K-12 substr. MG1655	Proteobacteria	Gammaproteobacteria	4.64165	50.8	1	1	3	4
GCF_000384315.1	Amycolatopsis nigrescens CSC17Ta-90	Terrabacteria group	Actinobacteria	9.11101	70	1	1	3	4
GCF_000006945.2	Salmonella enterica subsp. enterica serovar Typhimurium str. LT2	Proteobacteria	Gammaproteobacteria	4.95138	52.2171	1	1	3	4
GCF_000397205.1	Pseudomonas protegens CHA0	Proteobacteria	Gammaproteobacteria	6.86798	63.4	1	1	3	4
GCF_000800615.1	Pseudomonas putida	Proteobacteria	Gammaproteobacteria	5.87875	62.3	1	1	3	4
GCF_002157755.1	Thaumasiovibrio subtropicus	Proteobacteria	Gammaproteobacteria	5.40539	47.2	1	1	3	4
GCF_000023865.1	Saccharomonospora viridis DSM 43017	Terrabacteria group	Actinobacteria	4.30835	67.3	1	1	3	4
GCF_000024385.1	Thermomonospora curvata DSM 43183	Terrabacteria group	Actinobacteria	5.63902	71.6	1	1	3	4
GCF_000177615.2	Frankia symbiont of Datisca glomerata	Terrabacteria group	Actinobacteria	5.34099	69.9675	1	1	3	4
GCF_000384115.1	Sporichthya polymorpha DSM 43042	Terrabacteria group	Actinobacteria	5.50015	71.4	1	1	3	4
GCF_000425065.1	Actinomadura rifamycini DSM 43936	Terrabacteria group	Actinobacteria	8.38543	74.1	1	1	3	4
GCF_000702445.1	Bryobacter aggregatus MPL3	Acidobacteria	Acidobacteriia	5.74799	57.9	1	1	3	4
GCF_001499655.1	Candidatus Protochlamydia naegleriophila	PVC group	Chlamydiae	3.03037	42.4363	1	1	3	4
GCF_001570525.1	Herbidospora sakaeratensis	Terrabacteria group	Actinobacteria	8.5957	71	1	1	3	4
GCF_001642955.1	Rubripirellula obstinata	PVC group	Planctomycetes	6.57871	54.1	1	1	3	4
GCF_900116135.1	Saccharopolyspora flava	Terrabacteria group	Actinobacteria	6.2913	70.8	1	1	3	4
GCF_000023245.1	Actinosynnema mirum DSM 43827	Terrabacteria group	Actinobacteria	8.24814	73.7	1	1	3	4
GCF_000233695.2	Desulfobacter postgatei 2ac9	Proteobacteria	delta/epsilon subdivisions	3.97466	47.2	1	1	3	4
GCF_000243395.2	Saccharomonospora glauca K62	Terrabacteria group	Actinobacteria	4.56411	69.0872	1	1	3	4
GCF_001939725.1	Vibrio panuliri	Proteobacteria	Gammaproteobacteria	4.73713	45.1	1	1	3	4
GCF_900111115.1	Giesbergeria anulus	Proteobacteria	Betaproteobacteria	3.42056	57.5	1	1	3	4
GCF_900184095.1	Vibrio mangrovi	Proteobacteria	Gammaproteobacteria	4.94461	45.6	1	1	3	4
GCF_000008325.1	Methylococcus capsulatus str. Bath	Proteobacteria	Gammaproteobacteria	3.30456	63.6	1	1	3	4
GCF_000204645.1	Alicycliphilus denitrificans K601	Proteobacteria	Betaproteobacteria	5.07075	67.9137	1	1	3	4
GCF_000245015.1	Beggiatoa alba B18LD	Proteobacteria	Gammaproteobacteria	4.26515	40.7	1	1	3	4
GCF_000354175.2	Vibrio alginolyticus NBRC 15630 = ATCC 17749	Proteobacteria	Gammaproteobacteria	5.14664	44.7	1	1	3	4
GCF_000496735.2	Methyloglobulus morosus KoM1	Proteobacteria	Gammaproteobacteria	4.13694	47.3	1	1	3	4
GCF_001077885.1	Photobacterium swingsii	Proteobacteria	Gammaproteobacteria	5.52352	43.7	1	1	3	4
GCF_001305575.2	Beggiatoa leptomitoformis	Proteobacteria	Gammaproteobacteria	4.2653	40.5	1	1	3	4
GCF_001677275.1	Vibrio breoganii	Proteobacteria	Gammaproteobacteria	4.49218	45.1995	1	1	3	4
GCF_001957165.1	Vibrio ostreicida	Proteobacteria	Gammaproteobacteria	4.49607	45.7	1	1	3	4
GCF_002196515.1	Vibrio gazogenes	Proteobacteria	Gammaproteobacteria	4.78655	45.3086	1	1	3	4
GCF_002214645.1	Diaphorobacter polyhydroxybutyrativorans	Proteobacteria	Betaproteobacteria	4.06128	66.7	1	1	3	4
GCF_000196115.1	Rhodopirellula baltica SH 1	PVC group	Planctomycetes	7.14558	55.4	1	1	3	4
GCF_001027925.1	Rhodopirellula islandica	PVC group	Planctomycetes	7.4332	57.2	1	1	3	4
GCF_002149925.1	Thioflexothrix psekupsii	Proteobacteria	Gammaproteobacteria	3.96826	42.1	1	1	3	4
GCF_900113275.1	Neptunomonas qingdaonensis	Proteobacteria	Gammaproteobacteria	4.44979	46.2	1	1	3	4
GCF_000429225.1	Actinomyces dentalis DSM 19115	Terrabacteria group	Actinobacteria	3.53139	73.1	1	1	3	4
GCF_002157795.1	Thaumasiovibrio occultus	Proteobacteria	Gammaproteobacteria	4.47366	49.4	1	1	3	4
GCF_000212735.1	Haliscomenobacter hydrossis DSM 1100	FCB group	Bacteroidetes/Chlorobi group	8.77165	47.0706	1	1	3	4
GCF_000190755.2	Methylobacter tundripaludum SV96	Proteobacteria	Gammaproteobacteria	4.84833	49.5	1	1	3	4
GCF_900089755.1	Marinomonas aquimarina	Proteobacteria	Gammaproteobacteria	3.65963	48.9	1	1	3	4
GCF_000214215.1	Marinomonas posidonica IVIA-Po-181	Proteobacteria	Gammaproteobacteria	3.89994	44.3	1	1	3	4
GCF_000521805.1	Marinomonas ushuaiensis DSM 15871	Proteobacteria	Gammaproteobacteria	3.3421	41.1	1	1	3	4
GCF_001056295.1	Corynebacterium halotolerans	Terrabacteria group	Actinobacteria	3.15482	70.1	1	1	3	4
GCF_001418205.1	Marinomonas fungiae	Proteobacteria	Gammaproteobacteria	4.18925	46.2	1	1	3	4
GCF_900089775.1	Marinomonas spartinae	Proteobacteria	Gammaproteobacteria	4.71822	44.1	1	1	3	4
GCF_900129155.1	Marinomonas polaris DSM 16579	Proteobacteria	Gammaproteobacteria	5.03854	42.5	1	1	3	4
GCF_000020365.1	Desulfobacterium autotrophicum HRM2	Proteobacteria	delta/epsilon subdivisions	5.65778	48.7174	1	1	3	4
GCF_000307105.1	Desulfobacula toluolica Tol2	Proteobacteria	delta/epsilon subdivisions	5.19791	41.4	1	1	3	4
GCF_002117405.1	Methylocystis bryophila	Proteobacteria	Alphaproteobacteria	4.70797	63.148	1	1	3	4
GCF_001592305.1	Hydrogenophaga taeniospiralis NBRC 102512	Proteobacteria	Betaproteobacteria	5.27533	66.7	1	1	3	4
GCF_001598255.1	Mitsuaria chitosanitabida NBRC 102408	Proteobacteria	Betaproteobacteria	5.81941	69.9	1	1	3	4
GCF_000007805.1	Pseudomonas syringae pv. tomato str. DC3000	Proteobacteria	Gammaproteobacteria	6.53826	58.3401	1	1	3	4
GCF_000009125.1	Ralstonia solanacearum GMI1000	Proteobacteria	Betaproteobacteria	5.81092	66.964	1	1	3	4
GCF_000164865.1	[Enterobacter] lignolyticus SCF1	Proteobacteria	Gammaproteobacteria	4.81405	57	1	1	3	4
GCF_000196395.1	Aeromonas salmonicida subsp. salmonicida A449	Proteobacteria	Gammaproteobacteria	5.04054	58.1696	1	1	3	4
GCF_000213805.1	Pseudomonas fulva 12-X	Proteobacteria	Gammaproteobacteria	4.92077	63.5	1	1	3	4
GCF_000237065.1	Pseudomonas fluorescens F113	Proteobacteria	Gammaproteobacteria	6.84583	60.8	1	1	3	4
GCF_000259175.1	Providencia stuartii MRSN 2154	Proteobacteria	Gammaproteobacteria	4.40211	41.3	1	1	3	4
GCF_000374805.1	Chitiniphilus shinanonensis DSM 23277	Proteobacteria	Betaproteobacteria	4.15163	66.4	1	1	3	4
GCF_000427805.1	Budvicia aquatica DSM 5075 = ATCC 35567	Proteobacteria	Gammaproteobacteria	5.66873	45.8	1	1	3	4
GCF_000428465.1	Chitinimonas koreensis DSM 17726	Proteobacteria	Betaproteobacteria	5.5861	68.8	1	1	3	4
GCF_000757825.1	Cedecea neteri	Proteobacteria	Gammaproteobacteria	4.87644	55.1	1	1	3	4
GCF_000759445.1	Pseudomonas lutea	Proteobacteria	Gammaproteobacteria	5.6475	60.2	1	1	3	4
GCF_000806415.1	Pseudomonas flexibilis	Proteobacteria	Gammaproteobacteria	3.7484	65.8	1	1	3	4
GCF_000954135.1	Ralstonia mannitolilytica	Proteobacteria	Betaproteobacteria	5.0723	65.4858	1	1	3	4
GCF_001006005.1	Serratia fonticola	Proteobacteria	Gammaproteobacteria	6.00051	53.6	1	1	3	4
GCF_001294205.1	Amantichitinum ursilacus	Proteobacteria	Betaproteobacteria	4.92895	60.1	1	1	3	4
GCF_001482385.1	Pseudoalteromonas rubra	Proteobacteria	Gammaproteobacteria	5.91378	47.6619	1	1	3	4
GCF_001534745.1	Pseudomonas monteilii	Proteobacteria	Gammaproteobacteria	4.71436	64.4	1	1	3	4
GCF_001597285.1	Pseudomonas alcaligenes	Proteobacteria	Gammaproteobacteria	4.4063	65.5	1	1	3	4
GCF_001913135.1	Pseudomonas psychrotolerans	Proteobacteria	Gammaproteobacteria	5.38617	64.8064	1	1	3	4
GCF_900108595.1	Pseudomonas fuscovaginae	Proteobacteria	Gammaproteobacteria	6.59235	61.4	1	1	3	4
GCF_900119825.1	Chitinimonas taiwanensis DSM 18899	Proteobacteria	Betaproteobacteria	4.07524	62.9	1	1	3	4
GCF_900141925.1	Pseudomonas zeshuii	Proteobacteria	Gammaproteobacteria	5.33983	55.3	1	1	3	4
GCF_000419525.1	Leucothrix mucor DSM 2157	Proteobacteria	Gammaproteobacteria	5.18567	47.8	1	1	3	4
GCF_000739795.1	Paraburkholderia kururiensis subsp. thiooxydans NBRC 107107	Proteobacteria	Betaproteobacteria	6.79558	65.1	1	1	3	4
GCF_000145275.1	Clostridium cellulovorans 743B	Terrabacteria group	Firmicutes	5.26222	31.2	1	1	3	4
GCF_000689195.1	Sphaerotilus natans subsp. natans DSM 6575	Proteobacteria	Betaproteobacteria	4.59282	69.9	1	1	3	4
GCF_000959725.1	Burkholderia gladioli	Proteobacteria	Betaproteobacteria	8.89946	67.6197	1	1	3	4
GCF_000684975.1	Paraburkholderia acidipaludis NBRC 101816	Proteobacteria	Betaproteobacteria	6.47543	65.2	1	1	3	4
GCF_001865575.1	Paraburkholderia sprentiae WSM5005	Proteobacteria	Betaproteobacteria	7.82954	63.1824	1	1	3	4
GCF_000011545.1	Burkholderia pseudomallei K96243	Proteobacteria	Betaproteobacteria	7.24755	68.0502	1	1	3	4
GCF_000091465.1	Vibrio tasmaniensis LGP32	Proteobacteria	Gammaproteobacteria	4.97482	43.8653	1	1	3	4
GCF_000430725.1	Azohydromonas australica DSM 1124	Proteobacteria	Betaproteobacteria	8.78678	68.7	1	1	3	4
GCF_000467125.1	Vibrio proteolyticus NBRC 13287	Proteobacteria	Gammaproteobacteria	4.74554	50	1	1	3	4
GCF_000935165.2	Comamonas aquatica	Proteobacteria	Betaproteobacteria	3.76443	64.5	1	1	3	4
GCF_900100015.1	Vibrio xiamenensis	Proteobacteria	Gammaproteobacteria	5.50125	46.4	1	1	3	4
GCF_900115555.1	Pseudomonas borbori	Proteobacteria	Gammaproteobacteria	5.27047	63	1	1	3	4
GCF_000006745.1	Vibrio cholerae O1 biovar El Tor str. N16961	Proteobacteria	Gammaproteobacteria	4.03346	47.4873	1	1	3	4
GCF_000012985.1	Hahella chejuensis KCTC 2396	Proteobacteria	Gammaproteobacteria	7.21527	53.9	1	1	3	4
GCF_000015285.1	Psychromonas ingrahamii 37	Proteobacteria	Gammaproteobacteria	4.5596	40.1	1	1	3	4
GCF_000025965.1	Aromatoleum aromaticum EbN1	Proteobacteria	Betaproteobacteria	4.72726	64.6764	1	1	3	4
GCF_000158075.1	[Clostridium] asparagiforme DSM 15981	Terrabacteria group	Firmicutes	6.41733	55.3	1	1	3	4
GCF_000217675.1	Vibrio anguillarum 775	Proteobacteria	Gammaproteobacteria	4.05205	44.4781	1	1	3	4
GCF_000219215.1	Cupriavidus necator N-1	Proteobacteria	Betaproteobacteria	8.48086	65.4817	1	1	3	4
GCF_000272145.2	Vibrio genomosp. F6 str. FF-238	Proteobacteria	Gammaproteobacteria	4.23962	42.3	1	1	3	4
GCF_000310185.1	Thauera aminoaromatica S2	Proteobacteria	Betaproteobacteria	4.2807	68.7	1	1	3	4
GCF_000331515.1	Photobacterium marinum	Proteobacteria	Gammaproteobacteria	5.53696	46.2	1	1	3	4
GCF_000381745.1	Psychromonas ossibalaenae ATCC BAA-1528	Proteobacteria	Gammaproteobacteria	5.20431	42	1	1	3	4
GCF_000422665.1	Ferrimonas senticii DSM 18821	Proteobacteria	Gammaproteobacteria	3.88574	54	1	1	3	4
GCF_000429845.1	Comamonas composti DSM 21721	Proteobacteria	Betaproteobacteria	4.63407	63.3	1	1	3	4
GCF_000518705.1	Shewanella colwelliana ATCC 39565	Proteobacteria	Gammaproteobacteria	4.57562	45.4	1	1	3	4
GCF_000698575.1	Caballeronia zhejiangensis	Proteobacteria	Betaproteobacteria	7.76722	62.7	1	1	3	4
GCF_000764325.1	Vibrio navarrensis	Proteobacteria	Gammaproteobacteria	4.43939	48.4	1	1	3	4
GCF_000767615.3	Pandoraea pnomenusa	Proteobacteria	Betaproteobacteria	5.38929	64.9	1	1	3	4
GCF_000772105.1	Vibrio tubiashii ATCC 19109	Proteobacteria	Gammaproteobacteria	5.54034	45.0269	1	1	3	4
GCF_000785435.1	Paraburkholderia sacchari	Proteobacteria	Betaproteobacteria	7.26374	64	1	1	3	4
GCF_000801275.2	Vibrio nigripulchritudo	Proteobacteria	Gammaproteobacteria	6.32216	45.76	1	1	3	4
GCF_000818015.1	Pseudomonas balearica DSM 6083	Proteobacteria	Gammaproteobacteria	4.38348	64.7	1	1	3	4
GCF_000820125.1	Aeromonas simiae	Proteobacteria	Gammaproteobacteria	3.98769	61.3	1	1	3	4
GCF_001029455.1	Photobacterium ganghwense	Proteobacteria	Gammaproteobacteria	5.53693	50.5	1	1	3	4
GCF_001411495.1	Burkholderia cepacia ATCC 25416	Proteobacteria	Betaproteobacteria	8.60595	66.5956	1	1	3	4
GCF_001515545.1	Comamonas terrigena NBRC 13299	Proteobacteria	Betaproteobacteria	4.62957	65.1	1	1	3	4
GCF_001544495.1	Caballeronia telluris	Proteobacteria	Betaproteobacteria	7.05611	64	1	1	3	4
GCF_001544615.1	Caballeronia concitans	Proteobacteria	Betaproteobacteria	6.16617	63.2	1	1	3	4
GCF_001545035.1	Caballeronia glebae	Proteobacteria	Betaproteobacteria	7.84231	62.7	1	1	3	4
GCF_001939735.1	Photobacterium proteolyticum	Proteobacteria	Gammaproteobacteria	6.48443	47.9	1	1	3	4
GCF_001941825.1	Massilia putida	Proteobacteria	Betaproteobacteria	7.52302	65.5009	1	1	3	4
GCF_900104805.1	Pseudomonas oryzae	Proteobacteria	Gammaproteobacteria	4.64219	67.4	1	1	3	4
GCF_900107605.1	Acidovorax soli	Proteobacteria	Betaproteobacteria	4.13022	64.6	1	1	3	4
GCF_000473995.1	Clostridium saccharobutylicum DSM 13864	Terrabacteria group	Firmicutes	5.10781	28.7	1	1	3	4
GCF_000011345.1	Thermosynechococcus elongatus BP-1	Terrabacteria group	Cyanobacteria/Melainabacteria group	2.59386	53.9	1	1	3	4
GCF_000155555.1	Coleofasciculus chthonoplastes PCC 7420	Terrabacteria group	Cyanobacteria/Melainabacteria group	8.67904	45.4	1	1	3	4
GCF_000317575.1	Stanieria cyanosphaera PCC 7437	Terrabacteria group	Cyanobacteria/Melainabacteria group	5.54499	36.2677	1	1	3	4
GCF_000817775.1	Lyngbya confervoides BDU141951	Terrabacteria group	Cyanobacteria/Melainabacteria group	8.79969	55	1	1	3	4
GCF_001870225.1	Gloeomargarita lithophora Alchichica-D10	Terrabacteria group	Cyanobacteria/Melainabacteria group	3.04928	52.2	1	1	3	4
GCF_002215035.1	Leptolyngbya ohadii IS1	Terrabacteria group	Cyanobacteria/Melainabacteria group	7.90246	52.1	1	1	3	4
GCF_900177465.1	Paraburkholderia caryophylli	Proteobacteria	Betaproteobacteria	6.54365	64.7	1	1	3	4
GCF_000012245.1	Pseudomonas syringae pv. syringae B728a	Proteobacteria	Gammaproteobacteria	6.0937	59.2	1	1	3	4
GCF_000019785.1	Leptothrix cholodnii SP-6	Proteobacteria	Betaproteobacteria	4.9094	68.9	1	1	3	4
GCF_000284255.1	Rubrivivax gelatinosus IL144	Proteobacteria	Betaproteobacteria	5.04325	71.2	1	1	3	4
GCF_000372885.1	Methyloversatilis thermotolerans	Proteobacteria	Betaproteobacteria	4.16131	65.6	1	1	3	4
GCF_000381265.1	Curvibacter lanceolatus ATCC 14669	Proteobacteria	Betaproteobacteria	6.83252	65.5	1	1	3	4
GCF_000527135.1	Methyloversatilis discipulorum	Proteobacteria	Betaproteobacteria	4.30653	66.6	1	1	3	4
GCF_000940805.1	Gynuella sunshinyii YC6258	Proteobacteria	Gammaproteobacteria	6.47596	48.6	1	1	3	4
GCF_001040945.1	Herbaspirillum seropedicae	Proteobacteria	Betaproteobacteria	5.50972	63.4	1	1	3	4
GCF_002017865.1	Rhodoferax fermentans	Proteobacteria	Betaproteobacteria	4.46774	59.9	1	1	3	4
GCF_002105195.1	Derxia lacustris	Proteobacteria	Betaproteobacteria	5.47046	69.1	1	1	3	4
GCF_900104845.1	Paraburkholderia caballeronis	Proteobacteria	Betaproteobacteria	7.11514	67	1	1	3	4
GCF_000427825.1	Thermocrispum municipale DSM 44069	Terrabacteria group	Actinobacteria	4.52642	68.9	1	1	3	4
GCF_000508165.1	Marinomonas profundimaris	Proteobacteria	Gammaproteobacteria	3.83337	44.8	1	1	3	4
GCF_000718005.1	Actinoalloteichus cyanogriseus	Terrabacteria group	Actinobacteria	6.02637	72.5	1	1	3	4
GCF_000732925.1	Amycolatopsis japonica	Terrabacteria group	Actinobacteria	9.05386	68.8928	1	1	3	4
GCF_001659785.1	Dietzia timorensis	Terrabacteria group	Actinobacteria	3.60789	65.6	1	1	3	4
GCF_001884705.1	Couchioplanes caeruleus subsp. caeruleus	Terrabacteria group	Actinobacteria	8.3608	71.1	1	1	3	4
GCF_002155995.1	Crossiella equi	Terrabacteria group	Actinobacteria	9.08524	72.2	1	1	3	4
GCF_002234535.1	Actinoalloteichus hoggarensis	Terrabacteria group	Actinobacteria	6.60672	71.1	1	1	3	4
GCF_900110575.1	Amycolatopsis saalfeldensis	Terrabacteria group	Actinobacteria	9.86195	71	1	1	3	4
GCF_900115565.1	Yuhushiella deserti	Terrabacteria group	Actinobacteria	5.95516	72.7	1	1	3	4
GCF_001456025.1	Mastigocoleus testarum BC008	Terrabacteria group	Cyanobacteria/Melainabacteria group	12.7002	37.3	1	1	3	4
GCF_000014265.1	Trichodesmium erythraeum IMS101	Terrabacteria group	Cyanobacteria/Melainabacteria group	7.75011	34.1	1	1	3	4
GCF_000026325.1	Escherichia coli UMN026	Proteobacteria	Gammaproteobacteria	5.3582	50.6405	1	1	3	4
GCF_000010625.1	Microcystis aeruginosa NIES-843	Terrabacteria group	Cyanobacteria/Melainabacteria group	5.84279	42.3	1	1	3	4
GCF_000018105.1	Acaryochloris marina MBIC11017	Terrabacteria group	Cyanobacteria/Melainabacteria group	8.3616	46.9889	1	1	3	4
GCF_000317615.1	Dactylococcopsis salina PCC 8305	Terrabacteria group	Cyanobacteria/Melainabacteria group	3.78101	42.4	1	1	3	4
GCF_000332155.1	Kamptonema formosum PCC 6407	Terrabacteria group	Cyanobacteria/Melainabacteria group	6.89406	43.4	1	1	3	4
GCF_000426925.1	Dolichospermum circinale AWQC310F	Terrabacteria group	Cyanobacteria/Melainabacteria group	4.40585	37.5	1	1	3	4
GCF_000473895.1	Rubidibacter lacunae KORDI 51-2	Terrabacteria group	Cyanobacteria/Melainabacteria group	4.15366	56.2	1	1	3	4
GCF_001767235.1	Moorea producens PAL-8-15-08-1	Terrabacteria group	Cyanobacteria/Melainabacteria group	9.70866	43.4974	1	1	3	4
GCF_001904715.1	Nostoc calcicola FACHB-389	Terrabacteria group	Cyanobacteria/Melainabacteria group	9.04921	41.5	1	1	3	4
GCF_001904725.1	Phormidium ambiguum IAM M-71	Terrabacteria group	Cyanobacteria/Melainabacteria group	7.4105	39.5	1	1	3	4
GCF_001904775.1	Phormidium tenue NIES-30	Terrabacteria group	Cyanobacteria/Melainabacteria group	5.82189	56	1	1	3	4
GCF_002142495.1	Leptolyngbya boryana dg5	Terrabacteria group	Cyanobacteria/Melainabacteria group	6.80347	47.013	1	1	3	4
GCF_002172675.1	unicellular cyanobacterium SU3	Terrabacteria group	Cyanobacteria/Melainabacteria group	5.60346	36.8	1	1	3	4
GCF_900009145.1	Planktothrix tepida PCC 9214	Terrabacteria group	Cyanobacteria/Melainabacteria group	6.78186	39.5	1	1	3	4
GCF_000010065.1	Synechococcus elongatus PCC 6301	Terrabacteria group	Cyanobacteria/Melainabacteria group	2.69625	55.5	1	1	3	4
GCF_000317125.1	Chroococcidiopsis thermalis PCC 7203	Terrabacteria group	Cyanobacteria/Melainabacteria group	6.6894	44.4387	1	1	3	4
GCF_000317435.1	Calothrix sp. PCC 6303	Terrabacteria group	Cyanobacteria/Melainabacteria group	6.96039	39.8015	1	1	3	4
GCF_000332295.1	Fortiea contorta PCC 7126	Terrabacteria group	Cyanobacteria/Melainabacteria group	5.74226	42.2	1	1	3	4
GCF_002075285.3	Halomicronema hongdechloris C2206	Terrabacteria group	Cyanobacteria/Melainabacteria group	5.57784	-	1	1	3	4
GCF_900185595.1	Calothrix rhizosoleniae SC01	Terrabacteria group	Cyanobacteria/Melainabacteria group	5.973	39.5	1	1	3	4
GCF_900107725.1	Microbulbifer marinus	Proteobacteria	Gammaproteobacteria	3.98239	59.8	2	1	2	4
GCF_000013345.1	Frankia casuarinae	Terrabacteria group	Actinobacteria	5.43363	70.1	2	2	2	4
GCF_002019645.1	Bacillus alkalitelluris	Terrabacteria group	Firmicutes	5.42704	36.4	2	1	2	4
GCF_000244955.1	Saccharomonospora marina XMU15	Terrabacteria group	Actinobacteria	5.96559	68.9	2	2	2	4
GCF_000716805.1	Streptomyces yerevanensis	Terrabacteria group	Actinobacteria	10.9259	69.6	2	2	2	4
GCF_000721075.1	Streptosporangium amethystogenes	Terrabacteria group	Actinobacteria	9.44108	69.4	2	2	2	4
GCF_900114975.1	Thermodesulforhabdus norvegica	Proteobacteria	delta/epsilon subdivisions	2.80834	49.8	2	2	2	4
GCF_900129305.1	Desulfacinum infernum DSM 9756	Proteobacteria	delta/epsilon subdivisions	4.23982	62	2	2	2	4
GCF_000332975.1	Gordonia aichiensis NBRC 108223	Terrabacteria group	Actinobacteria	5.09203	65.3	2	2	2	4
GCF_900102195.1	Pseudonocardia oroxyli	Terrabacteria group	Actinobacteria	6.11157	73	2	2	2	4
GCF_900105725.1	Gordonia westfalica	Terrabacteria group	Actinobacteria	6.405	66.9	2	2	2	4
GCF_900142165.1	Hespellia stercorisuis DSM 15480	Terrabacteria group	Firmicutes	4.40294	45.3	2	2	2	4
GCF_000427385.1	Methylocaldum szegediense O-12	Proteobacteria	Gammaproteobacteria	5.02229	57.1	2	1	2	4
GCF_000314995.1	Paraglaciecola arctica BSs20135	Proteobacteria	Gammaproteobacteria	5.96446	40.1	2	2	2	4
GCF_000512205.2	Sphingomonas sanxanigenens DSM 19645 = NX02	Proteobacteria	Alphaproteobacteria	6.5803	66.6748	2	2	2	4
GCF_000312045.1	Noviherbaspirillum massiliense JC206	Proteobacteria	Betaproteobacteria	4.18827	59.9	2	2	2	4
GCF_002215215.1	Granulosicoccus antarcticus IMCC3135	Proteobacteria	Gammaproteobacteria	7.78386	52.9	2	2	2	4
GCF_000237085.1	Hungateiclostridium clariflavum DSM 19732	Terrabacteria group	Firmicutes	4.89768	35.7	2	1	2	4
GCF_000006765.1	Pseudomonas aeruginosa PAO1	Proteobacteria	Gammaproteobacteria	6.2644	66.6	2	1	2	4
GCF_000421265.1	Thalassospira lucentensis MCCC 1A00383 = DSM 14000	Proteobacteria	Alphaproteobacteria	4.74625	53.4	2	1	2	4
GCF_001465295.1	Pseudoalteromonas translucida KMM 520	Proteobacteria	Gammaproteobacteria	4.14759	40.0905	2	1	2	4
GCF_000427625.1	Methylobacter luteus IMV-B-3098	Proteobacteria	Gammaproteobacteria	5.02914	51.1	2	1	2	4
GCF_001613145.1	Nocardia jejuensis NBRC 103114	Terrabacteria group	Actinobacteria	8.6542	67.6	2	1	2	4
GCF_002072955.1	Methyloprofundus sedimenti	Proteobacteria	Gammaproteobacteria	4.29053	41	2	1	2	4
GCF_000214665.1	Methylomonas methanica MC09	Proteobacteria	Gammaproteobacteria	5.05168	51.3	2	1	2	4
GCF_000381765.1	[Zimmermannella] faecalis ATCC 13722	Terrabacteria group	Actinobacteria	2.84735	68.5	2	1	2	4
GCF_000383855.1	Methylobacter marinus A45	Proteobacteria	Gammaproteobacteria	4.98879	52.7	2	1	2	4
GCF_000421465.1	Methylohalobius crimeensis 10Ki	Proteobacteria	Gammaproteobacteria	3.50961	58.3	2	1	2	4
GCF_001613045.1	Nocardia lijiangensis NBRC 108240	Terrabacteria group	Actinobacteria	8.1598	68.5	2	1	2	4
GCF_001644015.1	Methylomonas lenta	Proteobacteria	Gammaproteobacteria	4.70386	46.6	2	1	2	4
GCF_900163755.1	Crenothrix polyspora	Proteobacteria	Gammaproteobacteria	3.92181	44.2	2	1	2	4
GCF_900107255.1	Micromonospora pattaloongensis	Terrabacteria group	Actinobacteria	5.35387	72.4	2	1	2	4
GCF_900113145.1	Actinopolymorpha cephalotaxi	Terrabacteria group	Actinobacteria	6.82286	70.9	2	1	2	4
GCF_002211445.1	Noviherbaspirillum denitrificans	Proteobacteria	Betaproteobacteria	5.79896	61.5	2	2	2	4
GCF_000420085.1	Desulfospira joergensenii DSM 10085	Proteobacteria	delta/epsilon subdivisions	6.11947	50.6	2	2	2	4
GCF_002056795.1	Spirosoma aerolatum	FCB group	Bacteroidetes/Chlorobi group	7.9596	48.3	2	1	2	4
GCF_001637395.1	Leptolyngbya valderiana BDU 20041	Terrabacteria group	Cyanobacteria/Melainabacteria group	6.99135	59.8	2	1	2	4
GCF_000376565.1	Streptomyces hokutonensis	Terrabacteria group	Actinobacteria	11.8284	70.3	3	2	1	4
GCF_000733935.1	Methylomarinum vadi	Proteobacteria	Gammaproteobacteria	4.33516	51.3	3	2	1	4
GCF_001685355.1	Streptomyces lincolnensis	Terrabacteria group	Actinobacteria	10.3191	71	3	2	1	4
GCF_000373925.1	Actinopolymorpha alba DSM 45243	Terrabacteria group	Actinobacteria	7.98371	67.9	3	1	1	4
GCF_000421285.1	Desulfotignum balticum DSM 7044	Proteobacteria	delta/epsilon subdivisions	5.11876	51.2	3	1	1	4
GCF_000014725.1	Syntrophomonas wolfei subsp. wolfei str. Goettingen G311	Terrabacteria group	Firmicutes	2.9362	44.9	3	2	1	4
GCF_000017265.1	Phenylobacterium zucineum HLK1	Proteobacteria	Alphaproteobacteria	4.37923	71.0551	3	3	1	4
GCF_900105845.1	Bradyrhizobium erythrophlei	Proteobacteria	Alphaproteobacteria	8.96717	63.8	3	3	1	4
GCF_900142575.1	Streptomyces paucisporeus	Terrabacteria group	Actinobacteria	8.16437	72.2	3	2	1	4
GCF_000014565.1	Rhodococcus jostii RHA1	Terrabacteria group	Actinobacteria	9.70274	66.9735	4	4	0	4
GCF_001552235.1	Actinomadura rubrobrunea NBRC 15275	Terrabacteria group	Actinobacteria	6.72417	72.8	0	0	3	3
GCF_002019595.1	Bacillus abyssalis	Terrabacteria group	Firmicutes	5.7739	40.3	0	0	3	3
GCF_000143825.1	Corynebacterium genitalium ATCC 33030	Terrabacteria group	Actinobacteria	2.34995	62.7	1	1	2	3
GCF_000008865.2	Escherichia coli O157:H7 str. Sakai	Proteobacteria	Gammaproteobacteria	5.5946	50.4477	1	1	2	3
GCF_000282995.1	Melaminivora alkalimesophila	Proteobacteria	Betaproteobacteria	3.00778	69.5	1	1	2	3
GCF_002158865.1	Comamonas serinivorans	Proteobacteria	Betaproteobacteria	4.52291	67.9	1	1	2	3
GCF_001676155.1	Morganella psychrotolerans	Proteobacteria	Gammaproteobacteria	4.14518	48.1	1	1	2	3
GCF_900107685.1	Paraburkholderia sartisoli	Proteobacteria	Betaproteobacteria	5.93053	63.5	1	1	2	3
GCF_000695255.1	Photobacterium galatheae	Proteobacteria	Gammaproteobacteria	4.53314	49.5	1	1	2	3
GCF_900116515.1	Geodermatophilus amargosae	Terrabacteria group	Actinobacteria	5.86971	74.2	1	1	2	3
GCF_900177735.1	Dethiosulfovibrio salsuginis	Synergistetes	Synergistia	2.68432	53.7	1	1	2	3
GCF_900129805.1	Thermosyntropha lipolytica DSM 11003	Terrabacteria group	Firmicutes	2.16923	42	1	1	2	3
GCF_000170755.1	Lentisphaera araneosa HTCC2155	PVC group	Lentisphaerae	6.02318	41	1	1	2	3
GCF_000231055.2	Saccharomonospora azurea NA-128	Terrabacteria group	Actinobacteria	4.76385	70	1	1	2	3
GCF_000308835.1	Nocardia vinacea NBRC 16497	Terrabacteria group	Actinobacteria	10.1553	65.5	1	1	2	3
GCF_000346295.1	Rhodopirellula maiorica SM1	PVC group	Planctomycetes	8.87408	54.7	1	1	2	3
GCF_000482505.1	Leptotrichia trevisanii DSM 22070	Fusobacteria	Fusobacteriia	2.85336	30.4	1	1	2	3
GCF_000484535.1	Gloeobacter kilaueensis JS1	Terrabacteria group	Cyanobacteria/Melainabacteria group	4.72479	60.5	1	1	2	3
GCF_000739085.1	Amycolatopsis methanolica 239	Terrabacteria group	Actinobacteria	7.23739	71.5	1	1	2	3
GCF_001653075.1	Planomonospora sphaerica	Terrabacteria group	Actinobacteria	8.13264	72.7	1	1	2	3
GCF_000011385.1	Gloeobacter violaceus PCC 7421	Terrabacteria group	Cyanobacteria/Melainabacteria group	4.65902	62	1	1	2	3
GCF_000023905.1	Leptotrichia buccalis C-1013-b	Fusobacteria	Fusobacteriia	2.46561	29.6	1	1	2	3
GCF_000239695.1	Actinomyces graevenitzii C83	Terrabacteria group	Actinobacteria	2.20573	57.8	1	1	2	3
GCF_000253035.1	Parachlamydia acanthamoebae UV-7	PVC group	Chlamydiae	3.07238	39	1	1	2	3
GCF_000258175.1	Saccharomonospora xinjiangensis XJ-54	Terrabacteria group	Actinobacteria	4.77601	68.9	1	1	2	3
GCF_000270245.1	Microlunatus phosphovorus NM-1	Terrabacteria group	Actinobacteria	5.68312	67.3	1	1	2	3
GCF_000341025.1	Nocardiopsis salina YIM 90010	Terrabacteria group	Actinobacteria	5.8083	70.4	1	1	2	3
GCF_000379685.1	Catelliglobosispora koreensis DSM 44566	Terrabacteria group	Actinobacteria	7.68859	64.4	1	1	2	3
GCF_000380645.1	Smaragdicoccus niigatensis DSM 44881 = NBRC 103563	Terrabacteria group	Actinobacteria	5.32047	64.3	1	1	2	3
GCF_000381885.1	Actinomadura atramentaria DSM 43919	Terrabacteria group	Actinobacteria	6.71058	73.7	1	1	2	3
GCF_000384075.1	Methylovulum miyakonense HT12	Proteobacteria	Gammaproteobacteria	4.68714	50.7	1	1	2	3
GCF_000426225.1	Desulforegula conservatrix Mb1Pa	Proteobacteria	delta/epsilon subdivisions	4.46904	42.4	1	1	2	3
GCF_000428805.1	Corynebacterium freiburgense DSM 45254	Terrabacteria group	Actinobacteria	2.9102	49.8	1	1	2	3
GCF_000429905.1	Desulfatibacillum aliphaticivorans DSM 15576	Proteobacteria	delta/epsilon subdivisions	6.46996	54.4	1	1	2	3
GCF_000719115.1	Lentzea albidocapillata	Terrabacteria group	Actinobacteria	8.64248	68.7	1	1	2	3
GCF_000733855.1	Methylomicrobium agile	Proteobacteria	Gammaproteobacteria	4.52607	56.2	1	1	2	3
GCF_000750955.1	Criblamydia sequanensis CRIB-18	PVC group	Chlamydiae	2.9696	38.2	1	1	2	3
GCF_000785705.2	Methylomonas denitrificans	Proteobacteria	Gammaproteobacteria	5.1721	51.7	1	1	2	3
GCF_001007935.1	Nitrosomonas communis	Proteobacteria	Betaproteobacteria	4.06784	44.7	1	1	2	3
GCF_001552155.1	Actinomadura formosensis NBRC 14204	Terrabacteria group	Actinobacteria	7.07973	71.6	1	1	2	3
GCF_001552195.1	Actinomadura latina NBRC 106108	Terrabacteria group	Actinobacteria	7.86765	72	1	1	2	3
GCF_001570925.1	[Zimmermannella] bifida NBRC 103089	Terrabacteria group	Actinobacteria	2.1272	61.7	1	1	2	3
GCF_001612615.1	Nocardia amikacinitolerans NBRC 108937	Terrabacteria group	Actinobacteria	7.6459	68.5	1	1	2	3
GCF_001612885.1	Nocardia harenae NBRC 108248	Terrabacteria group	Actinobacteria	6.14429	72	1	1	2	3
GCF_001613345.1	Nocardia uniformis NBRC 13702	Terrabacteria group	Actinobacteria	8.76666	66	1	1	2	3
GCF_001613405.1	Nocardia crassostreae	Terrabacteria group	Actinobacteria	8.29315	67.7	1	1	2	3
GCF_001722515.1	Dietzia alimentaria	Terrabacteria group	Actinobacteria	3.71392	69.8	1	1	2	3
GCF_001902615.1	Pseudonocardia autotrophica	Terrabacteria group	Actinobacteria	5.8301	74.2	1	1	2	3
GCF_002209385.1	Methylovulum psychrotolerans	Proteobacteria	Gammaproteobacteria	4.9234	50.9	1	1	2	3
GCF_900115005.1	Pseudonocardia ammonioxydans	Terrabacteria group	Actinobacteria	7.36151	73.5	1	1	2	3
GCF_000175375.1	Corynebacterium matruchotii ATCC 14266	Terrabacteria group	Actinobacteria	2.85599	57.1	1	1	2	3
GCF_000177535.2	Corynebacterium resistens DSM 45100	Terrabacteria group	Actinobacteria	2.60131	57.1	1	1	2	3
GCF_000244975.1	Saccharomonospora cyanea NA-134	Terrabacteria group	Actinobacteria	5.4083	69.7	1	1	2	3
GCF_000297395.2	Micromonospora lupini str. Lupac 08	Terrabacteria group	Actinobacteria	7.32582	71.9	1	1	2	3
GCF_000318135.1	Corynebacterium durum F0235	Terrabacteria group	Actinobacteria	2.80958	56.8	1	1	2	3
GCF_000379465.1	Sciscionella marina DSM 45152	Terrabacteria group	Actinobacteria	8.53645	67.8	1	1	2	3
GCF_000422285.1	Desulfatiglans anilini DSM 4660	Proteobacteria	delta/epsilon subdivisions	4.66734	58.8	1	1	2	3
GCF_000425685.1	Gulosibacter molinativorax DSM 13485	Terrabacteria group	Actinobacteria	3.37913	64.3	1	1	2	3
GCF_000429925.1	Desulfatirhabdium butyrativorans DSM 18734	Proteobacteria	delta/epsilon subdivisions	4.48198	54.9	1	1	2	3
GCF_000620785.1	Pseudonocardia acaciae DSM 45401	Terrabacteria group	Actinobacteria	9.93133	72.3	1	1	2	3
GCF_000717335.1	Amycolatopsis jejuensis	Terrabacteria group	Actinobacteria	10.1036	69.1	1	1	2	3
GCF_001293685.1	Desulfatitalea tepidiphila	Proteobacteria	delta/epsilon subdivisions	5.61448	56.7	1	1	2	3
GCF_001485495.1	Gordonia desulfuricans NBRC 100010	Terrabacteria group	Actinobacteria	5.42863	68.1	1	1	2	3
GCF_001687335.1	Dissulfuribacter thermophilus	Proteobacteria	delta/epsilon subdivisions	2.5242	43.3	1	1	2	3
GCF_001698225.1	Gordonia terrae	Terrabacteria group	Actinobacteria	5.7015	67.8	1	1	2	3
GCF_001894985.1	Rhodococcus tukisamuensis NBRC 100609	Terrabacteria group	Actinobacteria	5.48661	69.9	1	1	2	3
GCF_001941445.1	Corynebacterium aquilae DSM 44791	Terrabacteria group	Actinobacteria	2.92644	60.9	1	1	2	3
GCF_900090325.1	Micromonospora pallida	Terrabacteria group	Actinobacteria	7.76283	71.9	1	1	2	3
GCF_900091615.1	Micromonospora yangpuensis	Terrabacteria group	Actinobacteria	6.5243	72	1	1	2	3
GCF_900091625.1	Micromonospora peucetia	Terrabacteria group	Actinobacteria	7.36577	72.3	1	1	2	3
GCF_900111885.1	Amycolatopsis marina	Terrabacteria group	Actinobacteria	7.0207	68.2	1	1	2	3
GCF_900112325.1	Verrucosispora sediminis	Terrabacteria group	Actinobacteria	6.40761	71	1	1	2	3
GCF_900114035.1	Amycolatopsis sacchari	Terrabacteria group	Actinobacteria	7.58747	71.3	1	1	2	3
GCF_000023605.1	Pectobacterium carotovorum subsp. carotovorum PC1	Proteobacteria	Gammaproteobacteria	4.86291	51.9	1	1	2	3
GCF_000380565.1	Microbulbifer variabilis ATCC 700307	Proteobacteria	Gammaproteobacteria	4.83567	48.8	1	1	2	3
GCF_002116905.1	Rhizobacter gummiphilus	Proteobacteria	Betaproteobacteria	6.3981	69.7	1	1	2	3
GCF_002205845.1	Pelomonas puraquae	Proteobacteria	Betaproteobacteria	6.05799	68.4	1	1	2	3
GCF_900096915.1	Acinetobacter marinus	Proteobacteria	Gammaproteobacteria	2.99478	43.3	1	1	2	3
GCF_900167255.1	Thiothrix eikelboomii	Proteobacteria	Gammaproteobacteria	4.15873	46.4	1	1	2	3
GCF_000158615.1	Eikenella corrodens ATCC 23834	Proteobacteria	Betaproteobacteria	2.17124	55.7	1	1	2	3
GCF_000194925.1	Neisseria bacilliformis ATCC BAA-1200	Proteobacteria	Betaproteobacteria	2.47058	59.4	1	1	2	3
GCF_000238795.1	Haemophilus sputorum CCUG 13788	Proteobacteria	Gammaproteobacteria	2.14354	39.7	1	1	2	3
GCF_000428585.1	Zooshikella ganghwensis DSM 15267	Proteobacteria	Gammaproteobacteria	5.79866	41	1	1	2	3
GCF_000439085.1	Leminorella grimontii ATCC 33999 = DSM 5078	Proteobacteria	Gammaproteobacteria	4.21999	53.9	1	1	2	3
GCF_000599985.1	Gilliamella apicola	Proteobacteria	Gammaproteobacteria	3.13941	33.6	1	1	2	3
GCF_000818035.1	Neisseria elongata subsp. glycolytica ATCC 29315	Proteobacteria	Betaproteobacteria	2.25665	54.3	1	1	2	3
GCF_000947195.1	Shewanella algae	Proteobacteria	Gammaproteobacteria	5.00585	52.9	1	1	2	3
GCF_001026985.1	Pragia fontium	Proteobacteria	Gammaproteobacteria	4.09463	45.4	1	1	2	3
GCF_001704115.1	Acinetobacter larvae	Proteobacteria	Gammaproteobacteria	3.7411	41.6	1	1	2	3
GCF_900109735.1	Pseudomonas hussainii	Proteobacteria	Gammaproteobacteria	3.68231	58.8	1	1	2	3
GCF_900111095.1	Amphritea atlantica	Proteobacteria	Gammaproteobacteria	4.73518	51.1	1	1	2	3
GCF_900129095.1	Microbulbifer donghaiensis	Proteobacteria	Gammaproteobacteria	4.31426	59.7	1	1	2	3
GCF_001654915.1	Buttiauxella ferragutiae ATCC 51602	Proteobacteria	Gammaproteobacteria	5.08709	50.4	1	1	2	3
GCF_000195995.1	Salmonella enterica subsp. enterica serovar Typhi str. CT18	Proteobacteria	Gammaproteobacteria	5.13371	51.8776	1	1	2	3
GCF_000255535.1	Rahnella aquatilis HX2	Proteobacteria	Gammaproteobacteria	5.6568	52.1505	1	1	2	3
GCF_000420665.1	Ponticaulis koreensis DSM 19734	Proteobacteria	Alphaproteobacteria	3.40038	54.8	1	1	2	3
GCF_000757785.1	Pluralibacter gergoviae	Proteobacteria	Gammaproteobacteria	5.48968	59.1	1	1	2	3
GCF_001484765.1	[Erwinia] teleogrylli	Proteobacteria	Gammaproteobacteria	5.454	55.3	1	1	2	3
GCF_001571285.1	Kluyvera cryocrescens NBRC 102467	Proteobacteria	Gammaproteobacteria	5.04466	53.9	1	1	2	3
GCF_000503775.1	Brevibacillus panacihumi W25	Terrabacteria group	Firmicutes	5.54594	50.1	1	1	2	3
GCF_000723165.1	Janthinobacterium agaricidamnosum NBRC 102515 = DSM 9628	Proteobacteria	Betaproteobacteria	5.949	61.1	1	1	2	3
GCF_001955735.1	Rhodoferax antarcticus	Proteobacteria	Betaproteobacteria	4.05544	58.871	1	1	2	3
GCF_000368905.1	Acinetobacter radioresistens DSM 6976 = NBRC 102413 = CIP 103788	Proteobacteria	Gammaproteobacteria	3.19549	41.7	1	1	2	3
GCF_000426365.1	Arenimonas composti TR7-09 = DSM 18010	Proteobacteria	Gammaproteobacteria	3.15934	70.8	1	1	2	3
GCF_000711795.1	Vibrio pacinii DSM 19139	Proteobacteria	Gammaproteobacteria	4.30468	45.2	1	1	2	3
GCF_001029445.1	Photobacterium aquae	Proteobacteria	Gammaproteobacteria	5.07873	49.1	1	1	2	3
GCF_001298675.1	Acidovorax caeni	Proteobacteria	Betaproteobacteria	4.19093	65.5	1	1	2	3
GCF_001831495.1	Thalassotalea crassostreae	Proteobacteria	Gammaproteobacteria	3.86167	38.8	1	1	2	3
GCF_900105995.1	Pseudomonas pohangensis	Proteobacteria	Gammaproteobacteria	3.76969	59.6	1	1	2	3
GCF_000378045.1	Marinobacterium rhizophilum DSM 18822	Proteobacteria	Gammaproteobacteria	5.36457	58.5	1	1	2	3
GCF_001528745.1	Marinobacterium profundum	Proteobacteria	Gammaproteobacteria	5.63774	57.2	1	1	2	3
GCF_000297115.1	Caloramator australicus RC3	Terrabacteria group	Firmicutes	2.63845	32.8	1	1	2	3
GCF_001315015.1	Azospirillum brasilense	Proteobacteria	Alphaproteobacteria	6.58753	68.3137	1	1	2	3
GCF_000015045.1	Pelobacter propionicus DSM 2379	Proteobacteria	delta/epsilon subdivisions	4.24112	58.4603	1	1	2	3
GCF_000018585.1	Prochlorococcus marinus str. MIT 9211	Terrabacteria group	Cyanobacteria/Melainabacteria group	1.68896	38	1	1	2	3
GCF_001314325.1	Sphingopyxis macrogoltabida	Proteobacteria	Alphaproteobacteria	5.74862	64.8131	1	1	2	3
GCF_001639725.1	Marinomonas atlantica	Proteobacteria	Gammaproteobacteria	3.86105	44.6	1	1	2	3
GCF_900172295.1	Pelagicola litorisediminis	Proteobacteria	Alphaproteobacteria	3.99874	57.1	1	1	2	3
GCF_000012465.1	Prochlorococcus marinus str. NATL2A	Terrabacteria group	Cyanobacteria/Melainabacteria group	1.8429	35.1	1	1	2	3
GCF_000016285.1	Agrobacterium vitis S4	Proteobacteria	Alphaproteobacteria	6.32095	57.4965	1	1	2	3
GCF_000153465.1	Aurantimonas manganoxydans SI85-9A1	Proteobacteria	Alphaproteobacteria	4.32681	66.7	1	1	2	3
GCF_000316515.1	Cyanobium gracile PCC 6307	Terrabacteria group	Cyanobacteria/Melainabacteria group	3.34236	68.7	1	1	2	3
GCF_000383955.1	Rudanella lutea DSM 19387	FCB group	Bacteroidetes/Chlorobi group	6.54604	54.3	1	1	2	3
GCF_001463905.1	Aureimonas frigidaquae	Proteobacteria	Alphaproteobacteria	4.09823	66.1	1	1	2	3
GCF_900113825.1	Paraburkholderia megapolitana	Proteobacteria	Betaproteobacteria	7.60732	62.1	1	1	2	3
GCF_000016065.1	Shewanella loihica PV-4	Proteobacteria	Gammaproteobacteria	4.60259	53.7	1	1	2	3
GCF_000240185.1	Klebsiella pneumoniae subsp. pneumoniae HS11286	Proteobacteria	Gammaproteobacteria	5.68232	57.1373	1	1	2	3
GCF_000262305.1	Shimwellia blattae DSM 4481 = NBRC 105725	Proteobacteria	Gammaproteobacteria	4.15872	56.5	1	1	2	3
GCF_000286435.2	Morganella morganii subsp. morganii KT	Proteobacteria	Gammaproteobacteria	3.79954	51.1	1	1	2	3
GCF_000299455.1	Escherichia coli O104:H4 str. 2011C-3493	Proteobacteria	Gammaproteobacteria	5.43741	50.6346	1	1	2	3
GCF_000333895.2	Grimontia indica	Proteobacteria	Gammaproteobacteria	5.55559	48.7	1	1	2	3
GCF_000425165.1	Photobacterium halotolerans DSM 18316	Proteobacteria	Gammaproteobacteria	4.69017	50.9	1	1	2	3
GCF_000428145.1	Chitinilyticum litopenaei DSM 21440	Proteobacteria	Betaproteobacteria	3.96845	62.6	1	1	2	3
GCF_000482725.1	Psychromonas arctica DSM 14288	Proteobacteria	Gammaproteobacteria	4.7459	37.8	1	1	2	3
GCF_000531755.1	Xenorhabdus cabanillasii JM26	Proteobacteria	Gammaproteobacteria	4.62099	43.5	1	1	2	3
GCF_000620105.1	Microvirgula aerodenitrificans DSM 15089	Proteobacteria	Betaproteobacteria	4.03931	64.2	1	1	2	3
GCF_000648515.1	Citrobacter freundii CFNIH1	Proteobacteria	Gammaproteobacteria	5.37133	52.2253	1	1	2	3
GCF_000735365.1	Kluyvera ascorbata ATCC 33433	Proteobacteria	Gammaproteobacteria	4.93235	54.3	1	1	2	3
GCF_000735455.1	Yokenella regensburgei ATCC 49455	Proteobacteria	Gammaproteobacteria	4.85344	54.8	1	1	2	3
GCF_000761155.1	Pseudomonas rhizosphaerae	Proteobacteria	Gammaproteobacteria	4.68863	62	1	1	2	3
GCF_000763295.1	Thalassospira australica	Proteobacteria	Alphaproteobacteria	4.27033	53.6	1	1	2	3
GCF_000819865.1	Aeromonas eucrenophila	Proteobacteria	Gammaproteobacteria	4.54006	61.2	1	1	2	3
GCF_000819885.1	Aeromonas fluvialis	Proteobacteria	Gammaproteobacteria	3.90423	58.3	1	1	2	3
GCF_000826105.1	Pseudomonas massiliensis	Proteobacteria	Gammaproteobacteria	4.72353	62.3	1	1	2	3
GCF_000935585.1	Acidovorax temperans	Proteobacteria	Betaproteobacteria	4.47578	62.9	1	1	2	3
GCF_000964565.1	Yersinia ruckeri	Proteobacteria	Gammaproteobacteria	3.69972	47.6	1	1	2	3
GCF_001022195.1	Klebsiella oxytoca	Proteobacteria	Gammaproteobacteria	7.22729	55.2606	1	1	2	3
GCF_001571305.1	Erwinia persicina NBRC 102418	Proteobacteria	Gammaproteobacteria	4.90577	55.4	1	1	2	3
GCF_001729725.1	Enterobacter hormaechei subsp. steigerwaltii	Proteobacteria	Gammaproteobacteria	4.78248	55.6	1	1	2	3
GCF_001975225.1	Kosakonia cowanii JCM 10956 = DSM 18146	Proteobacteria	Gammaproteobacteria	4.85732	56.2326	1	1	2	3
GCF_002091755.1	Pseudomonas nitroreducens NBRC 12694	Proteobacteria	Gammaproteobacteria	6.10514	65	1	1	2	3
GCF_002104455.1	Colwellia chukchiensis	Proteobacteria	Gammaproteobacteria	4.03517	41.9	1	1	2	3
GCF_002115745.1	Thalassospira alkalitolerans	Proteobacteria	Alphaproteobacteria	4.78895	53.1	1	1	2	3
GCF_002222655.1	Vitreoscilla filiformis	Proteobacteria	Betaproteobacteria	3.78755	63.4916	1	1	2	3
GCF_900105885.1	Pseudomonas guangdongensis	Proteobacteria	Gammaproteobacteria	3.19115	68.3	1	1	2	3
GCF_900115495.1	Enterovibrio norvegicus DSM 15893	Proteobacteria	Gammaproteobacteria	5.44969	47.6	1	1	2	3
GCF_900116605.1	Pseudomonas marincola	Proteobacteria	Gammaproteobacteria	5.02098	57.1	1	1	2	3
GCF_900155965.1	Mucilaginibacter lappiensis	FCB group	Bacteroidetes/Chlorobi group	6.79085	41.7	1	1	2	3
GCF_900167085.1	Eubacterium ruminantium	Terrabacteria group	Firmicutes	2.8411	37.2	1	1	2	3
GCF_900185885.1	Enterobacter kobei	Proteobacteria	Gammaproteobacteria	4.71599	55.4	1	1	2	3
GCF_000007705.1	Chromobacterium violaceum ATCC 12472	Proteobacteria	Betaproteobacteria	4.75108	64.8	1	1	2	3
GCF_000009065.1	Yersinia pestis CO92	Proteobacteria	Gammaproteobacteria	4.82986	47.6065	1	1	2	3
GCF_000009345.1	Yersinia enterocolitica subsp. enterocolitica 8081	Proteobacteria	Gammaproteobacteria	4.68362	47.2508	1	1	2	3
GCF_000009985.1	Magnetospirillum magneticum AMB-1	Proteobacteria	Alphaproteobacteria	4.96715	65.1	1	1	2	3
GCF_000013765.1	Shewanella denitrificans OS217	Proteobacteria	Gammaproteobacteria	4.54591	45.1	1	1	2	3
GCF_000014225.1	Pseudoalteromonas atlantica T6c	Proteobacteria	Gammaproteobacteria	5.18701	44.6	1	1	2	3
GCF_000014705.1	Shewanella frigidimarina NCIMB 400	Proteobacteria	Gammaproteobacteria	4.84526	41.6	1	1	2	3
GCF_000014805.1	Aeromonas hydrophila subsp. hydrophila ATCC 7966	Proteobacteria	Gammaproteobacteria	4.74445	61.5	1	1	2	3
GCF_000015725.1	Methylibium petroleiphilum PM1	Proteobacteria	Betaproteobacteria	4.64364	68.7869	1	1	2	3
GCF_000016565.1	Pseudomonas mendocina ymp	Proteobacteria	Gammaproteobacteria	5.07281	64.7	1	1	2	3
GCF_000020205.1	Ralstonia pickettii 12J	Proteobacteria	Betaproteobacteria	5.32573	63.6234	1	1	2	3
GCF_000022085.1	Methylobacterium nodulans ORS 2060	Proteobacteria	Alphaproteobacteria	8.83902	68.485	1	1	2	3
GCF_000023745.1	Methylovorus glucosetrophus SIP3-4	Proteobacteria	Betaproteobacteria	3.08201	54.6472	1	1	2	3
GCF_000025065.1	Dickeya zeae Ech586	Proteobacteria	Gammaproteobacteria	4.81839	53.6	1	1	2	3
GCF_000025565.1	Enterobacter cloacae subsp. cloacae ATCC 13047	Proteobacteria	Gammaproteobacteria	5.5988	54.5971	1	1	2	3
GCF_000026125.1	Herminiimonas arsenicoxydans	Proteobacteria	Betaproteobacteria	3.42431	54.3	1	1	2	3
GCF_000026345.1	Escherichia coli IAI39	Proteobacteria	Gammaproteobacteria	5.13207	50.6	1	1	2	3
GCF_000069965.1	Proteus mirabilis HI4320	Proteobacteria	Gammaproteobacteria	4.0999	38.8761	1	1	2	3
GCF_000070465.1	Bordetella avium 197N	Proteobacteria	Betaproteobacteria	3.73225	61.6	1	1	2	3
GCF_000146165.2	Shewanella oneidensis MR-1	Proteobacteria	Gammaproteobacteria	5.13142	45.9276	1	1	2	3
GCF_000148645.1	Ferrimonas balearica DSM 9799	Proteobacteria	Gammaproteobacteria	4.27916	60.2	1	1	2	3
GCF_000153245.1	Pseudoalteromonas tunicata D2	Proteobacteria	Gammaproteobacteria	4.99481	39.9	1	1	2	3
GCF_000178875.2	Shewanella baltica OS678	Proteobacteria	Gammaproteobacteria	5.36877	46.276	1	1	2	3
GCF_000183345.1	Escherichia coli O83:H1 str. NRG 857C	Proteobacteria	Gammaproteobacteria	4.89488	50.706	1	1	2	3
GCF_000184745.1	Variovorax paradoxus EPS	Proteobacteria	Betaproteobacteria	6.55006	66.5	1	1	2	3
GCF_000192575.1	Novosphingobium nitrogenifigens DSM 19370	Proteobacteria	Alphaproteobacteria	4.18265	63.8	1	1	2	3
GCF_000196015.1	Cupriavidus metallidurans CH34	Proteobacteria	Betaproteobacteria	6.91335	63.5184	1	1	2	3
GCF_000204195.1	Acidovorax radicis N35	Proteobacteria	Betaproteobacteria	5.53023	64.9	1	1	2	3
GCF_000211835.1	Hylemonella gracilis ATCC 19624	Proteobacteria	Betaproteobacteria	3.61871	65.1	1	1	2	3
GCF_000214035.1	Methyloversatilis universalis FAM5	Proteobacteria	Betaproteobacteria	4.23461	67	1	1	2	3
GCF_000215705.1	Ramlibacter tataouinensis TTB310	Proteobacteria	Betaproteobacteria	4.07019	70	1	1	2	3
GCF_000215745.1	Klebsiella aerogenes KCTC 2190	Proteobacteria	Gammaproteobacteria	5.28035	54.8	1	1	2	3
GCF_000219605.1	Pseudomonas stutzeri	Proteobacteria	Gammaproteobacteria	4.54793	63.9	1	1	2	3
GCF_000236665.1	Azospira oryzae PS	Proteobacteria	Betaproteobacteria	3.80698	65.4	1	1	2	3
GCF_000238255.3	Pseudoalteromonas spongiae UST010723-006	Proteobacteria	Gammaproteobacteria	4.75241	40.8318	1	1	2	3
GCF_000238375.2	Pseudoalteromonas citrea DSM 8771	Proteobacteria	Gammaproteobacteria	5.32001	41.1	1	1	2	3
GCF_000248015.1	Atlantibacter hermannii NBRC 105704	Proteobacteria	Gammaproteobacteria	4.49528	54.1	1	1	2	3
GCF_000264765.2	Edwardsiella anguillarum ET080813	Proteobacteria	Gammaproteobacteria	4.32965	58.3656	1	1	2	3
GCF_000300275.1	Thalassospira profundimaris WP0211	Proteobacteria	Alphaproteobacteria	4.38023	55.2	1	1	2	3
GCF_000300455.3	Kosakonia sacchari SP1	Proteobacteria	Gammaproteobacteria	4.90203	53.7	1	1	2	3
GCF_000314875.2	Providencia alcalifaciens Dmel2	Proteobacteria	Gammaproteobacteria	4.21889	41.7859	1	1	2	3
GCF_000315055.1	Paraglaciecola polaris LMG 21857	Proteobacteria	Gammaproteobacteria	5.2395	44.1	1	1	2	3
GCF_000340885.1	Clostridium saccharoperbutylacetonicum N1-4(HMT)	Terrabacteria group	Firmicutes	6.66645	29.498	1	1	2	3
GCF_000342045.1	Magnetospirillum caucaseum	Proteobacteria	Alphaproteobacteria	4.87051	66	1	1	2	3
GCF_000364625.1	Pseudomonas thermotolerans DSM 14292	Proteobacteria	Gammaproteobacteria	3.7521	66.8	1	1	2	3
GCF_000376945.1	Leeia oryzae DSM 17879	Proteobacteria	Betaproteobacteria	3.78544	54.5	1	1	2	3
GCF_000378245.1	Azoarcus toluclasticus ATCC 700605	Proteobacteria	Betaproteobacteria	5.92598	66	1	1	2	3
GCF_000380335.1	Azotobacter vinelandii CA	Proteobacteria	Gammaproteobacteria	5.36637	65.7	1	1	2	3
GCF_000381785.1	Amphritea japonica ATCC BAA-1530	Proteobacteria	Gammaproteobacteria	3.79953	47.5	1	1	2	3
GCF_000381965.1	Oceanimonas smirnovii ATCC BAA-899	Proteobacteria	Gammaproteobacteria	3.28272	56.2	1	1	2	3
GCF_000382045.1	Variovorax paradoxus 110B	Proteobacteria	Betaproteobacteria	7.51589	67.7	1	1	2	3
GCF_000388115.1	Aeromonas molluscorum 848	Proteobacteria	Gammaproteobacteria	4.23617	59.2	1	1	2	3
GCF_000412695.1	Pseudomonas resinovorans NBRC 106553	Proteobacteria	Gammaproteobacteria	6.48483	65.3177	1	1	2	3
GCF_000414175.1	Agarivorans albus MKT 106	Proteobacteria	Gammaproteobacteria	4.73428	44.2	1	1	2	3
GCF_000420245.1	Psychromonas hadalis ATCC BAA-638	Proteobacteria	Gammaproteobacteria	3.97998	39.1	1	1	2	3
GCF_000422085.1	Serratia liquefaciens ATCC 27592	Proteobacteria	Gammaproteobacteria	5.28272	55.3766	1	1	2	3
GCF_000422885.1	Ottowia thiooxydans DSM 14619	Proteobacteria	Betaproteobacteria	7.04872	58.6	1	1	2	3
GCF_000422925.1	Paludibacterium yongneupense DSM 18731	Proteobacteria	Betaproteobacteria	4.33294	62.2	1	1	2	3
GCF_000425405.1	Ferrimonas kyonanensis DSM 18153	Proteobacteria	Gammaproteobacteria	4.93096	56.9	1	1	2	3
GCF_000425625.1	Pseudomonas azotifigens DSM 17556	Proteobacteria	Gammaproteobacteria	5.01742	66.9	1	1	2	3
GCF_000427645.1	Sphingomonas phyllosphaerae FA2	Proteobacteria	Alphaproteobacteria	3.9203	67.2	1	1	2	3
GCF_000429165.1	Acetobacter nitrogenifigens DSM 23921 = LMG 23498	Proteobacteria	Alphaproteobacteria	4.27052	60.5	1	1	2	3
GCF_000429485.1	Aliagarivorans marinus DSM 23064	Proteobacteria	Gammaproteobacteria	4.87835	53.3	1	1	2	3
GCF_000429785.1	Chitinibacter tainanensis DSM 15459	Proteobacteria	Betaproteobacteria	3.42599	56.1	1	1	2	3
GCF_000430805.1	Chitinilyticum aquatile DSM 21506	Proteobacteria	Betaproteobacteria	3.68555	60.3	1	1	2	3
GCF_000443165.1	Thauera terpenica 58Eu	Proteobacteria	Betaproteobacteria	4.14579	64.3	1	1	2	3
GCF_000445125.1	Novosphingobium lindaniclasticum LE124	Proteobacteria	Alphaproteobacteria	4.85793	64.6	1	1	2	3
GCF_000463155.2	Siccibacter turicensis LMG 23730	Proteobacteria	Gammaproteobacteria	4.23673	57.8	1	1	2	3
GCF_000482785.1	Derxia gummosa DSM 723	Proteobacteria	Betaproteobacteria	5.18517	69.9	1	1	2	3
GCF_000498575.2	Pseudomonas taeanensis MS-3	Proteobacteria	Gammaproteobacteria	5.45486	60.9	1	1	2	3
GCF_000513215.1	Serratia marcescens subsp. marcescens Db11	Proteobacteria	Gammaproteobacteria	5.1138	59.5	1	1	2	3
GCF_000513295.1	Magnetospirillum gryphiswaldense MSR-1 v2	Proteobacteria	Alphaproteobacteria	4.3658	63.3	1	1	2	3
GCF_000585395.1	Saccharibacillus sacchari DSM 19268	Terrabacteria group	Firmicutes	6.07524	52.7	1	1	2	3
GCF_000590475.1	Pseudomonas stutzeri	Proteobacteria	Gammaproteobacteria	4.73136	60.6	1	1	2	3
GCF_000612485.1	Bordetella holmesii ATCC 51541	Proteobacteria	Betaproteobacteria	3.69967	62.7	1	1	2	3
GCF_000614975.1	Shewanella marina JCM 15074	Proteobacteria	Gammaproteobacteria	4.42465	40.4	1	1	2	3
GCF_000620145.1	Deefgea rivuli DSM 18356	Proteobacteria	Betaproteobacteria	3.71198	49	1	1	2	3
GCF_000621165.1	Enterovibrio calviensis DSM 14347	Proteobacteria	Gammaproteobacteria	5.50335	47.5	1	1	2	3
GCF_000621185.1	Franconibacter pulveris DSM 19144	Proteobacteria	Gammaproteobacteria	4.71093	56.5	1	1	2	3
GCF_000685315.1	Hyphomonas polymorpha PS728	Proteobacteria	Alphaproteobacteria	4.05096	62.3	1	1	2	3
GCF_000711875.1	Andreprevotia chitinilytica DSM 18519	Proteobacteria	Betaproteobacteria	5.14901	59.9	1	1	2	3
GCF_000711885.1	Chromobacterium haemolyticum DSM 19808	Proteobacteria	Betaproteobacteria	5.0302	62.2	1	1	2	3
GCF_000711985.1	Pararheinheimera texasensis DSM 17496	Proteobacteria	Gammaproteobacteria	4.58644	51.9	1	1	2	3
GCF_000723405.1	Hydrogenophaga intermedia	Proteobacteria	Betaproteobacteria	5.28813	68.4	1	1	2	3
GCF_000730165.1	Nitrospirillum amazonense CBAmc	Proteobacteria	Alphaproteobacteria	7.38239	67.4958	1	1	2	3
GCF_000753795.1	Shewanella mangrovi	Proteobacteria	Gammaproteobacteria	4.21579	48.1	1	1	2	3
GCF_000759795.1	Pseudescherichia vulneris NBRC 102420	Proteobacteria	Gammaproteobacteria	4.37458	56.4	1	1	2	3
GCF_000817975.1	Azotobacter chroococcum NCIMB 8003	Proteobacteria	Gammaproteobacteria	5.19229	65.7148	1	1	2	3
GCF_000968195.1	Xenorhabdus doucetiae	Proteobacteria	Gammaproteobacteria	4.20365	45.6988	1	1	2	3
GCF_000969605.1	Aquincola tertiaricarbonis	Proteobacteria	Betaproteobacteria	6.31958	70.2	1	1	2	3
GCF_000974605.1	Cupriavidus pauculus	Proteobacteria	Betaproteobacteria	6.8268	64	1	1	2	3
GCF_000974685.2	Ferriphaselus amnicola	Proteobacteria	Betaproteobacteria	2.71723	55.9	1	1	2	3
GCF_001017435.1	[Polyangium] brachysporum	Proteobacteria	Betaproteobacteria	6.47615	67.5	1	1	2	3
GCF_001046635.1	Novosphingobium barchaimii LL02	Proteobacteria	Alphaproteobacteria	5.31347	64	1	1	2	3
GCF_001051995.2	Thauera humireducens	Proteobacteria	Betaproteobacteria	4.17175	66.4	1	1	2	3
GCF_001078275.1	Bordetella hinzii	Proteobacteria	Betaproteobacteria	4.91298	67.1	1	1	2	3
GCF_001189915.1	Herbaspirillum autotrophicum	Proteobacteria	Betaproteobacteria	6.00983	57.9	1	1	2	3
GCF_001189955.1	Herbaspirillum chlorophenolicum	Proteobacteria	Betaproteobacteria	5.29701	61.2	1	1	2	3
GCF_001189965.1	Herbaspirillum rhizosphaerae	Proteobacteria	Betaproteobacteria	5.26611	60.1	1	1	2	3
GCF_001262605.1	Pseudobacteroides cellulosolvens ATCC 35603 = DSM 2933	Terrabacteria group	Firmicutes	6.87882	35.6	1	1	2	3
GCF_001267925.1	Herbaspirillum hiltneri N3	Proteobacteria	Betaproteobacteria	4.96547	60.8	1	1	2	3
GCF_001270065.2	Limnohabitans planktonicus II-D5	Proteobacteria	Betaproteobacteria	4.87361	59.4	1	1	2	3
GCF_001294465.1	Moellerella wisconsensis ATCC 35017	Proteobacteria	Gammaproteobacteria	3.30317	39.9	1	1	2	3
GCF_001444405.1	Pseudoalteromonas phenolica	Proteobacteria	Gammaproteobacteria	4.86899	40.5898	1	1	2	3
GCF_001447335.1	Aeromonas schubertii	Proteobacteria	Gammaproteobacteria	4.40003	61.5	1	1	2	3
GCF_001449105.1	Caulobacter vibrioides	Proteobacteria	Alphaproteobacteria	5.32218	69.4	1	1	2	3
GCF_001457475.1	Achromobacter xylosoxidans	Proteobacteria	Betaproteobacteria	6.81318	67.4	1	1	2	3
GCF_001483865.1	Roseateles depolymerans	Proteobacteria	Betaproteobacteria	5.68172	66.6	1	1	2	3
GCF_001515305.1	Aquitalea pelogenes	Proteobacteria	Betaproteobacteria	4.39082	59.5	1	1	2	3
GCF_001517405.1	Erwinia gerundensis	Proteobacteria	Gammaproteobacteria	4.48126	55.2684	1	1	2	3
GCF_001550135.1	Pseudoalteromonas shioyasakiensis	Proteobacteria	Gammaproteobacteria	4.80755	41.3	1	1	2	3
GCF_001551835.1	Dechloromonas denitrificans	Proteobacteria	Betaproteobacteria	4.23853	61.8	1	1	2	3
GCF_001556675.1	Xylophilus ampelinus	Proteobacteria	Betaproteobacteria	6.01999	68.3	1	1	2	3
GCF_001571225.1	Hydrogenophaga palleronii NBRC 102513	Proteobacteria	Betaproteobacteria	4.84175	66.8	1	1	2	3
GCF_001572725.1	Serratia rubidaea	Proteobacteria	Gammaproteobacteria	4.92283	59.2	1	1	2	3
GCF_001586165.1	Obesumbacterium proteus	Proteobacteria	Gammaproteobacteria	5.0118	49.1	1	1	2	3
GCF_001591385.1	Variovorax soli NBRC 106424	Proteobacteria	Betaproteobacteria	5.60043	67.8	1	1	2	3
GCF_001592265.1	Curvibacter delicatus NBRC 14919	Proteobacteria	Betaproteobacteria	3.75576	63.5	1	1	2	3
GCF_001592285.1	Hydrogenophaga pseudoflava NBRC 102511	Proteobacteria	Betaproteobacteria	4.50079	67.3	1	1	2	3
GCF_001598235.1	Polaromonas jejuensis NBRC 106434	Proteobacteria	Betaproteobacteria	5.13465	62.9	1	1	2	3
GCF_001619955.1	Sphingomonas hankookensis	Proteobacteria	Alphaproteobacteria	3.81284	67.1	1	1	2	3
GCF_001644705.1	Dickeya solani IPO 2222	Proteobacteria	Gammaproteobacteria	4.91983	56.2	1	1	2	3
GCF_001650715.1	Magnetospirillum marisnigri	Proteobacteria	Alphaproteobacteria	4.61982	64.7	1	1	2	3
GCF_001654435.1	Pseudomonas citronellolis	Proteobacteria	Gammaproteobacteria	7.67976	66.4985	1	1	2	3
GCF_001655675.1	Mangrovibacter phragmitis	Proteobacteria	Gammaproteobacteria	4.94747	49.9	1	1	2	3
GCF_001661495.1	Pseudoalteromonas prydzensis	Proteobacteria	Gammaproteobacteria	5.15449	41.2	1	1	2	3
GCF_001676705.1	Bordetella bronchialis	Proteobacteria	Betaproteobacteria	5.87876	67.3	1	1	2	3
GCF_001676875.1	Chromobacterium subtsugae	Proteobacteria	Betaproteobacteria	4.8056	64.8	1	1	2	3
GCF_001682385.1	Azoarcus olearius	Proteobacteria	Betaproteobacteria	4.45175	67.8	1	1	2	3
GCF_001707825.1	Enterovibrio pacificus	Proteobacteria	Gammaproteobacteria	5.28813	45.5	1	1	2	3
GCF_001717955.1	Sphingomonas panacis	Proteobacteria	Alphaproteobacteria	5.32294	65.5201	1	1	2	3
GCF_001721185.1	Xenorhabdus hominickii	Proteobacteria	Gammaproteobacteria	4.5227	43.4	1	1	2	3
GCF_001750165.1	Pseudoalteromonas luteoviolacea	Proteobacteria	Gammaproteobacteria	6.22398	41.6877	1	1	2	3
GCF_001854475.1	Pseudoalteromonas byunsanensis	Proteobacteria	Gammaproteobacteria	4.74322	42.5	1	1	2	3
GCF_001855565.1	Chromobacterium amazonense	Proteobacteria	Betaproteobacteria	4.01019	62.6	1	1	2	3
GCF_001870485.1	Oceanisphaera psychrotolerans	Proteobacteria	Gammaproteobacteria	3.81954	58.7	1	1	2	3
GCF_001931675.1	Pandoraea thiooxydans	Proteobacteria	Betaproteobacteria	4.46418	63.2	1	1	2	3
GCF_001955715.1	Rhodoferax saidenbachensis	Proteobacteria	Betaproteobacteria	4.26485	60.9	1	1	2	3
GCF_001996165.1	Salinivibrio proteolyticus	Proteobacteria	Gammaproteobacteria	3.6035	49.8	1	1	2	3
GCF_002075795.1	Shewanella japonica	Proteobacteria	Gammaproteobacteria	4.97568	40.8	1	1	2	3
GCF_002091635.1	Pseudomonas indica NBRC 103045	Proteobacteria	Gammaproteobacteria	5.78788	64.1	1	1	2	3
GCF_002101395.1	Pantoea alhagi	Proteobacteria	Gammaproteobacteria	4.3163	53.5399	1	1	2	3
GCF_002115755.1	Thalassospira mesophila	Proteobacteria	Alphaproteobacteria	4.94065	54.3	1	1	2	3
GCF_002119665.1	Bordetella genomosp. 13	Proteobacteria	Betaproteobacteria	5.38093	67.5	1	1	2	3
GCF_002156545.1	Pseudoalteromonas ulvae	Proteobacteria	Gammaproteobacteria	4.58648	41.6	1	1	2	3
GCF_002157895.1	Oceanisphaera profunda	Proteobacteria	Gammaproteobacteria	3.50886	49.8	1	1	2	3
GCF_002195995.1	Inquilinus limosus	Proteobacteria	Alphaproteobacteria	7.68833	69.9	1	1	2	3
GCF_002208135.1	Pseudoalteromonas piscicida	Proteobacteria	Gammaproteobacteria	5.31705	43.4435	1	1	2	3
GCF_002221525.1	Pseudoalteromonas espejiana DSM 9414	Proteobacteria	Gammaproteobacteria	4.50045	40.2961	1	1	2	3
GCF_900061445.1	Providencia heimbachae	Proteobacteria	Gammaproteobacteria	4.22061	40.3	1	1	2	3
GCF_900078695.1	Bordetella trematum	Proteobacteria	Betaproteobacteria	4.48554	65.502	1	1	2	3
GCF_900089455.2	Orrella dioscoreae	Proteobacteria	Betaproteobacteria	4.8481	67.4	1	1	2	3
GCF_900099695.1	Propionivibrio dicarboxylicus	Proteobacteria	Betaproteobacteria	4.53468	61.3	1	1	2	3
GCF_900100495.1	Pseudomonas benzenivorans	Proteobacteria	Gammaproteobacteria	5.74314	65.2	1	1	2	3
GCF_900102625.1	Acidovorax valerianellae	Proteobacteria	Betaproteobacteria	5.25708	65.6	1	1	2	3
GCF_900103845.1	Pseudomonas jinjuensis	Proteobacteria	Gammaproteobacteria	5.86867	66.4	1	1	2	3
GCF_900105355.1	Pseudomonas anguilliseptica	Proteobacteria	Gammaproteobacteria	5.22962	60.2	1	1	2	3
GCF_900106975.1	Pseudomonas kuykendallii	Proteobacteria	Gammaproteobacteria	4.69037	65.9	1	1	2	3
GCF_900111835.1	Pseudomonas otitidis	Proteobacteria	Gammaproteobacteria	6.34474	66.8	1	1	2	3
GCF_900112675.1	Acidovorax konjaci	Proteobacteria	Betaproteobacteria	5.07753	68.2	1	1	2	3
GCF_900113035.1	Acidovorax wautersii	Proteobacteria	Betaproteobacteria	5.33559	68.4	1	1	2	3
GCF_900113745.1	Pseudomonas guineae	Proteobacteria	Gammaproteobacteria	4.14959	58.5	1	1	2	3
GCF_900115045.1	Izhakiella capsodis	Proteobacteria	Gammaproteobacteria	3.50827	50.1	1	1	2	3
GCF_900115065.1	Formivibrio citricus	Proteobacteria	Betaproteobacteria	3.07247	58.8	1	1	2	3
GCF_900115195.1	Xenorhabdus japonica	Proteobacteria	Gammaproteobacteria	3.5612	42.7	1	1	2	3
GCF_900115715.1	Pseudomonas sagittaria	Proteobacteria	Gammaproteobacteria	4.60757	66.7	1	1	2	3
GCF_900129905.1	Ferrimonas marina	Proteobacteria	Gammaproteobacteria	4.98377	60.5	1	1	2	3
GCF_900155355.1	Xenorhabdus innexi	Proteobacteria	Gammaproteobacteria	4.50778	43.7	1	1	2	3
GCF_900176275.1	Andreprevotia lacus DSM 23236	Proteobacteria	Betaproteobacteria	4.6262	62.1	1	1	2	3
GCF_900177275.1	Pseudogulbenkiania subflava DSM 22618	Proteobacteria	Betaproteobacteria	4.3674	63.4	1	1	2	3
GCF_900187985.1	Methylobacillus rhizosphaerae	Proteobacteria	Betaproteobacteria	2.36881	52.4	1	1	2	3
GCF_000198775.1	Paraburkholderia rhizoxinica HKI 454	Proteobacteria	Betaproteobacteria	3.75014	60.6963	1	1	2	3
GCF_000204015.1	Asticcacaulis biprosthecum C19	Proteobacteria	Alphaproteobacteria	5.41153	60.7	1	1	2	3
GCF_000376105.1	Asticcacaulis benevestitus DSM 16100 = ATCC BAA-896	Proteobacteria	Alphaproteobacteria	4.98707	58.4	1	1	2	3
GCF_000380185.1	Thiofilum flexile DSM 14609	Proteobacteria	Gammaproteobacteria	3.78763	44.4	1	1	2	3
GCF_000422965.1	Pleomorphomonas oryzae DSM 16300	Proteobacteria	Alphaproteobacteria	5.23045	63	1	1	2	3
GCF_000620085.1	Marinobacterium jannaschii DSM 6295	Proteobacteria	Gammaproteobacteria	5.17783	55.2	1	1	2	3
GCF_000739935.1	Agrobacterium rubi TR3 = NBRC 13261	Proteobacteria	Alphaproteobacteria	5.29338	57.3	1	1	2	3
GCF_001305515.1	Prosthecomicrobium hirschii	Proteobacteria	Alphaproteobacteria	6.48498	68.8	1	1	2	3
GCF_001548015.1	Methylobacterium aquaticum	Proteobacteria	Alphaproteobacteria	7.55796	70.7725	1	1	2	3
GCF_900119165.1	Amycolatopsis australiensis	Terrabacteria group	Actinobacteria	9.31214	71.9	1	1	2	3
GCF_900129375.1	Streptoalloteichus hindustanus	Terrabacteria group	Actinobacteria	7.27938	72.6	1	1	2	3
GCF_900156065.1	Micromonospora avicenniae	Terrabacteria group	Actinobacteria	6.8233	71.5	1	1	2	3
GCF_900188115.1	Haloechinothrix alba	Terrabacteria group	Actinobacteria	4.74416	68.7	1	1	2	3
GCF_001644025.1	Methylomonas koyamae	Proteobacteria	Gammaproteobacteria	5.41432	55.8	1	0	2	3
GCF_001311845.1	Desulfosarcina cetonica JCM 12296	Proteobacteria	delta/epsilon subdivisions	7.09233	55.7	1	0	2	3
GCF_001676585.1	Cylindrospermopsis raciborskii CS-505	Terrabacteria group	Cyanobacteria/Melainabacteria group	4.15926	40.3	1	1	2	3
GCF_000007565.2	Pseudomonas putida KT2440	Proteobacteria	Gammaproteobacteria	6.18187	61.5	1	1	2	3
GCF_000167195.1	Crocosphaera watsonii WH 8501	Terrabacteria group	Cyanobacteria/Melainabacteria group	6.23816	37.1	1	1	2	3
GCF_000350105.1	Richelia intracellularis HH01	Terrabacteria group	Cyanobacteria/Melainabacteria group	3.24376	33.7	1	1	2	3
GCF_001598275.1	Moraxella oblonga NBRC 102422	Proteobacteria	Gammaproteobacteria	2.42539	41	2	1	1	3
GCF_000741785.1	Bifidobacterium stellenboschense	Terrabacteria group	Actinobacteria	2.81286	65.3	2	2	1	3
GCF_002160865.1	Massiliomicrobiota timonensis	Terrabacteria group	Firmicutes	2.78438	31.4	2	2	1	3
GCF_001449115.1	Terracidiphilus gabretensis	Acidobacteria	Acidobacteriia	5.3457	57.3	2	1	1	3
GCF_000154445.1	Intestinibacter bartlettii DSM 16795	Terrabacteria group	Firmicutes	2.97226	28.8	2	2	1	3
GCF_000179595.2	Hungateiclostridium cellulolyticum CD2	Terrabacteria group	Firmicutes	6.15674	35.5	2	2	1	3
GCF_001877035.1	Clostridium estertheticum subsp. estertheticum	Terrabacteria group	Firmicutes	4.78561	30.8806	2	2	1	3
GCF_900142215.1	Anaerocolumna jejuensis DSM 15929	Terrabacteria group	Firmicutes	6.62127	40.6	2	2	1	3
GCF_000012325.1	Colwellia psychrerythraea 34H	Proteobacteria	Gammaproteobacteria	5.37318	38	2	2	1	3
GCF_000378625.1	Colwellia piezophila ATCC BAA-637	Proteobacteria	Gammaproteobacteria	5.48438	38.9	2	2	1	3
GCF_000764185.1	Colwellia psychrerythraea	Proteobacteria	Gammaproteobacteria	5.72351	38	2	2	1	3
GCF_002000085.1	Colwellia agarivorans	Proteobacteria	Gammaproteobacteria	4.72264	35.8	2	2	1	3
GCF_900143085.1	Gracilibacillus kekensis	Terrabacteria group	Firmicutes	3.98176	36	2	1	1	3
GCF_000439105.1	Terrisporobacter glycolicus ATCC 14880 = DSM 1288	Terrabacteria group	Firmicutes	4.02046	28.4	2	1	1	3
GCF_900176505.1	Pedobacter nyackensis	FCB group	Bacteroidetes/Chlorobi group	6.07711	39.5	2	1	1	3
GCF_000753715.1	Idiomarina salinarum	Proteobacteria	Gammaproteobacteria	2.48028	53	2	1	1	3
GCF_900110965.1	Ectothiorhodospira magna	Proteobacteria	Gammaproteobacteria	2.72134	60.9	2	1	1	3
GCF_000026005.1	Ehrlichia ruminantium str. Welgevonden	Proteobacteria	Alphaproteobacteria	1.51635	27.5	2	1	1	3
GCF_000942395.1	Risungbinella massiliensis	Terrabacteria group	Firmicutes	3.4212	40.3	2	1	1	3
GCF_002015075.1	Haemophilus haemoglobinophilus	Proteobacteria	Gammaproteobacteria	2.29668	37	2	1	1	3
GCF_900114895.1	Ectothiorhodospira mobilis	Proteobacteria	Gammaproteobacteria	2.62495	68.2	2	1	1	3
GCF_000511305.1	Rhodococcus pyridinivorans SB3094	Terrabacteria group	Actinobacteria	5.59051	67.8052	2	2	1	3
GCF_000174895.1	Ruminococcus flavefaciens FD-1	Terrabacteria group	Firmicutes	4.57361	45	2	2	1	3
GCF_001975025.1	Streptomyces alfalfae	Terrabacteria group	Actinobacteria	8.62587	72.1	2	2	1	3
GCF_000199675.1	Anaerolinea thermophila UNI-1	Terrabacteria group	Chloroflexi	3.53238	53.8	2	2	1	3
GCF_000308615.1	Nocardia jiangxiensis NBRC 101359	Terrabacteria group	Actinobacteria	10.4459	66.8	2	2	1	3
GCF_000526395.1	Aminobacterium mobile DSM 12262	Synergistetes	Synergistia	2.10597	43.8	2	2	1	3
GCF_000718025.1	Kitasatospora purpeofusca	Terrabacteria group	Actinobacteria	9.34347	73.6	2	2	1	3
GCF_001613065.1	Nocardia miyunensis NBRC 108239	Terrabacteria group	Actinobacteria	10.5201	67	2	2	1	3
GCF_002093975.1	Thermoactinospora rubra	Terrabacteria group	Actinobacteria	8.22079	71.7	2	2	1	3
GCF_900188345.1	Streptosporangium subroseum	Terrabacteria group	Actinobacteria	10.7826	68.8	2	2	1	3
GCF_000024865.1	Streptosporangium roseum DSM 43021	Terrabacteria group	Actinobacteria	10.3695	70.8965	2	2	1	3
GCF_000169255.2	Pseudoflavonifractor capillosus ATCC 29799	Terrabacteria group	Firmicutes	4.24108	59.1	2	2	1	3
GCF_000204605.1	Streptomyces griseoaurantiacus M045	Terrabacteria group	Actinobacteria	7.71238	72.7	2	2	1	3
GCF_000372745.1	Streptomyces scabrisporus DSM 41855	Terrabacteria group	Actinobacteria	11.3927	70.9	2	2	1	3
GCF_000720455.1	Streptomyces virginiae	Terrabacteria group	Actinobacteria	8.31854	72.4	2	2	1	3
GCF_001050195.2	Anaerolinea thermolimosa	Terrabacteria group	Chloroflexi	4.17387	54.5	2	2	1	3
GCF_001050235.1	Longilinea arvoryzae	Terrabacteria group	Chloroflexi	4.43831	56.9	2	2	1	3
GCF_001270025.1	Streptomyces azureus	Terrabacteria group	Actinobacteria	8.79021	70.9	2	2	1	3
GCF_001306035.1	Levilinea saccharolytica	Terrabacteria group	Chloroflexi	4.23008	59.8	2	2	1	3
GCF_001306055.1	Bellilinea caldifistulae	Terrabacteria group	Chloroflexi	3.65568	52.8	2	2	1	3
GCF_001306145.1	Thermanaerothrix daxensis	Terrabacteria group	Chloroflexi	3.01207	56	2	2	1	3
GCF_001514045.1	Streptomyces canus	Terrabacteria group	Actinobacteria	9.84412	70.2	2	2	1	3
GCF_001543895.1	Streptomyces thermoautotrophicus	Terrabacteria group	Actinobacteria	5.13416	71	2	2	1	3
GCF_001570545.1	Herbidospora mongoliensis	Terrabacteria group	Actinobacteria	9.07175	69.4	2	2	1	3
GCF_001613465.1	Nocardia niwae NBRC 108934 = DSM 45340	Terrabacteria group	Actinobacteria	7.30536	68.8	2	2	1	3
GCF_002009175.1	Streptomyces niveus	Terrabacteria group	Actinobacteria	7.99049	70.5	2	2	1	3
GCF_002082605.1	Kitasatospora aureofaciens	Terrabacteria group	Actinobacteria	7.0764	72.5501	2	2	1	3
GCF_002101675.1	Mycobacterium gordonae	Terrabacteria group	Actinobacteria	7.60163	66.6	2	2	1	3
GCF_900114385.1	Geodermatophilus ruber	Terrabacteria group	Actinobacteria	4.99214	74	2	2	1	3
GCF_900115095.1	Actinomadura madurae	Terrabacteria group	Actinobacteria	10.2551	72.1	2	2	1	3
GCF_900155435.1	Actinomyces provencensis	Terrabacteria group	Actinobacteria	3.349	69.6	2	2	1	3
GCF_900188445.1	Actinomadura meyerae	Terrabacteria group	Actinobacteria	8.57296	72.9	2	2	1	3
GCF_000014925.1	Paenarthrobacter aurescens TC1	Terrabacteria group	Actinobacteria	5.22665	62.3869	2	2	1	3
GCF_000014965.1	Syntrophobacter fumaroxidans MPOB	Proteobacteria	delta/epsilon subdivisions	4.99025	59.9	2	2	1	3
GCF_000024785.1	Gordonia bronchialis DSM 43247	Terrabacteria group	Actinobacteria	5.29001	67.0692	2	2	1	3
GCF_000145235.1	Micromonospora aurantiaca ATCC 27029	Terrabacteria group	Actinobacteria	7.02556	72.8	2	2	1	3
GCF_000248055.1	Gordonia sputi NBRC 100414	Terrabacteria group	Actinobacteria	4.95298	65.3	2	2	1	3
GCF_000298215.1	Kineosphaera limosa NBRC 100340	Terrabacteria group	Actinobacteria	4.84724	70.4	2	2	1	3
GCF_000423445.1	Acidipropionibacterium thoenii DSM 20276	Terrabacteria group	Actinobacteria	2.93807	68	2	2	1	3
GCF_000454045.1	Rhodococcus erythropolis CCM2595	Terrabacteria group	Actinobacteria	6.37142	62.5	2	2	1	3
GCF_001515525.1	Piscicoccus intestinalis NBRC 104926	Terrabacteria group	Actinobacteria	4.71321	71.8	2	2	1	3
GCF_001906585.1	Streptomyces kebangsaanensis	Terrabacteria group	Actinobacteria	8.24489	71.5	2	2	1	3
GCF_002086275.1	Mycobacterium intermedium	Terrabacteria group	Actinobacteria	6.81797	65.8	2	2	1	3
GCF_002102335.1	Mycobacterium parmense	Terrabacteria group	Actinobacteria	5.89174	68.4	2	2	1	3
GCF_900115155.1	Mycetocola miduiensis	Terrabacteria group	Actinobacteria	3.30354	65.3	2	2	1	3
GCF_900163815.1	Microbacterium esteraromaticum	Terrabacteria group	Actinobacteria	3.37421	66.3	2	2	1	3
GCF_001591825.1	Bacillus vietnamensis NBRC 101237	Terrabacteria group	Firmicutes	4.41088	43.7	2	1	1	3
GCF_000284015.1	Blastococcus saxobsidens DD2	Terrabacteria group	Actinobacteria	4.87534	72.9	2	1	1	3
GCF_000024725.1	Nitrosococcus halophilus Nc 4	Proteobacteria	Gammaproteobacteria	4.14526	51.6222	2	1	1	3
GCF_000223985.1	Thiocapsa marina 5811	Proteobacteria	Gammaproteobacteria	5.59554	64.1	2	1	1	3
GCF_000308595.1	Nocardia higoensis NBRC 100133	Terrabacteria group	Actinobacteria	6.98071	69.3	2	1	1	3
GCF_000341735.1	Methylomicrobium buryatense 5G	Proteobacteria	Gammaproteobacteria	5.06728	48.7	2	1	1	3
GCF_000426385.1	Arsenicicoccus bolidensis DSM 15745	Terrabacteria group	Actinobacteria	3.99532	71.8	2	1	1	3
GCF_000968535.2	Methylomicrobium alcaliphilum 20Z	Proteobacteria	Gammaproteobacteria	4.79671	48.7	2	1	1	3
GCF_001693675.1	Streptomyces clavuligerus	Terrabacteria group	Actinobacteria	7.59076	72.6162	2	1	1	3
GCF_900167535.1	Prosthecobacter debontii	PVC group	Verrucomicrobia	6.29236	56.5	2	1	1	3
GCF_000018265.1	Salinispora arenicola CNS-205	Terrabacteria group	Actinobacteria	5.78636	69.5	2	1	1	3
GCF_000585215.1	Imhoffiella purpurea	Proteobacteria	Gammaproteobacteria	4.76666	64.8	2	1	1	3
GCF_001625085.1	Nocardia acidivorans NBRC 108247	Terrabacteria group	Actinobacteria	7.57189	66.9	2	1	1	3
GCF_000745835.1	Belnapia moabensis DSM 16746	Proteobacteria	Alphaproteobacteria	6.72709	68.9	2	2	1	3
GCF_001650695.1	Chloroflexus islandicus	Terrabacteria group	Chloroflexi	5.13689	60.6	2	2	1	3
GCF_001922385.1	Sphingomonas koreensis	Proteobacteria	Alphaproteobacteria	4.81924	65.9451	2	2	1	3
GCF_000018545.1	Sinorhizobium fredii NGR234	Proteobacteria	Alphaproteobacteria	6.8919	62.4031	2	2	1	3
GCF_000696095.1	Agrobacterium rhizogenes NBRC 13257	Proteobacteria	Alphaproteobacteria	7.04447	59.9	2	2	1	3
GCF_900109525.1	Bosea lupini	Proteobacteria	Alphaproteobacteria	6.12808	66.7	2	2	1	3
GCF_900129425.1	Bradyrhizobium erythrophlei	Proteobacteria	Alphaproteobacteria	9.09214	61.4	2	2	1	3
GCF_000016745.1	Geobacter uraniireducens Rf4	Proteobacteria	delta/epsilon subdivisions	5.13636	54.2	2	1	1	3
GCF_001267535.1	Erwinia iniecta	Proteobacteria	Gammaproteobacteria	4.78353	52.8	2	1	1	3
GCF_900110285.1	Paracoccus alcaliphilus	Proteobacteria	Alphaproteobacteria	4.61006	64.3	2	1	1	3
GCF_000423365.1	Maritalea myrionectae DSM 19524	Proteobacteria	Alphaproteobacteria	3.53953	52.6	2	1	1	3
GCF_001687365.1	Pararhizobium polonicum	Proteobacteria	Alphaproteobacteria	6.26534	61.0684	2	1	1	3
GCF_000021945.1	Chloroflexus aggregans DSM 9485	Terrabacteria group	Chloroflexi	4.68493	56.4	2	2	1	3
GCF_000718165.1	Streptomyces fulvoviolaceus	Terrabacteria group	Actinobacteria	11.5846	70.2	2	2	1	3
GCF_000739895.2	Sphingomonas paucimobilis NBRC 13935	Proteobacteria	Alphaproteobacteria	4.3274	65.7	2	2	1	3
GCF_001700325.1	Caryophanon latum	Terrabacteria group	Firmicutes	3.59059	42.7	3	1	0	3
GCF_000026605.1	Streptococcus equi subsp. zooepidemicus	Terrabacteria group	Firmicutes	2.14987	41.5	3	1	0	3
GCF_000172155.1	Verrucomicrobium spinosum DSM 4136 = JCM 18804	PVC group	Verrucomicrobia	8.22086	60.3	3	1	0	3
GCF_000173815.1	Marvinbryantia formatexigens DSM 14469	Terrabacteria group	Firmicutes	4.54896	49.6	3	1	0	3
GCF_900155585.1	Peptoniphilus urinimassiliensis	Terrabacteria group	Firmicutes	1.82283	49.7	3	1	0	3
GCF_001729485.1	Streptomyces lydicus	Terrabacteria group	Actinobacteria	8.20136	72.2	3	3	0	3
GCF_000092385.1	Streptomyces bingchenggensis BCW-1	Terrabacteria group	Actinobacteria	11.9367	70.8	3	3	0	3
GCF_000444875.1	Streptomyces collinus Tu 365	Terrabacteria group	Actinobacteria	8.37729	72.5501	3	3	0	3
GCF_001983975.1	Streptomyces autolyticus	Terrabacteria group	Actinobacteria	10.1847	71.1663	3	3	0	3
GCF_000091305.1	Streptomyces scabiei 87.22	Terrabacteria group	Actinobacteria	10.1487	71.5	3	3	0	3
GCF_000158955.1	Streptomyces viridochromogenes DSM 40736	Terrabacteria group	Actinobacteria	8.65326	70.8	3	3	0	3
GCF_000718315.1	Streptomyces griseofuscus	Terrabacteria group	Actinobacteria	8.94564	71.7	3	3	0	3
GCF_000819545.1	Streptomyces nodosus	Terrabacteria group	Actinobacteria	7.71411	70.9	3	3	0	3
GCF_000830005.1	Streptomyces vietnamensis	Terrabacteria group	Actinobacteria	9.15378	72.0029	3	3	0	3
GCF_001418575.1	Streptomyces griseoplanus	Terrabacteria group	Actinobacteria	8.24542	72.5	3	3	0	3
GCF_001418585.1	Streptomyces griseoruber	Terrabacteria group	Actinobacteria	9.86899	71.5	3	3	0	3
GCF_001514115.1	Streptomyces olivochromogenes	Terrabacteria group	Actinobacteria	11.6693	70.1	3	3	0	3
GCF_001642995.1	Streptomyces jeddahensis	Terrabacteria group	Actinobacteria	8.44962	70.3	3	3	0	3
GCF_900099965.1	Nonomuraea jiangxiensis	Terrabacteria group	Actinobacteria	11.8118	70.6	3	3	0	3
GCF_900105695.1	Streptomyces melanosporofaciens	Terrabacteria group	Actinobacteria	10.7697	71	3	3	0	3
GCF_000314675.2	Afipia broomeae ATCC 49717	Proteobacteria	Alphaproteobacteria	5.26197	61.3	3	3	0	3
GCF_000820845.2	Pyrinomonas methylaliphatogenes	Acidobacteria	Blastocatellia	3.78856	59.4	3	3	0	3
GCF_900142125.1	Malonomonas rubra DSM 5091	Proteobacteria	delta/epsilon subdivisions	3.96163	52.5	3	3	0	3
GCF_000143985.1	Sediminispirochaeta smaragdinae DSM 11293	Spirochaetes	Spirochaetia	4.65397	49	3	2	0	3
GCF_000445445.1	Sporomusa ovata DSM 2662	Terrabacteria group	Firmicutes	5.38367	43.3	3	2	0	3
GCF_001655685.1	Desulfotomaculum copahuensis	Terrabacteria group	Firmicutes	3.62879	57.1	3	2	0	3
GCF_002224645.1	Dehalobacterium formicoaceticum	Terrabacteria group	Firmicutes	3.76654	43.2	3	2	0	3
GCF_900101845.1	Sporomusa acidovorans	Terrabacteria group	Firmicutes	5.99646	44.6	3	2	0	3
GCF_000157955.1	Subdoligranulum variabile DSM 15176	Terrabacteria group	Firmicutes	3.24547	57.9	3	2	0	3
GCF_001751255.1	Streptomyces nanshensis	Terrabacteria group	Actinobacteria	7.72436	71.6	3	2	0	3
GCF_000013285.1	Clostridium perfringens ATCC 13124	Terrabacteria group	Firmicutes	3.25668	28.4	3	1	0	3
GCF_000497205.1	Saccharopolyspora rectivirgula DSM 43747	Terrabacteria group	Actinobacteria	3.97705	68.9	0	0	2	2
GCF_000775285.1	Neosynechococcus sphagnicola sy1	Terrabacteria group	Cyanobacteria/Melainabacteria group	4.33137	51.6	0	0	2	2
GCF_000300235.2	Thalassospira xiamenensis M-5 = DSM 17429	Proteobacteria	Alphaproteobacteria	4.76895	54.7023	1	1	1	2
GCF_000214355.1	Treponema azotonutricium ZAS-9	Spirochaetes	Spirochaetia	3.85567	49.8	1	1	1	2
GCF_000238095.2	Peptoanaerobacter stomatis	Terrabacteria group	Firmicutes	2.32516	30.2	1	1	1	2
GCF_900167155.1	Enterovibrio nigricans DSM 22720	Proteobacteria	Gammaproteobacteria	5.03727	46.6	1	1	1	2
GCF_000426885.1	Moraxella caprae DSM 19149	Proteobacteria	Gammaproteobacteria	2.60223	44.4	1	1	1	2
GCF_000647895.1	Clostridium tetanomorphum DSM 665	Terrabacteria group	Firmicutes	5.55369	28.8	1	1	1	2
GCF_000347635.1	Paraglaciecola psychrophila 170	Proteobacteria	Gammaproteobacteria	5.41369	40.4	1	1	1	2
GCF_000380965.1	Paenibacillus ginsengihumi DSM 21568	Terrabacteria group	Firmicutes	5.67531	57.1	1	1	1	2
GCF_000381905.1	Paenibacillus fonticola DSM 21315	Terrabacteria group	Firmicutes	6.30927	47.7	1	1	1	2
GCF_002155685.1	Porphyrobacter colymbi	Proteobacteria	Alphaproteobacteria	4.30921	66.5	1	1	1	2
GCF_000785515.1	Streptococcus salivarius	Terrabacteria group	Firmicutes	2.18892	40.1	1	1	1	2
GCF_001642915.1	Roseimaritima ulvae	PVC group	Planctomycetes	8.11932	59.1	1	1	1	2
GCF_900106985.1	Hydrobacter penzbergensis	FCB group	Bacteroidetes/Chlorobi group	3.96151	45.2	1	1	1	2
GCF_900167075.1	Sediminibacterium ginsengisoli	FCB group	Bacteroidetes/Chlorobi group	4.08998	46.3	1	1	1	2
GCF_001865855.1	Nocardia seriolae	Terrabacteria group	Actinobacteria	8.30452	68.1	1	1	1	2
GCF_002189675.2	Streptomyces alboflavus	Terrabacteria group	Actinobacteria	9.96755	72.0076	1	1	1	2
GCF_000008765.1	Clostridium acetobutylicum ATCC 824	Terrabacteria group	Firmicutes	4.13288	30.9	1	1	1	2
GCF_000189775.2	Thermoanaerobacterium xylanolyticum LX-11	Terrabacteria group	Firmicutes	2.53436	35	1	1	1	2
GCF_000215935.2	Haloplasma contractile SSD-17B	unclassified Bacteria	Haloplasmatales	3.4045	32.3	1	1	1	2
GCF_000308755.1	Nocardia pneumoniae NBRC 100136	Terrabacteria group	Actinobacteria	7.5882	68.1	1	1	1	2
GCF_000499525.1	[Clostridium] dakarense	Terrabacteria group	Firmicutes	3.73576	28	1	1	1	2
GCF_000526375.1	Aminiphilus circumscriptus DSM 16581	Synergistetes	Synergistia	3.22321	60.4	1	1	1	2
GCF_001182745.1	Nocardia farcinica	Terrabacteria group	Actinobacteria	6.45978	70.6053	1	1	1	2
GCF_001375535.1	Bacillus niameyensis	Terrabacteria group	Firmicutes	4.68422	37.9	1	1	1	2
GCF_001591505.1	Bacillus niacini NBRC 15566	Terrabacteria group	Firmicutes	6.18371	38.2	1	1	1	2
GCF_001705235.1	Clostridium pasteurianum	Terrabacteria group	Firmicutes	4.67718	30.3	1	1	1	2
GCF_001894865.1	Rhodococcus maanshanensis NBRC 100610	Terrabacteria group	Actinobacteria	5.67371	69.2	1	1	1	2
GCF_001895005.1	Rhodococcus yunnanensis NBRC 103083	Terrabacteria group	Actinobacteria	6.37393	63.9	1	1	1	2
GCF_002006355.1	Clostridium felsineum DSM 794	Terrabacteria group	Firmicutes	5.17865	29.9	1	1	1	2
GCF_900107485.1	Proteiniborus ethanoligenes	Terrabacteria group	Firmicutes	3.1615	32.6	1	1	1	2
GCF_900112085.1	Acetitomaculum ruminis DSM 5522	Terrabacteria group	Firmicutes	3.08272	34.2	1	1	1	2
GCF_900128415.1	Anaerococcus mediterraneensis	Terrabacteria group	Firmicutes	2.08021	34.6	1	1	1	2
GCF_900130025.1	Sporanaerobacter acetigenes DSM 13106	Terrabacteria group	Firmicutes	2.91278	31.2	1	1	1	2
GCF_000007925.1	Prochlorococcus marinus subsp. marinus str. CCMP1375	Terrabacteria group	Cyanobacteria/Melainabacteria group	1.75108	36.4	1	1	1	2
GCF_000018325.1	Alkaliphilus oremlandii OhILAs	Terrabacteria group	Firmicutes	3.12356	36.3	1	1	1	2
GCF_000022325.1	Caldicellulosiruptor bescii DSM 6725	Terrabacteria group	Firmicutes	2.93166	35.2189	1	1	1	2
GCF_000092645.1	Thermobispora bispora DSM 43833	Terrabacteria group	Actinobacteria	4.18998	72.4	1	1	1	2
GCF_000145615.1	Thermoanaerobacterium thermosaccharolyticum DSM 571	Terrabacteria group	Firmicutes	2.78575	34.1	1	1	1	2
GCF_000147695.2	Thermoanaerobacter wiegelii Rt8.B1	Terrabacteria group	Firmicutes	2.78506	34.3	1	1	1	2
GCF_000160455.2	Acetomicrobium hydrogeniformans ATCC BAA-1850	Synergistetes	Synergistia	2.12392	46.5	1	1	1	2
GCF_000172975.1	Dethiosulfovibrio peptidovorans DSM 11002	Synergistetes	Synergistia	2.57636	54.4	1	1	1	2
GCF_000266925.1	Acetomicrobium mobile DSM 13181	Synergistetes	Synergistia	2.1607	48	1	1	1	2
GCF_000308655.1	Nocardia niigatensis NBRC 100131	Terrabacteria group	Actinobacteria	8.22421	68.2	1	1	1	2
GCF_000308795.1	Nocardia thailandica NBRC 100428	Terrabacteria group	Actinobacteria	6.82183	71.6	1	1	1	2
GCF_000340965.1	Nocardiopsis kunsanensis DSM 44524	Terrabacteria group	Actinobacteria	5.31209	69.6	1	1	1	2
GCF_000342125.1	Streptomyces mobaraensis NBRC 13819 = DSM 40847	Terrabacteria group	Actinobacteria	7.47781	73.3	1	1	1	2
GCF_000346505.1	Rhodopirellula sallentina SM41	PVC group	Planctomycetes	8.18669	56.7	1	1	1	2
GCF_000371785.1	Actinopolyspora halophila DSM 43834	Terrabacteria group	Actinobacteria	5.35329	68	1	1	1	2
GCF_000421345.1	Treponema bryantii NK4A124	Spirochaetes	Spirochaetia	3.30949	40.2	1	1	1	2
GCF_000422485.1	Paenibacillus pasadenensis DSM 19293	Terrabacteria group	Firmicutes	5.71418	63.2	1	1	1	2
GCF_000425465.1	Flavobacterium filum DSM 17961	FCB group	Bacteroidetes/Chlorobi group	3.19209	33.8	1	1	1	2
GCF_000427405.1	Flectobacillus major DSM 103	FCB group	Bacteroidetes/Chlorobi group	6.22103	37.8	1	1	1	2
GCF_000428945.1	Hamadaea tsunoensis DSM 44101	Terrabacteria group	Actinobacteria	9.47889	70.8	1	1	1	2
GCF_000719975.1	Prauserella rugosa	Terrabacteria group	Actinobacteria	5.22082	70	1	1	1	2
GCF_000744435.1	Hippea jasoniae	Proteobacteria	delta/epsilon subdivisions	1.71478	37	1	1	1	2
GCF_000752395.1	Bacillus andreraoultii	Terrabacteria group	Firmicutes	4.0501	35.4	1	1	1	2
GCF_000763575.1	Thermoanaerobacter kivui	Terrabacteria group	Firmicutes	2.39782	35	1	1	1	2
GCF_000964005.1	Williamsia herbipolensis	Terrabacteria group	Actinobacteria	4.74496	68.6	1	1	1	2
GCF_001598915.1	Williamsia muralis NBRC 105860	Terrabacteria group	Actinobacteria	5.53817	64.7	1	1	1	2
GCF_001613185.1	Nocardia puris NBRC 108233	Terrabacteria group	Actinobacteria	7.67729	69.8	1	1	1	2
GCF_001620305.1	Rhodococcus fascians D188	Terrabacteria group	Actinobacteria	5.50211	64.584	1	1	1	2
GCF_001644605.1	Paenibacillus swuensis	Terrabacteria group	Firmicutes	5.0126	48.9	1	1	1	2
GCF_001645385.1	Rhodococcus kyotonensis	Terrabacteria group	Actinobacteria	5.47107	65.2	1	1	1	2
GCF_001696485.1	Planobispora rosea	Terrabacteria group	Actinobacteria	8.69071	71.2	1	1	1	2
GCF_002101905.1	Mycobacterium shimoidei	Terrabacteria group	Actinobacteria	4.71374	65.8	1	1	1	2
GCF_002116635.1	Mycobacterium szulgai	Terrabacteria group	Actinobacteria	6.67266	65.8	1	1	1	2
GCF_900103615.1	Romboutsia lituseburensis DSM 797	Terrabacteria group	Firmicutes	3.78246	27.6	1	1	1	2
GCF_900104475.1	Actinopolyspora xinjiangensis	Terrabacteria group	Actinobacteria	5.03815	68.5	1	1	1	2
GCF_900129115.1	Thermoanaerobacter uzonensis DSM 18761	Terrabacteria group	Firmicutes	2.40975	33.8	1	1	1	2
GCF_900176155.1	Corynebacterium glucuronolyticum	Terrabacteria group	Actinobacteria	2.82107	59.1	1	1	1	2
GCF_000007865.1	Mycobacterium avium subsp. paratuberculosis K-10	Terrabacteria group	Actinobacteria	4.82978	69.3	1	1	1	2
GCF_000011465.1	Prochlorococcus marinus subsp. pastoris str. CCMP1986	Terrabacteria group	Cyanobacteria/Melainabacteria group	1.65799	30.8	1	1	1	2
GCF_000011485.1	Prochlorococcus marinus str. MIT 9313	Terrabacteria group	Cyanobacteria/Melainabacteria group	2.41087	50.7	1	1	1	2
GCF_000012645.1	Prochlorococcus marinus str. MIT 9312	Terrabacteria group	Cyanobacteria/Melainabacteria group	1.7092	31.2	1	1	1	2
GCF_000015645.1	Prochlorococcus marinus str. AS9601	Terrabacteria group	Cyanobacteria/Melainabacteria group	1.66989	31.3	1	1	1	2
GCF_000015665.1	Prochlorococcus marinus str. MIT 9515	Terrabacteria group	Cyanobacteria/Melainabacteria group	1.70418	30.8	1	1	1	2
GCF_000024905.1	Thermanaerovibrio acidaminovorans DSM 6589	Synergistetes	Synergistia	1.84847	63.8	1	1	1	2
GCF_000025485.1	Allochromatium vinosum DSM 180	Proteobacteria	Gammaproteobacteria	3.66907	64.2117	1	1	1	2
GCF_000146505.1	Fibrobacter succinogenes subsp. succinogenes S85	FCB group	Fibrobacteres	3.843	48	1	1	1	2
GCF_000165795.1	Aminomonas paucivorans DSM 12260	Synergistetes	Synergistia	2.63017	67.6	1	1	1	2
GCF_000173795.1	Catenibacterium mitsuokai DSM 15897	Terrabacteria group	Firmicutes	2.67131	36.8	1	1	1	2
GCF_000176155.1	Vibrio metschnikovii CIP 69.14	Proteobacteria	Gammaproteobacteria	3.8151	44.1	1	1	1	2
GCF_000178115.2	Ethanoligenens harbinense YUAN-3	Terrabacteria group	Firmicutes	3.00858	55.6	1	1	1	2
GCF_000185385.1	Lachnoanaerobaculum saburreum DSM 3986	Terrabacteria group	Firmicutes	3.0824	36.9	1	1	1	2
GCF_000190575.1	Bacteroides salanitronis DSM 18170	FCB group	Bacteroidetes/Chlorobi group	4.30866	46.4428	1	1	1	2
GCF_000224005.2	Marichromatium purpuratum 984	Proteobacteria	Gammaproteobacteria	3.77911	67.9	1	1	1	2
GCF_000224065.1	Thiorhodococcus drewsii AZ1	Proteobacteria	Gammaproteobacteria	5.52419	62.3	1	1	1	2
GCF_000237825.1	Thermanaerovibrio velox DSM 12556	Synergistetes	Synergistia	1.88084	58.8	1	1	1	2
GCF_000241345.1	Gordonia amarae NBRC 15530	Terrabacteria group	Actinobacteria	5.30638	67.4	1	1	1	2
GCF_000277125.1	Mycobacterium intracellulare ATCC 13950	Terrabacteria group	Actinobacteria	5.4024	68.1	1	1	1	2
GCF_000284295.1	Actinoplanes missouriensis 431	Terrabacteria group	Actinobacteria	8.77347	70.8	1	1	1	2
GCF_000296505.1	Schaalia turicensis ACS-279-V-Col4	Terrabacteria group	Actinobacteria	1.96775	57.1	1	1	1	2
GCF_000308715.1	Nocardia tenerifensis NBRC 101015	Terrabacteria group	Actinobacteria	9.73157	68.4	1	1	1	2
GCF_000341085.1	Nocardiopsis ganjiahuensis DSM 45031	Terrabacteria group	Actinobacteria	7.35229	71	1	1	1	2
GCF_000341125.1	Nocardiopsis lucentensis DSM 44048	Terrabacteria group	Actinobacteria	6.32527	71.2	1	1	1	2
GCF_000341145.1	Nocardiopsis xinjiangensis YIM 90004	Terrabacteria group	Actinobacteria	5.33043	69.7	1	1	1	2
GCF_000341795.1	Rhodococcus triatomae BKS 15-14	Terrabacteria group	Actinobacteria	5.82435	69	1	1	1	2
GCF_000367525.1	Tetrasphaera elongata Lp2	Terrabacteria group	Actinobacteria	3.17469	68.8	1	1	1	2
GCF_000374305.1	Actinomadura flavalba DSM 45200	Terrabacteria group	Actinobacteria	6.16778	73.3	1	1	1	2
GCF_000384035.1	Actinopolyspora mortivallis DSM 44261	Terrabacteria group	Actinobacteria	4.23335	68.8	1	1	1	2
GCF_000421185.1	Ornithinimicrobium pekingense DSM 21552	Terrabacteria group	Actinobacteria	3.85264	72.9	1	1	1	2
GCF_000421585.1	Thermodesulfatator atlanticus DSM 21156	Thermodesulfobacteria	Thermodesulfobacteria	2.30228	45	1	1	1	2
GCF_000427095.1	Chthonomonas calidirosea T49	Terrabacteria group	Armatimonadetes	3.43786	54.6	1	1	1	2
GCF_000428685.1	Actinomyces slackii ATCC 49928	Terrabacteria group	Actinobacteria	3.17109	70.1	1	1	1	2
GCF_000518265.1	Actinomadura oligospora ATCC 43269	Terrabacteria group	Actinobacteria	9.35366	72	1	1	1	2
GCF_000519265.1	Desulfonatronum lacustre DSM 10312	Proteobacteria	delta/epsilon subdivisions	3.76145	59.3	1	1	1	2
GCF_000527095.1	Methylosarcina lacus LW14	Proteobacteria	Gammaproteobacteria	4.38492	54.7	1	1	1	2
GCF_000689255.1	Mycobacterium triplex	Terrabacteria group	Actinobacteria	6.38284	66.6	1	1	1	2
GCF_000711965.1	Actinomyces israelii DSM 43320	Terrabacteria group	Actinobacteria	4.02577	71.4	1	1	1	2
GCF_000718255.1	Spirillospora albida	Terrabacteria group	Actinobacteria	6.0324	72.6	1	1	1	2
GCF_000718985.1	Streptomyces megasporus	Terrabacteria group	Actinobacteria	5.85006	72.3	1	1	1	2
GCF_000719955.1	Streptomyces albidoflavus	Terrabacteria group	Actinobacteria	7.08469	73.4	1	1	1	2
GCF_000735045.1	Ferrovum myxofaciens	Proteobacteria	Betaproteobacteria	2.70219	54.3	1	1	1	2
GCF_000747155.1	Arenimonas metalli CF5-1	Proteobacteria	Gammaproteobacteria	3.05662	69.9	1	1	1	2
GCF_000759055.1	Corynebacterium tuscaniense DNF00037	Terrabacteria group	Actinobacteria	2.22778	59.6	1	1	1	2
GCF_000759855.1	Prochlorococcus marinus str. MIT 9107	Terrabacteria group	Cyanobacteria/Melainabacteria group	1.69994	31	1	1	1	2
GCF_000785985.1	Actinoplanes utahensis	Terrabacteria group	Actinobacteria	9.48984	71.2	1	1	1	2
GCF_000820725.1	Actinomyces polynesiensis	Terrabacteria group	Actinobacteria	2.87845	70.8	1	1	1	2
GCF_000821045.2	Chromohalobacter japonicus	Proteobacteria	Gammaproteobacteria	3.37628	61.1	1	1	1	2
GCF_001192795.1	Flexilinea flocculi	Terrabacteria group	Chloroflexi	3.51063	41.4	1	1	1	2
GCF_001310275.1	Nocardia arizonensis	Terrabacteria group	Actinobacteria	7.19846	67.9	1	1	1	2
GCF_001310955.1	Marinifilum fragile JCM 15579	FCB group	Bacteroidetes/Chlorobi group	4.71848	35.7	1	1	1	2
GCF_001373515.1	Mycobacterium europaeum	Terrabacteria group	Actinobacteria	6.15252	68.2	1	1	1	2
GCF_001405555.1	Fusicatenibacter saccharivorans	Terrabacteria group	Firmicutes	3.65389	47.1	1	1	1	2
GCF_001418105.1	Lacinutrix himadriensis	FCB group	Bacteroidetes/Chlorobi group	4.16635	32.6	1	1	1	2
GCF_001442615.1	Algoriphagus resistens	FCB group	Bacteroidetes/Chlorobi group	6.13158	41.9	1	1	1	2
GCF_001483385.1	Tenacibaculum dicentrarchi	FCB group	Bacteroidetes/Chlorobi group	2.91825	31.5	1	1	1	2
GCF_001517975.1	Thermobifida cellulosilytica TB100	Terrabacteria group	Actinobacteria	4.43037	71.5	1	1	1	2
GCF_001552175.1	Actinomadura kijaniata NBRC 14229	Terrabacteria group	Actinobacteria	10.2589	73.2	1	1	1	2
GCF_001552415.1	Corynebacterium xerosis NBRC 16721	Terrabacteria group	Actinobacteria	2.68622	69.7	1	1	1	2
GCF_001552975.1	Lachnoanaerobaculum saburreum	Terrabacteria group	Firmicutes	2.91922	37.6	1	1	1	2
GCF_001612765.1	Nocardia arthritidis NBRC 100137	Terrabacteria group	Actinobacteria	7.12419	68.5	1	1	1	2
GCF_001612945.1	Nocardia inohanensis NBRC 100128	Terrabacteria group	Actinobacteria	8.11801	67.8	1	1	1	2
GCF_001746835.1	Lacunisphaera limnophila	PVC group	Verrucomicrobia	4.19928	66.5	1	1	1	2
GCF_001751245.1	Streptomyces oceani	Terrabacteria group	Actinobacteria	6.31105	70.4	1	1	1	2
GCF_001886715.1	Nocardia sp. Y48	Terrabacteria group	Actinobacteria	7.31011	68.1	1	1	1	2
GCF_002086125.1	Mycobacterium arosiense ATCC BAA-1401 = DSM 45069	Terrabacteria group	Actinobacteria	5.98021	66.8	1	1	1	2
GCF_002086335.1	Mycobacterium mantenii	Terrabacteria group	Actinobacteria	6.12189	66.9	1	1	1	2
GCF_002086415.1	Mycobacterium noviomagense	Terrabacteria group	Actinobacteria	4.73974	65.8	1	1	1	2
GCF_002101875.1	Mycobacterium saskatchewanense	Terrabacteria group	Actinobacteria	5.93093	68.3	1	1	1	2
GCF_002105755.1	Mycobacterium colombiense CECT 3035	Terrabacteria group	Actinobacteria	5.58164	68.1	1	1	1	2
GCF_002115725.1	Marivita cryptomonadis	Proteobacteria	Alphaproteobacteria	4.61038	59	1	1	1	2
GCF_900100185.1	Natribacillus halophilus	Terrabacteria group	Firmicutes	3.30241	46.8	1	1	1	2
GCF_900103785.1	Geodermatophilus siccatus	Terrabacteria group	Actinobacteria	5.2067	74.6	1	1	1	2
GCF_900104655.1	Millionella massiliensis	FCB group	Bacteroidetes/Chlorobi group	2.88882	57.1	1	1	1	2
GCF_900107145.1	Allochromatium warmingii	Proteobacteria	Gammaproteobacteria	2.95851	55.3	1	1	1	2
GCF_900108565.1	Mycolicibacterium rutilum	Terrabacteria group	Actinobacteria	5.98793	68.4	1	1	1	2
GCF_900110555.1	Blastococcus endophyticus	Terrabacteria group	Actinobacteria	4.87522	74.6	1	1	1	2
GCF_900111375.1	Phycicoccus cremeus	Terrabacteria group	Actinobacteria	4.33093	71.7	1	1	1	2
GCF_900111775.1	Desulfuromonas acetexigens	Proteobacteria	delta/epsilon subdivisions	3.68312	60.3	1	1	1	2
GCF_900112315.1	Parapedobacter composti	FCB group	Bacteroidetes/Chlorobi group	4.62202	50	1	1	1	2
GCF_900116555.1	Actinopolyspora righensis	Terrabacteria group	Actinobacteria	4.92401	67.5	1	1	1	2
GCF_900129405.1	Flavobacterium fontis	FCB group	Bacteroidetes/Chlorobi group	3.08463	41	1	1	1	2
GCF_900129455.1	Jatrophihabitans endophyticus	Terrabacteria group	Actinobacteria	4.48005	72.9	1	1	1	2
GCF_900141985.1	Nocardiopsis flavescens	Terrabacteria group	Actinobacteria	7.17293	74.1	1	1	1	2
GCF_900167205.1	Eubacterium coprostanoligenes	Terrabacteria group	Firmicutes	1.82343	40.1	1	1	1	2
GCF_900188105.1	Actinomadura mexicana	Terrabacteria group	Actinobacteria	8.78636	72.3	1	1	1	2
GCF_000006605.1	Corynebacterium jeikeium K411	Terrabacteria group	Actinobacteria	2.47682	61.3561	1	1	1	2
GCF_000009925.1	Bacteroides fragilis YCH46	FCB group	Bacteroidetes/Chlorobi group	5.31099	43.2378	1	1	1	2
GCF_000011065.1	Bacteroides thetaiotaomicron VPI-5482	FCB group	Bacteroidetes/Chlorobi group	6.2934	42.8231	1	1	1	2
GCF_000011305.1	Corynebacterium efficiens YS-314	Terrabacteria group	Actinobacteria	3.2195	62.9346	1	1	1	2
GCF_000012805.1	Nitrosococcus oceani ATCC 19707	Proteobacteria	Gammaproteobacteria	3.52211	50.3241	1	1	1	2
GCF_000015125.1	Chlorobium phaeobacteroides DSM 266	FCB group	Bacteroidetes/Chlorobi group	3.1339	48.4	1	1	1	2
GCF_000016425.1	Salinispora tropica CNB-440	Terrabacteria group	Actinobacteria	5.18333	69.5	1	1	1	2
GCF_000018405.1	Desulfococcus oleovorans Hxd3	Proteobacteria	delta/epsilon subdivisions	3.94417	56.2	1	1	1	2
GCF_000020465.1	Chlorobium limicola DSM 245	FCB group	Bacteroidetes/Chlorobi group	2.76318	51.3	1	1	1	2
GCF_000020505.1	Chlorobaculum parvum NCIB 8327	FCB group	Bacteroidetes/Chlorobi group	2.28925	55.8	1	1	1	2
GCF_000020625.1	Prosthecochloris aestuarii DSM 271	FCB group	Bacteroidetes/Chlorobi group	2.5797	50.1104	1	1	1	2
GCF_000020645.1	Pelodictyon phaeoclathratiforme BU-1	FCB group	Bacteroidetes/Chlorobi group	3.01824	48.1	1	1	1	2
GCF_000022025.1	Pseudarthrobacter chlorophenolicus A6	Terrabacteria group	Actinobacteria	4.98087	65.9781	1	1	1	2
GCF_000027165.1	Streptococcus mitis B6	Terrabacteria group	Firmicutes	2.14661	40	1	1	1	2
GCF_000092865.1	Cellulomonas flavigena DSM 20109	Terrabacteria group	Actinobacteria	4.12318	74.3	1	1	1	2
GCF_000146345.1	Peptoniphilus duerdenii ATCC BAA-1640	Terrabacteria group	Firmicutes	2.12484	34.5	1	1	1	2
GCF_000153105.1	Blastopirellula marina DSM 3645	PVC group	Planctomycetes	6.66385	57	1	1	1	2
GCF_000153485.2	Psychroflexus torquis ATCC 700755	FCB group	Bacteroidetes/Chlorobi group	4.32183	34.5	1	1	1	2
GCF_000154225.1	Schaalia odontolytica ATCC 17982	Terrabacteria group	Actinobacteria	2.39396	65.4	1	1	1	2
GCF_000154525.1	Bacteroides stercoris ATCC 43183	FCB group	Bacteroidetes/Chlorobi group	4.00983	45.8	1	1	1	2
GCF_000157895.3	Mycobacterium kansasii ATCC 12478	Terrabacteria group	Actinobacteria	6.57723	66.1912	1	1	1	2
GCF_000159035.1	Actinomyces urogenitalis DSM 15434	Terrabacteria group	Actinobacteria	2.70281	68	1	1	1	2
GCF_000164135.1	Mycobacterium parascrofulaceum ATCC BAA-614	Terrabacteria group	Actinobacteria	6.56417	67.6	1	1	1	2
GCF_000167355.1	Desulfuromonas acetoxidans DSM 684	Proteobacteria	delta/epsilon subdivisions	3.82833	51.8	1	1	1	2
GCF_000179055.1	Prevotella bryantii B14	FCB group	Bacteroidetes/Chlorobi group	3.59295	39.1	1	1	1	2
GCF_000189535.1	Pseudarthrobacter phenanthrenivorans Sphe3	Terrabacteria group	Actinobacteria	4.53532	65.3822	1	1	1	2
GCF_000190595.1	Cellulophaga lytica DSM 7489	FCB group	Bacteroidetes/Chlorobi group	3.76594	32.1	1	1	1	2
GCF_000196695.1	Rhodococcus hoagii 103S	Terrabacteria group	Actinobacteria	5.04317	68.8	1	1	1	2
GCF_000217795.1	Thermodesulfatator indicus DSM 15286	Thermodesulfobacteria	Thermodesulfobacteria	2.32222	42.4	1	1	1	2
GCF_000227745.2	Thiocystis violascens DSM 198	Proteobacteria	Gammaproteobacteria	5.01707	62.6	1	1	1	2
GCF_000233655.1	Brachybacterium paraconglomeratum LC44	Terrabacteria group	Actinobacteria	3.78448	72.4	1	1	1	2
GCF_000240505.1	Mycobacterium avium subsp. avium Env 77	Terrabacteria group	Actinobacteria	4.58367	68.2	1	1	1	2
GCF_000241305.1	Gordonia effusa NBRC 100432	Terrabacteria group	Actinobacteria	4.70302	62.5	1	1	1	2
GCF_000246855.1	Niastella koreensis GR20-10	FCB group	Bacteroidetes/Chlorobi group	9.03368	44.9	1	1	1	2
GCF_000247715.1	Gordonia polyisoprenivorans VH2	Terrabacteria group	Actinobacteria	5.8443	66.9612	1	1	1	2
GCF_000269805.1	Actinomyces massiliensis 4401292	Terrabacteria group	Actinobacteria	3.37103	67.6	1	1	1	2
GCF_000298295.1	Cecembia lonarensis LW9	FCB group	Bacteroidetes/Chlorobi group	4.84284	41	1	1	1	2
GCF_000304335.1	Microbacterium yannicii PS01	Terrabacteria group	Actinobacteria	3.9525	69.5	1	1	1	2
GCF_000306785.1	Modestobacter marinus	Terrabacteria group	Actinobacteria	5.57552	74.1	1	1	1	2
GCF_000308635.1	Nocardia otitidiscaviarum NBRC 14405	Terrabacteria group	Actinobacteria	7.48255	69	1	1	1	2
GCF_000333015.1	Gordonia hirsuta DSM 44140 = NBRC 16056	Terrabacteria group	Actinobacteria	3.48946	68.4	1	1	1	2
GCF_000333035.1	Gordonia sihwensis NBRC 108236	Terrabacteria group	Actinobacteria	4.14089	68.1	1	1	1	2
GCF_000344135.1	Gordonia malaquae NBRC 108250	Terrabacteria group	Actinobacteria	4.46546	66.4	1	1	1	2
GCF_000344155.1	Gordonia paraffinivorans NBRC 108238	Terrabacteria group	Actinobacteria	4.63233	68.9	1	1	1	2
GCF_000344785.1	Corynebacterium callunae DSM 20147	Terrabacteria group	Actinobacteria	2.92868	52.4609	1	1	1	2
GCF_000355905.1	Psychroflexus gondwanensis ACAM 44	FCB group	Bacteroidetes/Chlorobi group	3.31177	35.8	1	1	1	2
GCF_000364865.1	Schaalia cardiffensis F0333	Terrabacteria group	Actinobacteria	2.21485	61.3	1	1	1	2
GCF_000367205.1	Cutibacterium avidum 44067	Terrabacteria group	Actinobacteria	2.52614	63.5	1	1	1	2
GCF_000372445.1	Corynebacterium ulceribovis DSM 45146	Terrabacteria group	Actinobacteria	2.30045	59.2	1	1	1	2
GCF_000372865.1	Methylosarcina fibrata AML-C10	Proteobacteria	Gammaproteobacteria	4.97846	54.1	1	1	1	2
GCF_000373805.1	Corynebacterium pilosum DSM 20521	Terrabacteria group	Actinobacteria	2.53163	60.7	1	1	1	2
GCF_000379425.1	Corynebacterium lubricantis DSM 45231	Terrabacteria group	Actinobacteria	2.94417	58.6	1	1	1	2
GCF_000379445.1	Fangia hongkongensis FSC776 = DSM 21703	Proteobacteria	Gammaproteobacteria	2.94674	37.9	1	1	1	2
GCF_000411375.1	Corynebacterium pyruviciproducens ATCC BAA-1742	Terrabacteria group	Actinobacteria	2.72297	61.1	1	1	1	2
GCF_000420425.1	Schaalia vaccimaxillae DSM 15804	Terrabacteria group	Actinobacteria	2.33843	57.6	1	1	1	2
GCF_000421145.1	Glaciibacter superstes DSM 21135	Terrabacteria group	Actinobacteria	4.80253	64.4	1	1	1	2
GCF_000423085.1	Granulicoccus phenolivorans DSM 17626	Terrabacteria group	Actinobacteria	4.11772	69	1	1	1	2
GCF_000423465.1	Propionicicella superfundia DSM 22317	Terrabacteria group	Actinobacteria	3.62396	70	1	1	1	2
GCF_000423485.1	Propionimicrobium lymphophilum DSM 4903	Terrabacteria group	Actinobacteria	2.03562	56.1	1	1	1	2
GCF_000423585.1	Salinimicrobium xinjiangense DSM 19287	FCB group	Bacteroidetes/Chlorobi group	3.76451	41.3	1	1	1	2
GCF_000425285.1	Acidipropionibacterium jensenii DSM 20535	Terrabacteria group	Actinobacteria	3.02835	68.7	1	1	1	2
GCF_000426645.1	Nakamurella lactea DSM 19367	Terrabacteria group	Actinobacteria	5.82086	68.9	1	1	1	2
GCF_000429025.1	Pseudonocardia spinosispora DSM 44797	Terrabacteria group	Actinobacteria	9.53756	69.4	1	1	1	2
GCF_000429105.1	Schaalia suimastitidis DSM 15538	Terrabacteria group	Actinobacteria	2.29413	56.4	1	1	1	2
GCF_000429265.1	Actinomyces gerencseriae DSM 6844	Terrabacteria group	Actinobacteria	3.42002	70.7	1	1	1	2
GCF_000429885.1	Dermatophilus congolensis DSM 44180 = NBRC 105199	Terrabacteria group	Actinobacteria	2.61771	59.4	1	1	1	2
GCF_000442645.1	Corynebacterium maris DSM 45190	Terrabacteria group	Actinobacteria	2.83355	66.6124	1	1	1	2
GCF_000463665.1	Cutibacterium granulosum DSM 20700	Terrabacteria group	Actinobacteria	2.12823	64.1	1	1	1	2
GCF_000466245.1	Actinomyces johnsonii F0542	Terrabacteria group	Actinobacteria	3.32771	67.4	1	1	1	2
GCF_000468615.2	Cellulophaga baltica 18	FCB group	Bacteroidetes/Chlorobi group	4.63511	34.7	1	1	1	2
GCF_000471045.1	actinobacterium LLX17	Terrabacteria group	Actinobacteria	3.00094	70.6	1	1	1	2
GCF_000518485.1	Olleya marilimosa CAM030	FCB group	Bacteroidetes/Chlorobi group	3.34371	31.8	1	1	1	2
GCF_000550805.1	Corynebacterium vitaeruminis DSM 20294	Terrabacteria group	Actinobacteria	2.93178	65.5	1	1	1	2
GCF_000613245.1	Mycobacterium asiaticum DSM 44297	Terrabacteria group	Actinobacteria	5.93893	66.2	1	1	1	2
GCF_000686605.1	Streptococcus sobrinus DSM 20742 = ATCC 33478	Terrabacteria group	Firmicutes	2.13849	43.4	1	1	1	2
GCF_000732945.1	Corynebacterium atypicum	Terrabacteria group	Actinobacteria	2.35945	65.3513	1	1	1	2
GCF_000758965.1	Corynebacterium freneyi DNF00450	Terrabacteria group	Actinobacteria	3.04232	68.8	1	1	1	2
GCF_000759025.1	Phaeodactylibacter xiamenensis	FCB group	Bacteroidetes/Chlorobi group	7.86878	51	1	1	1	2
GCF_000759695.1	Mycobacterium kyorinense	Terrabacteria group	Actinobacteria	5.30298	66.9	1	1	1	2
GCF_000767055.1	Corynebacterium doosanense CAU 212 = DSM 45436	Terrabacteria group	Actinobacteria	2.699	66.7345	1	1	1	2
GCF_000797445.1	Lacinutrix jangbogonensis	FCB group	Bacteroidetes/Chlorobi group	4.01753	32.2	1	1	1	2
GCF_000802305.1	Microbacterium mangrovi	Terrabacteria group	Actinobacteria	4.4166	70	1	1	1	2
GCF_000819445.1	Corynebacterium humireducens NBRC 106098 = DSM 45392	Terrabacteria group	Actinobacteria	2.68131	68.6	1	1	1	2
GCF_000826655.1	Psychroserpens damuponensis	FCB group	Bacteroidetes/Chlorobi group	3.94576	32.5	1	1	1	2
GCF_000835165.1	Corynebacterium marinum DSM 44953	Terrabacteria group	Actinobacteria	2.72922	67.7994	1	1	1	2
GCF_000941055.1	Siansivirga zeaxanthinifaciens CC-SAMT-1	FCB group	Bacteroidetes/Chlorobi group	3.30399	33.5	1	1	1	2
GCF_000956465.1	Microbacterium trichothecenolyticum	Terrabacteria group	Actinobacteria	4.52428	70.2	1	1	1	2
GCF_000956575.1	Microbacterium ketosireducens	Terrabacteria group	Actinobacteria	3.9225	70.3	1	1	1	2
GCF_000962825.1	Actinoplanes rectilineatus	Terrabacteria group	Actinobacteria	10.3203	70.6	1	1	1	2
GCF_000982715.1	Rhodococcus aetherivorans	Terrabacteria group	Actinobacteria	5.92275	70.6	1	1	1	2
GCF_001021025.1	Corynebacterium epidermidicanis	Terrabacteria group	Actinobacteria	2.69207	58.1	1	1	1	2
GCF_001021045.1	Corynebacterium testudinoris	Terrabacteria group	Actinobacteria	2.72123	63.1	1	1	1	2
GCF_001021065.1	Corynebacterium uterequi	Terrabacteria group	Actinobacteria	2.41944	65.5	1	1	1	2
GCF_001053185.1	Mycobacterium bohemicum DSM 44277	Terrabacteria group	Actinobacteria	5.09719	68.8	1	1	1	2
GCF_001262055.1	Schaalia meyeri	Terrabacteria group	Actinobacteria	2.04909	65.5	1	1	1	2
GCF_001263755.1	Corynebacterium riegelii	Terrabacteria group	Actinobacteria	2.56372	60.5	1	1	1	2
GCF_001306115.1	Ornatilinea apprima	Terrabacteria group	Chloroflexi	4.33833	55	1	1	1	2
GCF_001373395.1	Mycobacterium lentiflavum	Terrabacteria group	Actinobacteria	6.81851	65.8	1	1	1	2
GCF_001441165.1	Acidipropionibacterium acidipropionici	Terrabacteria group	Actinobacteria	3.65138	68.8	1	1	1	2
GCF_001457025.1	Arthrobacter enclensis	Terrabacteria group	Actinobacteria	4.22623	67.1	1	1	1	2
GCF_001484605.1	Pseudarthrobacter sulfonivorans	Terrabacteria group	Actinobacteria	5.05615	64.6794	1	1	1	2
GCF_001552435.1	Kribbia dieselivorans NBRC 106261	Terrabacteria group	Actinobacteria	3.2939	69.2	1	1	1	2
GCF_001552855.1	Skermania piniformis NBRC 15059	Terrabacteria group	Actinobacteria	4.20773	68.6	1	1	1	2
GCF_001553565.1	Actinomyces radicidentis	Terrabacteria group	Actinobacteria	3.05161	72.6	1	1	1	2
GCF_001553935.1	Actinomyces oris	Terrabacteria group	Actinobacteria	3.04292	68.5	1	1	1	2
GCF_001567585.1	Micromonospora rosaria	Terrabacteria group	Actinobacteria	7.38329	73.4	1	1	1	2
GCF_001570905.1	[Zimmermannella] alba NBRC 15616	Terrabacteria group	Actinobacteria	2.14038	64.7	1	1	1	2
GCF_001570985.1	Janibacter limosus NBRC 16128	Terrabacteria group	Actinobacteria	3.37826	69.8	1	1	1	2
GCF_001575205.1	Tsukamurella pseudospumae	Terrabacteria group	Actinobacteria	4.93905	70.3	1	1	1	2
GCF_001583415.1	Mycolicibacterium phlei	Terrabacteria group	Actinobacteria	5.34964	69.4	1	1	1	2
GCF_001598035.1	Streptococcus halotolerans	Terrabacteria group	Firmicutes	2.1821	39.2	1	1	1	2
GCF_001612865.1	Nocardia salmonicida NBRC 100378	Terrabacteria group	Actinobacteria	7.50065	67.1	1	1	1	2
GCF_001642325.1	Thermodesulfatator autotrophicus	Thermodesulfobacteria	Thermodesulfobacteria	2.27096	43.1	1	1	1	2
GCF_001652465.1	Microbacterium chocolatum	Terrabacteria group	Actinobacteria	3.16863	69.988	1	1	1	2
GCF_001672775.1	Mycobacterium kyorinense	Terrabacteria group	Actinobacteria	4.83097	66	1	1	1	2
GCF_001722335.1	Mycolicibacterium flavescens	Terrabacteria group	Actinobacteria	5.97342	68.5	1	1	1	2
GCF_001746855.1	Actinomyces hongkongensis	Terrabacteria group	Actinobacteria	2.14149	69.9	1	1	1	2
GCF_001895045.1	Rhodococcus coprophilus NBRC 100603	Terrabacteria group	Actinobacteria	4.5491	66.9	1	1	1	2
GCF_001907235.1	Actinomyces hordeovulneris	Terrabacteria group	Actinobacteria	2.52117	67.2	1	1	1	2
GCF_001941485.1	Corynebacterium frankenforstense DSM 45800	Terrabacteria group	Actinobacteria	2.60415	71.5	1	1	1	2
GCF_001941505.1	Corynebacterium sphenisci DSM 44792	Terrabacteria group	Actinobacteria	2.5948	74.7	1	1	1	2
GCF_002077945.1	Niastella vici	FCB group	Bacteroidetes/Chlorobi group	10.0583	44.5	1	1	1	2
GCF_002101745.1	Mycobacterium kubicae	Terrabacteria group	Actinobacteria	5.83257	66	1	1	1	2
GCF_000007845.1	Bacillus anthracis str. Ames	Terrabacteria group	Firmicutes	5.22729	35.4	1	1	1	2
GCF_000011705.1	Burkholderia mallei ATCC 23344	Proteobacteria	Betaproteobacteria	5.83553	68.5188	1	1	1	2
GCF_000161455.1	Bacillus pseudomycoides DSM 12442	Terrabacteria group	Firmicutes	5.78251	35.4	1	1	1	2
GCF_000219125.1	Acetonema longum DSM 6540	Terrabacteria group	Firmicutes	4.32301	50.4	1	1	1	2
GCF_000299915.1	Gallaecimonas xiamenensis 3-C-1	Proteobacteria	Gammaproteobacteria	4.06228	60.6	1	1	1	2
GCF_000300005.1	Alcanivorax dieselolei B5	Proteobacteria	Gammaproteobacteria	4.92822	61.6	1	1	1	2
GCF_000369005.1	Acinetobacter beijerinckii CIP 110307	Proteobacteria	Gammaproteobacteria	3.56333	38.3	1	1	1	2
GCF_000423165.1	Idiomarina sediminum DSM 21906	Proteobacteria	Gammaproteobacteria	2.62447	50.4	1	1	1	2
GCF_000425125.1	Paenibacillus taiwanensis DSM 18679	Terrabacteria group	Firmicutes	5.24765	44.8	1	1	1	2
GCF_000513275.1	Paenibacillus gorillae	Terrabacteria group	Firmicutes	6.25797	48.8	1	1	1	2
GCF_000709935.2	Bacillus indicus	Terrabacteria group	Firmicutes	4.07217	44.4	1	1	1	2
GCF_000758725.1	Paenibacillus odorifer	Terrabacteria group	Firmicutes	6.81247	44.2	1	1	1	2
GCF_001049895.1	Rubeoparvulum massiliense	Terrabacteria group	Firmicutes	2.8438	43.8	1	1	1	2
GCF_001274775.1	Bacillus marisflavi	Terrabacteria group	Firmicutes	4.31209	48.6	1	1	1	2
GCF_001458595.1	Clostridium neonatale	Terrabacteria group	Firmicutes	4.71084	28.4	1	1	1	2
GCF_001514495.1	Paenibacillus pabuli NBRC 13638	Terrabacteria group	Firmicutes	7.32906	46.5	1	1	1	2
GCF_001591625.1	Bacillus fastidiosus NBRC 101226	Terrabacteria group	Firmicutes	4.41064	35.1	1	1	1	2
GCF_001617625.1	Microbulbifer thermotolerans	Proteobacteria	Gammaproteobacteria	3.9384	56.6	1	1	1	2
GCF_001632305.1	Paenibacillus glucanolyticus	Terrabacteria group	Firmicutes	5.89759	49.2	1	1	1	2
GCF_900102215.1	Fontibacillus panacisegetis	Terrabacteria group	Firmicutes	5.26464	42.8	1	1	1	2
GCF_900104555.1	Bacillus salsus	Terrabacteria group	Firmicutes	4.78974	35.9	1	1	1	2
GCF_900110485.1	Propionispora vibrioides	Terrabacteria group	Firmicutes	4.4336	47.8	1	1	1	2
GCF_000009825.1	Bacillus clausii KSM-K16	Terrabacteria group	Firmicutes	4.30387	44.8	1	1	1	2
GCF_000010165.1	Brevibacillus brevis NBRC 100599	Terrabacteria group	Firmicutes	6.29644	47.3	1	1	1	2
GCF_000012005.1	Shigella dysenteriae Sd197	Proteobacteria	Gammaproteobacteria	4.56091	50.921	1	1	1	2
GCF_000012425.1	Dechloromonas aromatica RCB	Proteobacteria	Betaproteobacteria	4.5011	59.2	1	1	1	2
GCF_000014865.1	Magnetococcus marinus MC-1	Proteobacteria	Alphaproteobacteria	4.71958	54.2	1	1	1	2
GCF_000015565.1	Verminephrobacter eiseniae EF01-2	Proteobacteria	Betaproteobacteria	5.59794	65.2627	1	1	1	2
GCF_000017245.1	Actinobacillus succinogenes 130Z	Proteobacteria	Gammaproteobacteria	2.31966	44.9	1	1	1	2
GCF_000021025.1	Laribacter hongkongensis HLHK9	Proteobacteria	Betaproteobacteria	3.16933	62.4	1	1	1	2
GCF_000067205.1	Bordetella petrii	Proteobacteria	Betaproteobacteria	5.28795	65.5	1	1	1	2
GCF_000072485.1	Stenotrophomonas maltophilia K279a	Proteobacteria	Gammaproteobacteria	4.85113	66.3	1	1	1	2
GCF_000145035.1	Butyrivibrio proteoclasticus B316	Terrabacteria group	Firmicutes	4.40489	39.999	1	1	1	2
GCF_000160095.1	Hungatella hathewayi DSM 13479	Terrabacteria group	Firmicutes	7.16388	48.1	1	1	1	2
GCF_000166195.2	Mucilaginibacter paludis DSM 18603	FCB group	Bacteroidetes/Chlorobi group	8.40832	42.9	1	1	1	2
GCF_000173975.1	Anaerobutyricum hallii DSM 3353	Terrabacteria group	Firmicutes	3.291	38.2	1	1	1	2
GCF_000225345.1	Roseburia hominis A2-183	Terrabacteria group	Firmicutes	3.59212	48.5	1	1	1	2
GCF_000230695.2	Rhodanobacter denitrificans	Proteobacteria	Gammaproteobacteria	4.22549	67.5	1	1	1	2
GCF_000258495.1	Pedobacter agri PB92	FCB group	Bacteroidetes/Chlorobi group	5.14155	38	1	1	1	2
GCF_000264295.1	Rhodanobacter spathiphylli B39	Proteobacteria	Gammaproteobacteria	3.91058	66.5	1	1	1	2
GCF_000271665.2	Pelosinus fermentans JBW45	Terrabacteria group	Firmicutes	5.38082	39.5	1	1	1	2
GCF_000305785.2	Simiduia agarivorans SA1 = DSM 21679	Proteobacteria	Gammaproteobacteria	4.30023	55.8	1	1	1	2
GCF_000312425.1	Reyranella massiliensis 521	Proteobacteria	Alphaproteobacteria	5.79226	64.8	1	1	1	2
GCF_000347595.1	Bibersteinia trehalosi USDA-ARS-USMARC-192	Proteobacteria	Gammaproteobacteria	2.40785	41	1	1	1	2
GCF_000353565.1	Brevibacillus borstelensis AK1	Terrabacteria group	Firmicutes	5.15509	52	1	1	1	2
GCF_000374485.1	Algicola sagamiensis DSM 14643	Proteobacteria	Gammaproteobacteria	4.34128	42.8	1	1	1	2
GCF_000377505.1	Paenibacillus massiliensis 2301065 = DSM 16942	Terrabacteria group	Firmicutes	6.3858	48.5	1	1	1	2
GCF_000381125.1	Caldimonas manganoxidans ATCC BAA-369	Proteobacteria	Betaproteobacteria	3.53212	66	1	1	1	2
GCF_000420525.1	Aquaspirillum serpens DSM 68	Proteobacteria	Betaproteobacteria	2.6128	49.8	1	1	1	2
GCF_000423825.1	Thermithiobacillus tepidarius DSM 3134	Proteobacteria	Acidithiobacillia	2.9585	66.8	1	1	1	2
GCF_000428905.1	Glaciecola pallidula DSM 14239 = ACAM 615	Proteobacteria	Gammaproteobacteria	4.36305	41.2	1	1	1	2
GCF_000488195.1	Acinetobacter gyllenbergii NIPH 230	Proteobacteria	Gammaproteobacteria	4.55135	41	1	1	1	2
GCF_000619945.1	Clostridium lundense DSM 17049	Terrabacteria group	Firmicutes	4.7536	29.3	1	1	1	2
GCF_000686705.1	Clostridium hydrogeniformans DSM 21757	Terrabacteria group	Firmicutes	4.10151	29.4	1	1	1	2
GCF_000722635.1	Endozoicomonas numazuensis	Proteobacteria	Gammaproteobacteria	6.34223	47.1	1	1	1	2
GCF_000746645.1	Acinetobacter baumannii	Proteobacteria	Gammaproteobacteria	4.33579	39	1	1	1	2
GCF_000746875.1	Paenibacillus macerans	Terrabacteria group	Firmicutes	7.33775	52.6	1	1	1	2
GCF_000756665.1	Alcanivorax nanhaiticus	Proteobacteria	Gammaproteobacteria	4.1328	56.4	1	1	1	2
GCF_000801295.1	endosymbiont of unidentified scaly snail isolate Monju	Proteobacteria	Gammaproteobacteria	2.59776	65.1	1	1	1	2
GCF_000832605.1	Bacillus mycoides	Terrabacteria group	Firmicutes	5.63705	35.3849	1	1	1	2
GCF_001010405.1	Luteibacter rhizovicinus DSM 16549	Proteobacteria	Gammaproteobacteria	4.52301	64.5	1	1	1	2
GCF_001038625.1	Clostridium carboxidivorans P7	Terrabacteria group	Firmicutes	5.75278	29.8917	1	1	1	2
GCF_001274935.1	Bacillus koreensis	Terrabacteria group	Firmicutes	4.60358	40.1	1	1	1	2
GCF_001293525.1	Ideonella sakaiensis	Proteobacteria	Betaproteobacteria	6.14206	72.9	1	1	1	2
GCF_001421015.2	Paenibacillus bovis	Terrabacteria group	Firmicutes	5.5172	47.2203	1	1	1	2
GCF_001431195.1	Virgibacillus soli	Terrabacteria group	Firmicutes	5.00273	37.4	1	1	1	2
GCF_001442535.1	Lysobacter antibioticus	Proteobacteria	Gammaproteobacteria	5.76518	66.8	1	1	1	2
GCF_001442785.1	Lysobacter capsici	Proteobacteria	Gammaproteobacteria	6.39189	66.6	1	1	1	2
GCF_001486665.1	Fournierella massiliensis	Terrabacteria group	Firmicutes	3.82951	56	1	1	1	2
GCF_001558255.2	Grimontia hollisae	Proteobacteria	Gammaproteobacteria	3.99844	49.4846	1	1	1	2
GCF_001590605.1	Pedobacter cryoconitis	FCB group	Bacteroidetes/Chlorobi group	5.95054	38.8	1	1	1	2
GCF_001598455.1	Sphingomonas pruni NBRC 15498	Proteobacteria	Alphaproteobacteria	4.48234	64.8	1	1	1	2
GCF_001630115.1	Bacillus badius	Terrabacteria group	Firmicutes	3.96135	44	1	1	1	2
GCF_001642655.1	Clostridium tyrobutyricum	Terrabacteria group	Firmicutes	3.13444	31.0298	1	1	1	2
GCF_001647025.1	Endozoicomonas atrinae	Proteobacteria	Gammaproteobacteria	6.68742	47.9	1	1	1	2
GCF_001663175.1	Porphyrobacter neustonensis	Proteobacteria	Alphaproteobacteria	3.09036	65.3	1	1	1	2
GCF_001911425.1	Mucilaginibacter polytrichastri	FCB group	Bacteroidetes/Chlorobi group	5.843	42	1	1	1	2
GCF_001956185.1	Paenibacillus rhizosphaerae	Terrabacteria group	Firmicutes	7.77254	52.7	1	1	1	2
GCF_001975725.1	Acidihalobacter ferrooxidans	Proteobacteria	Gammaproteobacteria	3.44883	61.6	1	1	1	2
GCF_002009015.1	Microbulbifer mangrovi	Proteobacteria	Gammaproteobacteria	4.50755	57.2	1	1	1	2
GCF_002013915.1	Mucilaginibacter pedocola	FCB group	Bacteroidetes/Chlorobi group	7.03511	46.1	1	1	1	2
GCF_002163585.1	Tatumella citrea	Proteobacteria	Gammaproteobacteria	4.49125	49.6856	1	1	1	2
GCF_002165625.1	Neiella marina	Proteobacteria	Gammaproteobacteria	4.24779	48.7	1	1	1	2
GCF_002174125.1	Acinetobacter populi	Proteobacteria	Gammaproteobacteria	3.6867	40.2	1	1	1	2
GCF_002224225.1	Polynucleobacter cosmopolitanus	Proteobacteria	Betaproteobacteria	1.77598	44.1	1	1	1	2
GCF_900096955.1	Acinetobacter boissieri	Proteobacteria	Gammaproteobacteria	2.69021	38	1	1	1	2
GCF_900101875.1	Mucilaginibacter pineti	FCB group	Bacteroidetes/Chlorobi group	7.2066	42.9	1	1	1	2
GCF_900104615.1	Phocea massiliensis	Terrabacteria group	Firmicutes	2.58074	55.9	1	1	1	2
GCF_900105165.1	Mucilaginibacter mallensis	FCB group	Bacteroidetes/Chlorobi group	6.01406	41.3	1	1	1	2
GCF_900110105.1	Mucilaginibacter gossypiicola	FCB group	Bacteroidetes/Chlorobi group	8.22557	42.5	1	1	1	2
GCF_900111155.1	Pedobacter rhizosphaerae	FCB group	Bacteroidetes/Chlorobi group	5.7893	39.3	1	1	1	2
GCF_900111355.1	Isobaculum melis	Terrabacteria group	Firmicutes	2.82113	35.2	1	1	1	2
GCF_900111825.1	Pedobacter suwonensis	FCB group	Bacteroidetes/Chlorobi group	5.80383	39.5	1	1	1	2
GCF_900113525.1	Pedobacter insulae	FCB group	Bacteroidetes/Chlorobi group	4.388	38.2	1	1	1	2
GCF_900141845.1	Clostridium cavendishii DSM 21758	Terrabacteria group	Firmicutes	4.98767	27.9	1	1	1	2
GCF_900142075.1	Clostridium amylolyticum	Terrabacteria group	Firmicutes	4.26246	32.1	1	1	1	2
GCF_900167455.1	Enhydrobacter aerosaccus	Proteobacteria	Alphaproteobacteria	6.76976	64.7	1	1	1	2
GCF_900176635.1	Clostridium merdae	Terrabacteria group	Firmicutes	2.74886	45.3	1	1	1	2
GCF_900197575.1	Acinetobacter apis	Proteobacteria	Gammaproteobacteria	2.41378	38.3	1	1	1	2
GCF_000006925.2	Shigella flexneri 2a str. 301	Proteobacteria	Gammaproteobacteria	4.82882	50.6659	1	1	1	2
GCF_000007945.1	[Haemophilus] ducreyi 35000HP	Proteobacteria	Gammaproteobacteria	1.69895	38.2	1	1	1	2
GCF_000008025.1	Wolbachia endosymbiont of Drosophila melanogaster	Proteobacteria	Alphaproteobacteria	1.26778	35.2	1	1	1	2
GCF_000008385.1	Wolbachia endosymbiont strain TRS of Brugia malayi	Proteobacteria	Alphaproteobacteria	1.08008	34.2	1	1	1	2
GCF_000008805.1	Neisseria meningitidis MC58	Proteobacteria	Betaproteobacteria	2.27236	51.5	1	1	1	2
GCF_000012745.1	Thiobacillus denitrificans ATCC 25259	Proteobacteria	Betaproteobacteria	2.90981	66.1	1	1	1	2
GCF_000013125.1	Anaplasma phagocytophilum str. HZ	Proteobacteria	Alphaproteobacteria	1.47128	41.6	1	1	1	2
GCF_000013325.1	Novosphingobium aromaticivorans DSM 12444	Proteobacteria	Alphaproteobacteria	4.23331	65.1542	1	1	1	2
GCF_000014885.1	Shewanella piezotolerans WP3	Proteobacteria	Gammaproteobacteria	5.39648	43.3	1	1	1	2
GCF_000015245.1	Shewanella amazonensis SB2B	Proteobacteria	Gammaproteobacteria	4.30614	53.6	1	1	1	2
GCF_000016345.1	Polynucleobacter asymbioticus QLW-P1DMWA-1	Proteobacteria	Betaproteobacteria	2.15949	44.8	1	1	1	2
GCF_000018025.1	Shewanella sediminis HAW-EB3	Proteobacteria	Gammaproteobacteria	5.51767	46.1	1	1	1	2
GCF_000018285.1	Shewanella pealeana ATCC 700345	Proteobacteria	Gammaproteobacteria	5.17458	44.7	1	1	1	2
GCF_000019225.1	Cellvibrio japonicus Ueda107	Proteobacteria	Gammaproteobacteria	4.57657	52	1	1	1	2
GCF_000019745.1	Polynucleobacter necessarius STIR1	Proteobacteria	Betaproteobacteria	1.56047	45.6	1	1	1	2
GCF_000020305.1	Anaplasma marginale str. Florida	Proteobacteria	Alphaproteobacteria	1.20243	49.8	1	1	1	2
GCF_000021485.1	Acidithiobacillus ferrooxidans ATCC 23270	Proteobacteria	Acidithiobacillia	2.9824	58.8	1	1	1	2
GCF_000023065.1	Tolumonas auensis DSM 9187	Proteobacteria	Gammaproteobacteria	3.47129	49	1	1	1	2
GCF_000023705.1	Methylotenera mobilis JLW8	Proteobacteria	Betaproteobacteria	2.54757	45.5	1	1	1	2
GCF_000024505.1	Anaplasma centrale str. Israel	Proteobacteria	Alphaproteobacteria	1.20681	50	1	1	1	2
GCF_000025705.1	Sideroxydans lithotrophicus ES-1	Proteobacteria	Betaproteobacteria	3.00366	57.5	1	1	1	2
GCF_000027225.1	Xenorhabdus bovienii SS-2004	Proteobacteria	Gammaproteobacteria	4.2255	45	1	1	1	2
GCF_000091325.1	Shewanella violacea DSS12	Proteobacteria	Gammaproteobacteria	4.9621	44.7	1	1	1	2
GCF_000093025.1	Methylotenera versatilis 301	Proteobacteria	Betaproteobacteria	3.05987	42.6	1	1	1	2
GCF_000145255.1	Gallionella capsiferriformans ES-2	Proteobacteria	Betaproteobacteria	3.16247	52.8	1	1	1	2
GCF_000155875.1	Coprococcus comes ATCC 27758	Terrabacteria group	Firmicutes	3.24221	42.5	1	1	1	2
GCF_000158475.2	Oxalobacter formigenes HOxBLS	Proteobacteria	Betaproteobacteria	2.48839	52.7	1	1	1	2
GCF_000160075.2	Abiotrophia defectiva ATCC 49176	Terrabacteria group	Firmicutes	2.04344	47	1	1	1	2
GCF_000160435.1	Kingella oralis ATCC 51147	Proteobacteria	Betaproteobacteria	2.40667	54.3	1	1	1	2
GCF_000160655.1	Cardiobacterium hominis ATCC 15826	Proteobacteria	Gammaproteobacteria	2.64249	59	1	1	1	2
GCF_000163775.2	Simonsiella muelleri ATCC 29453	Proteobacteria	Betaproteobacteria	2.37261	41.6	1	1	1	2
GCF_000172075.1	Shewanella benthica KT99	Proteobacteria	Gammaproteobacteria	4.35159	46	1	1	1	2
GCF_000175575.2	Acidithiobacillus caldus ATCC 51756	Proteobacteria	Acidithiobacillia	2.98705	61.3938	1	1	1	2
GCF_000178975.2	Granulicella tundricola MP5ACTX9	Acidobacteria	Acidobacteriia	5.50398	59.968	1	1	1	2
GCF_000186165.1	Neisseria mucosa C102	Proteobacteria	Betaproteobacteria	2.16944	49.6	1	1	1	2
GCF_000190695.1	Kingella denitrificans ATCC 33394	Proteobacteria	Betaproteobacteria	2.22045	54	1	1	1	2
GCF_000191145.1	Acinetobacter pittii PHEA-2	Proteobacteria	Gammaproteobacteria	3.86253	38.8	1	1	1	2
GCF_000193225.1	Verminephrobacter aporrectodeae subsp. tuberculatae At4	Proteobacteria	Betaproteobacteria	4.6818	65.7	1	1	1	2
GCF_000196455.1	Acetoanaerobium sticklandii	Terrabacteria group	Firmicutes	2.71546	33.3	1	1	1	2
GCF_000205025.1	Parasutterella excrementihominis YIT 11859	Proteobacteria	Betaproteobacteria	2.8317	48.1	1	1	1	2
GCF_000209675.1	Gallibacterium anatis UMN179	Proteobacteria	Gammaproteobacteria	2.69414	39.8896	1	1	1	2
GCF_000214095.2	Acidithiobacillus ferrivorans SS3	Proteobacteria	Acidithiobacillia	3.20755	56.6	1	1	1	2
GCF_000226875.1	Neisseria shayeganii 871	Proteobacteria	Betaproteobacteria	2.35455	57.6	1	1	1	2
GCF_000227215.1	Acidithiobacillus thiooxidans ATCC 19377	Proteobacteria	Acidithiobacillia	3.01987	53.2	1	1	1	2
GCF_000235505.1	Hungatella hathewayi WAL-18680	Terrabacteria group	Firmicutes	5.69778	50	1	1	1	2
GCF_000237205.1	Simkania negevensis Z	PVC group	Chlamydiae	2.62838	41.6242	1	1	1	2
GCF_000239355.1	Cardiobacterium valvarum F0432	Proteobacteria	Gammaproteobacteria	2.55354	58.2	1	1	1	2
GCF_000250875.1	Sutterella parvirubra YIT 11816	Proteobacteria	Betaproteobacteria	2.3769	65.2	1	1	1	2
GCF_000265425.1	Terriglobus roseus DSM 18391	Acidobacteria	Acidobacteriia	5.22786	60.3	1	1	1	2
GCF_000272005.1	Alishewanella agri BL06	Proteobacteria	Gammaproteobacteria	3.49171	50.6	1	1	1	2
GCF_000276685.1	Taylorella equigenitalis ATCC 35865	Proteobacteria	Betaproteobacteria	1.73212	37.3	1	1	1	2
GCF_000296695.1	Rheinheimera nanhaiensis E407-8	Proteobacteria	Gammaproteobacteria	3.9872	51.3	1	1	1	2
GCF_000297055.2	Sulfuricella denitrificans skB26	Proteobacteria	Betaproteobacteria	3.21721	56.1162	1	1	1	2
GCF_000297775.1	Sutterella wadsworthensis 2_1_59BFAA	Proteobacteria	Betaproteobacteria	2.72587	61.3	1	1	1	2
GCF_000299895.1	Idiomarina xiamenensis 10-D-4	Proteobacteria	Gammaproteobacteria	2.89928	49.5	1	1	1	2
GCF_000308195.1	Pusillimonas noertemannii BS8	Proteobacteria	Betaproteobacteria	3.91698	62.9	1	1	1	2
GCF_000314975.1	Aliiglaciecola lipolytica E3	Proteobacteria	Gammaproteobacteria	4.84214	40.8	1	1	1	2
GCF_000315525.1	Sphingobium yanoikuyae ATCC 51230	Proteobacteria	Alphaproteobacteria	5.53258	64.3	1	1	1	2
GCF_000336495.1	Pseudoalteromonas ruthenica CP76	Proteobacteria	Gammaproteobacteria	4.00809	47.6	1	1	1	2
GCF_000367925.1	Acinetobacter bohemicus ANC 3994	Proteobacteria	Gammaproteobacteria	3.65769	39.6	1	1	1	2
GCF_000368025.1	Acinetobacter parvus DSM 16617 = CIP 108168	Proteobacteria	Gammaproteobacteria	2.91264	41.8	1	1	1	2
GCF_000368485.1	Acinetobacter guillouiae NIPH 991	Proteobacteria	Gammaproteobacteria	4.90577	38.2	1	1	1	2
GCF_000368565.1	Acinetobacter gerneri DSM 14967 = CIP 107464	Proteobacteria	Gammaproteobacteria	4.59517	37.9	1	1	1	2
GCF_000368785.1	Acinetobacter towneri DSM 14962 = CIP 107472	Proteobacteria	Gammaproteobacteria	2.95235	41.3	1	1	1	2
GCF_000368825.1	Acinetobacter ursingii DSM 16037 = CIP 107286	Proteobacteria	Gammaproteobacteria	3.53574	40.2	1	1	1	2
GCF_000368865.1	Acinetobacter bouvetii DSM 14964 = CIP 107468	Proteobacteria	Gammaproteobacteria	3.38882	45	1	1	1	2
GCF_000372065.1	Oligella urethralis DSM 7531	Proteobacteria	Betaproteobacteria	2.31161	46.4	1	1	1	2
GCF_000373385.1	Thiobacillus thioparus DSM 505	Proteobacteria	Betaproteobacteria	3.20152	62.3	1	1	1	2
GCF_000373745.1	Oligella ureolytica DSM 18253	Proteobacteria	Betaproteobacteria	2.6683	44.6	1	1	1	2
GCF_000373965.1	Uliginosibacterium gangwonense DSM 18521	Proteobacteria	Betaproteobacteria	5.02171	56.6	1	1	1	2
GCF_000374565.1	Bacillus fordii DSM 16014 = CIP 108821	Terrabacteria group	Firmicutes	4.50944	41.2	1	1	1	2
GCF_000374625.1	Brachymonas chironomi DSM 19884	Proteobacteria	Betaproteobacteria	2.50356	63.6	1	1	1	2
GCF_000376425.1	Thiobacillus denitrificans DSM 12475	Proteobacteria	Betaproteobacteria	3.60995	62.7	1	1	1	2
GCF_000376645.1	Mannheimia haemolytica M42548	Proteobacteria	Gammaproteobacteria	2.73187	41	1	1	1	2
GCF_000378145.1	Saccharibacillus kuerlensis DSM 22868	Terrabacteria group	Firmicutes	4.69956	50.7	1	1	1	2
GCF_000378225.1	Methylophilus methylotrophus DSM 46235 = ATCC 53528	Proteobacteria	Betaproteobacteria	2.86022	49.6	1	1	1	2
GCF_000382165.1	Rheinheimera perlucida DSM 18276	Proteobacteria	Gammaproteobacteria	4.00042	48.6	1	1	1	2
GCF_000382305.1	Vitreoscilla stercoraria DSM 513	Proteobacteria	Betaproteobacteria	2.5813	43.9	1	1	1	2
GCF_000384375.1	Methylotenera versatilis 79	Proteobacteria	Betaproteobacteria	2.60428	41.9	1	1	1	2
GCF_000400505.1	Dickeya paradisiaca NCPPB 2511	Proteobacteria	Gammaproteobacteria	4.63187	55	1	1	1	2
GCF_000400735.1	Acinetobacter tandoii DSM 14970 = CIP 107469	Proteobacteria	Gammaproteobacteria	4.07892	40.1	1	1	1	2
GCF_000407485.1	Enterococcus pallens ATCC BAA-351	Terrabacteria group	Firmicutes	5.43745	40	1	1	1	2
GCF_000411515.1	Sutterella wadsworthensis HGA0223	Proteobacteria	Betaproteobacteria	2.98833	54.9	1	1	1	2
GCF_000420045.1	Perlucidibaca piscinae DSM 21586	Proteobacteria	Gammaproteobacteria	2.42407	64.9	1	1	1	2
GCF_000420325.1	Spongiibacter tropicus DSM 19543	Proteobacteria	Gammaproteobacteria	3.94734	57.3	1	1	1	2
GCF_000421765.1	Pseudomonas caeni DSM 24390	Proteobacteria	Gammaproteobacteria	3.02232	48.3	1	1	1	2
GCF_000422345.1	Spongiibacter marinus DSM 19753	Proteobacteria	Gammaproteobacteria	3.43554	55.1	1	1	1	2
GCF_000422645.1	Ferrimonas futtsuensis DSM 18154	Proteobacteria	Gammaproteobacteria	4.29603	58.7	1	1	1	2
GCF_000422765.1	Neptunomonas japonica DSM 18939	Proteobacteria	Gammaproteobacteria	4.39155	43.7	1	1	1	2
GCF_000425345.1	Rheinheimera baltica DSM 14885	Proteobacteria	Gammaproteobacteria	4.35177	46.2	1	1	1	2
GCF_000428045.1	Sedimenticola selenatireducens DSM 17993	Proteobacteria	Gammaproteobacteria	4.58853	56.6	1	1	1	2
GCF_000428785.1	Conchiformibius kuhniae DSM 17694	Proteobacteria	Betaproteobacteria	2.11863	56.2	1	1	1	2
GCF_000429605.1	Azonexus hydrophilus DSM 23864	Proteobacteria	Betaproteobacteria	3.34118	62.8	1	1	1	2
GCF_000429665.1	Azovibrio restrictus DSM 23866	Proteobacteria	Betaproteobacteria	4.02569	65.4	1	1	1	2
GCF_000439375.1	Tatumella saanichensis	Proteobacteria	Gammaproteobacteria	3.31862	51.3	1	1	1	2
GCF_000470375.1	Kingella kingae Vir5453	Proteobacteria	Betaproteobacteria	1.99263	46.7	1	1	1	2
GCF_000488215.1	Acinetobacter nectaris CIP 110549	Proteobacteria	Gammaproteobacteria	2.66894	36.7	1	1	1	2
GCF_000488255.1	Acinetobacter indicus CIP 110367	Proteobacteria	Gammaproteobacteria	3.21164	45.4	1	1	1	2
GCF_000488275.1	Acinetobacter brisouii CIP 110357	Proteobacteria	Gammaproteobacteria	3.14851	41.7	1	1	1	2
GCF_000506865.1	Pelistega indica	Proteobacteria	Betaproteobacteria	2.50491	38.9	1	1	1	2
GCF_000518745.1	Phaseolibacter flectens ATCC 12775	Proteobacteria	Gammaproteobacteria	2.74643	44.4	1	1	1	2
GCF_000518805.1	Shewanella waksmanii ATCC BAA-643	Proteobacteria	Gammaproteobacteria	4.97148	45.3	1	1	1	2
GCF_000519045.1	Dechloromonas agitata is5	Proteobacteria	Betaproteobacteria	3.62723	62.8	1	1	1	2
GCF_000521505.1	Advenella mimigardefordensis DPN7	Proteobacteria	Betaproteobacteria	4.76413	54.2574	1	1	1	2
GCF_000600005.1	Snodgrassella alvi wkB2	Proteobacteria	Betaproteobacteria	2.52798	41.3	1	1	1	2
GCF_000619845.1	Alkanindiges illinoisensis DSM 15370	Proteobacteria	Gammaproteobacteria	3.29941	46.3	1	1	1	2
GCF_000620485.1	Dyella japonica UNC79MFTsu3.2	Proteobacteria	Gammaproteobacteria	5.01851	67.2	1	1	1	2
GCF_000620925.1	Conchiformibius steedae DSM 2580	Proteobacteria	Betaproteobacteria	2.14649	50.8	1	1	1	2
GCF_000621025.1	Brackiella oedipodis DSM 13743	Proteobacteria	Betaproteobacteria	1.9221	46.5	1	1	1	2
GCF_000633935.1	Ectothiorhodospira haloalkaliphila ATCC 51935	Proteobacteria	Gammaproteobacteria	3.44843	63	1	1	1	2
GCF_000688235.1	Terasakiella pusilla DSM 6293	Proteobacteria	Alphaproteobacteria	4.05356	50	1	1	1	2
GCF_000710775.1	Endozoicomonas elysicola	Proteobacteria	Gammaproteobacteria	5.60637	46.8	1	1	1	2
GCF_000739435.1	Actinobacillus suis ATCC 33415	Proteobacteria	Gammaproteobacteria	2.5016	40.2	1	1	1	2
GCF_000743945.1	Basilea psittacipulmonis DSM 24701	Proteobacteria	Betaproteobacteria	1.95907	40.3	1	1	1	2
GCF_000745855.1	Xenophilus azovorans DSM 13620	Proteobacteria	Betaproteobacteria	6.53517	69.8	1	1	1	2
GCF_000745895.1	Stenoxybacter acetivorans DSM 19021	Proteobacteria	Betaproteobacteria	2.60958	45.6	1	1	1	2
GCF_000745955.1	Alysiella crassa DSM 2578	Proteobacteria	Betaproteobacteria	2.76203	45.3	1	1	1	2
GCF_000753735.1	Idiomarina atlantica	Proteobacteria	Gammaproteobacteria	2.70311	50.2	1	1	1	2
GCF_000754095.2	Acidihalobacter prosperus	Proteobacteria	Gammaproteobacteria	3.35968	64.4	1	1	1	2
GCF_000756775.1	Pseudomonas saudiphocaensis	Proteobacteria	Gammaproteobacteria	3.67376	61.2	1	1	1	2
GCF_000757905.1	Arsenophonus endosymbiont str. Hangzhou of Nilaparvata lugens	Proteobacteria	Gammaproteobacteria	2.95386	37.6	1	1	1	2
GCF_000787395.1	Solemya velum gill symbiont	Proteobacteria	Gammaproteobacteria	2.70238	51	1	1	1	2
GCF_000807215.1	Tepidimonas taiwanensis	Proteobacteria	Betaproteobacteria	2.9272	68.7	1	1	1	2
GCF_000807275.1	Frischella perrara	Proteobacteria	Gammaproteobacteria	2.69235	34.1	1	1	1	2
GCF_000807925.1	Novosphingobium subterraneum	Proteobacteria	Alphaproteobacteria	4.88594	63.2	1	1	1	2
GCF_000816495.1	Acinetobacter harbinensis	Proteobacteria	Gammaproteobacteria	2.89979	41.7	1	1	1	2
GCF_000821185.1	Serratia symbiotica	Proteobacteria	Gammaproteobacteria	3.58175	52.1	1	1	1	2
GCF_000828615.1	Thiolapillus brandeum	Proteobacteria	Gammaproteobacteria	3.15364	56.2651	1	1	1	2
GCF_000828635.1	Sulfuritalea hydrogenivorans sk43H	Proteobacteria	Betaproteobacteria	3.80265	63.3	1	1	1	2
GCF_000828835.1	Thioploca ingrica	Proteobacteria	Gammaproteobacteria	4.81001	41.2	1	1	1	2
GCF_000829465.1	Cohnella kolymensis	Terrabacteria group	Firmicutes	4.34472	50.5	1	1	1	2
GCF_000948975.1	Thalassomonas actiniarum	Proteobacteria	Gammaproteobacteria	7.42086	47.3	1	1	1	2
GCF_000953355.1	Xenorhabdus nematophila AN6/1	Proteobacteria	Gammaproteobacteria	4.58666	44.2573	1	1	1	2
GCF_000970685.1	Domibacillus indicus	Terrabacteria group	Firmicutes	3.60425	44.5	1	1	1	2
GCF_000973625.1	Polynucleobacter duraquae	Proteobacteria	Betaproteobacteria	2.02629	45.2	1	1	1	2
GCF_000981765.1	Kangiella geojedonensis	Proteobacteria	Gammaproteobacteria	2.49524	43.8	1	1	1	2
GCF_001005215.1	Lampropedia cohaerens	Proteobacteria	Betaproteobacteria	3.15892	63.5	1	1	1	2
GCF_001006305.1	Silvibacterium bohemicum	Acidobacteria	Acidobacteriia	6.45912	58.2	1	1	1	2
GCF_001007875.1	Sedimenticola thiotaurini	Proteobacteria	Gammaproteobacteria	3.96228	57.5722	1	1	1	2
GCF_001010285.1	Photorhabdus thracensis	Proteobacteria	Gammaproteobacteria	5.1471	44.1	1	1	1	2
GCF_001027865.1	Neisseria arctica	Proteobacteria	Betaproteobacteria	2.39798	46.4	1	1	1	2
GCF_001038205.1	Muribacter muris	Proteobacteria	Gammaproteobacteria	2.45736	44.7	1	1	1	2
GCF_001049335.1	Brenneria goodwinii	Proteobacteria	Gammaproteobacteria	5.35006	53.1	1	1	1	2
GCF_001182045.1	Dakarella massiliensis	Proteobacteria	Betaproteobacteria	2.47688	57	1	1	1	2
GCF_001267175.1	Oblitimonas alkaliphila	Proteobacteria	Gammaproteobacteria	2.49403	47.4	1	1	1	2
GCF_001281465.1	Cupriavidus gilardii CR3	Proteobacteria	Betaproteobacteria	5.57874	67.5462	1	1	1	2
GCF_001297765.1	Trabulsiella odontotermitis	Proteobacteria	Gammaproteobacteria	4.60255	54.8	1	1	1	2
GCF_001305295.1	Neptunomonas antarctica	Proteobacteria	Gammaproteobacteria	4.56883	45.7	1	1	1	2
GCF_001307195.1	Acinetobacter equi	Proteobacteria	Gammaproteobacteria	3.05427	34.9	1	1	1	2
GCF_001375555.1	Numidum massiliense	Terrabacteria group	Firmicutes	3.75574	50.9	1	1	1	2
GCF_001418035.1	Gulbenkiania indica	Proteobacteria	Betaproteobacteria	2.848	63.6	1	1	1	2
GCF_001420915.1	Agarivorans gilvus	Proteobacteria	Gammaproteobacteria	4.4166	46	1	1	1	2
GCF_001431525.1	Stenotrophomonas koreensis	Proteobacteria	Gammaproteobacteria	3.0299	66.1	1	1	1	2
GCF_001439985.1	Wolbachia endosymbiont of Trichogramma pretiosum	Proteobacteria	Alphaproteobacteria	1.13381	33.9	1	1	1	2
GCF_001442515.1	Lysobacter enzymogenes	Proteobacteria	Gammaproteobacteria	6.15738	69.9	1	1	1	2
GCF_001447195.1	Aquabacterium parvum	Proteobacteria	Betaproteobacteria	4.593	65.3	1	1	1	2
GCF_001465875.1	Legionella saoudiensis	Proteobacteria	Gammaproteobacteria	3.84629	39.4	1	1	1	2
GCF_001476815.1	Pseudacidovorax intermedius	Proteobacteria	Betaproteobacteria	5.54613	70.2	1	1	1	2
GCF_001530125.1	Thiobacillus denitrificans	Proteobacteria	Betaproteobacteria	3.29365	62.8	1	1	1	2
GCF_001550065.1	Kordiimonas lipolytica	Proteobacteria	Alphaproteobacteria	4.55778	56.3	1	1	1	2
GCF_001556105.1	Pseudoxanthomonas mexicana	Proteobacteria	Gammaproteobacteria	3.94221	66.5	1	1	1	2
GCF_001583435.1	Endozoicomonas montiporae CL-33	Proteobacteria	Gammaproteobacteria	5.43026	48.5	1	1	1	2
GCF_001586255.1	Zhongshania aliphaticivorans	Proteobacteria	Gammaproteobacteria	4.20436	50.7	1	1	1	2
GCF_001594265.1	Aggregatibacter actinomycetemcomitans	Proteobacteria	Gammaproteobacteria	2.36791	44.2	1	1	1	2
GCF_001598375.1	Novosphingobium capsulatum NBRC 12533	Proteobacteria	Alphaproteobacteria	4.83645	65.7	1	1	1	2
GCF_001619695.1	Crenobacter luteus	Proteobacteria	Betaproteobacteria	2.85903	68.3	1	1	1	2
GCF_001641285.1	Dyella thiooxydans	Proteobacteria	Gammaproteobacteria	4.22717	68	1	1	1	2
GCF_001648025.1	Wolbachia endosymbiont of Dactylopius coccus	Proteobacteria	Alphaproteobacteria	1.17064	35.1	1	1	1	2
GCF_001650635.1	Magnetospirillum moscoviense	Proteobacteria	Alphaproteobacteria	4.1645	65.2	1	1	1	2
GCF_001675355.1	Tepidimonas fonticaldi	Proteobacteria	Betaproteobacteria	2.74128	69.5	1	1	1	2
GCF_001697225.1	Immundisolibacter cernigliae	Proteobacteria	Gammaproteobacteria	3.24354	67.8	1	1	1	2
GCF_001704615.2	Acinetobacter defluvii	Proteobacteria	Gammaproteobacteria	3.81209	38.1023	1	1	1	2
GCF_001707755.1	Acinetobacter celticus	Proteobacteria	Gammaproteobacteria	3.0938	39.3	1	1	1	2
GCF_001708405.1	Kangiella sediminilitoris	Proteobacteria	Gammaproteobacteria	2.49614	43.4	1	1	1	2
GCF_001717135.1	Eisenbergiella tayi	Terrabacteria group	Firmicutes	7.1484	46.9	1	1	1	2
GCF_001746755.1	Magnetovibrio blakemorei	Proteobacteria	Alphaproteobacteria	3.6388	54.3	1	1	1	2
GCF_001752395.1	Rheinheimera salexigens	Proteobacteria	Gammaproteobacteria	3.44188	42	1	1	1	2
GCF_001753165.1	Acidihalobacter prosperus	Proteobacteria	Gammaproteobacteria	3.52612	61.8788	1	1	1	2
GCF_001753245.1	Acidihalobacter prosperus	Proteobacteria	Gammaproteobacteria	3.56694	59.9	1	1	1	2
GCF_001753595.1	Acinetobacter qingfengensis	Proteobacteria	Gammaproteobacteria	3.14077	38.1	1	1	1	2
GCF_001854765.1	Vibrio sonorensis	Proteobacteria	Gammaproteobacteria	4.76784	44.3	1	1	1	2
GCF_001886695.1	Erythrobacter gangjinensis	Proteobacteria	Alphaproteobacteria	2.72495	62.7169	1	1	1	2
GCF_001922305.1	Thauera chlorobenzoica	Proteobacteria	Betaproteobacteria	3.73551	67.3	1	1	1	2
GCF_001922575.1	Neptunomonas phycophila	Proteobacteria	Gammaproteobacteria	3.8765	45.5	1	1	1	2
GCF_001941805.1	Acinetobacter junii	Proteobacteria	Gammaproteobacteria	3.37831	38.6	1	1	1	2
GCF_001953195.1	Acinetobacter soli	Proteobacteria	Gammaproteobacteria	3.63635	42.8246	1	1	1	2
GCF_001971565.1	Acinetobacter schindleri	Proteobacteria	Gammaproteobacteria	3.26805	42.6093	1	1	1	2
GCF_001983995.1	Halioglobus japonicus	Proteobacteria	Gammaproteobacteria	4.11636	57.6995	1	1	1	2
GCF_001999945.1	Microbulbifer agarilyticus	Proteobacteria	Gammaproteobacteria	4.25563	55.4	1	1	1	2
GCF_002005305.1	Shewanella psychrophila	Proteobacteria	Gammaproteobacteria	6.35341	44.3	1	1	1	2
GCF_002015115.1	Haemophilus paracuniculus	Proteobacteria	Gammaproteobacteria	2.04725	45.5	1	1	1	2
GCF_002073715.2	Neisseria sicca	Proteobacteria	Betaproteobacteria	2.78394	50.9	1	1	1	2
GCF_002091475.1	Sphingomonas azotifigens NBRC 15497	Proteobacteria	Alphaproteobacteria	5.14574	67.3	1	1	1	2
GCF_002104475.1	Colwellia mytili	Proteobacteria	Gammaproteobacteria	4.51166	38.1	1	1	1	2
GCF_002108575.1	Neisseria zoodegmatis	Proteobacteria	Betaproteobacteria	2.53639	50.9	1	1	1	2
GCF_002108605.1	Neisseria animaloris	Proteobacteria	Betaproteobacteria	2.32554	49.3	1	1	1	2
GCF_002109495.1	Magnetofaba australis IT-1	Proteobacteria	Alphaproteobacteria	4.9867	61.3	1	1	1	2
GCF_002127965.1	Oxalobacter formigenes	Proteobacteria	Betaproteobacteria	2.46887	49.6	1	1	1	2
GCF_002197985.1	Pseudomonas aestusnigri	Proteobacteria	Gammaproteobacteria	3.82977	60.9	1	1	1	2
GCF_002207865.1	Colwellia marinimaniae	Proteobacteria	Gammaproteobacteria	4.3876	39.6	1	1	1	2
GCF_002221595.1	Turicimonas muris	Proteobacteria	Betaproteobacteria	2.88771	44.1	1	1	1	2
GCF_002222635.1	Sulfitobacter pseudonitzschiae	Proteobacteria	Alphaproteobacteria	5.1216	59.5101	1	1	1	2
GCF_900086555.1	Neisseria weaveri	Proteobacteria	Betaproteobacteria	2.1885	49	1	1	1	2
GCF_900086655.1	Paenibacillus tuaregi	Terrabacteria group	Firmicutes	5.66863	49.1	1	1	1	2
GCF_900086725.1	Bariatricus massiliensis	Terrabacteria group	Firmicutes	4.21945	45.2	1	1	1	2
GCF_900087055.1	Plesiomonas shigelloides	Proteobacteria	Gammaproteobacteria	3.40598	52	1	1	1	2
GCF_900096895.1	Acinetobacter kookii	Proteobacteria	Gammaproteobacteria	3.0854	43	1	1	1	2
GCF_900100355.1	Microbulbifer yueqingensis	Proteobacteria	Gammaproteobacteria	3.66485	62	1	1	1	2
GCF_900100975.1	Methylophilus rhizosphaerae	Proteobacteria	Betaproteobacteria	2.76133	51.4	1	1	1	2
GCF_900102855.1	Thiohalomonas denitrificans	Proteobacteria	Gammaproteobacteria	3.56363	59.9	1	1	1	2
GCF_900104245.1	Idiomarina indica	Proteobacteria	Gammaproteobacteria	2.20636	49.3	1	1	1	2
GCF_900107845.1	Alkalimonas amylolytica	Proteobacteria	Gammaproteobacteria	4.06006	51.5	1	1	1	2
GCF_900109845.1	Pasteurella skyensis	Proteobacteria	Gammaproteobacteria	2.19124	34.9	1	1	1	2
GCF_900110225.1	Brachymonas denitrificans DSM 15123	Proteobacteria	Betaproteobacteria	2.71287	64.2	1	1	1	2
GCF_900111105.1	Rosenbergiella nectarea	Proteobacteria	Gammaproteobacteria	3.29472	47.5	1	1	1	2
GCF_900111395.1	Thorsellia anophelis DSM 18579	Proteobacteria	Gammaproteobacteria	3.55098	35.5	1	1	1	2
GCF_900111755.1	Thalassotalea agarivorans	Proteobacteria	Gammaproteobacteria	3.30653	41.8	1	1	1	2
GCF_900112265.1	Pseudoalteromonas denitrificans DSM 6059	Proteobacteria	Gammaproteobacteria	6.09417	34.8	1	1	1	2
GCF_900112605.1	Thiohalospira halophila DSM 15071	Proteobacteria	Gammaproteobacteria	2.6877	69.1	1	1	1	2
GCF_900112775.1	[Clostridium] populeti	Terrabacteria group	Firmicutes	4.22282	36.1	1	1	1	2
GCF_900114625.1	Granulicella pectinivorans	Acidobacteria	Acidobacteriia	5.27586	61.3	1	1	1	2
GCF_900116635.1	Xenorhabdus koppenhoeferi	Proteobacteria	Gammaproteobacteria	3.18213	43.1	1	1	1	2
GCF_900129055.1	Lampropedia hyalina DSM 16112	Proteobacteria	Betaproteobacteria	3.18447	61.5	1	1	1	2
GCF_900156535.1	Roseovarius nanhaiticus	Proteobacteria	Alphaproteobacteria	3.69816	63.3	1	1	1	2
GCF_900167565.1	Pseudoxanthomonas indica	Proteobacteria	Gammaproteobacteria	3.96092	65.4	1	1	1	2
GCF_900177655.1	Devosia lucknowensis	Proteobacteria	Alphaproteobacteria	3.71966	62.9	1	1	1	2
GCF_900177775.1	Idiomarina planktonica	Proteobacteria	Gammaproteobacteria	2.57494	49	1	1	1	2
GCF_900188085.1	Granulicella rosea	Acidobacteria	Acidobacteriia	5.29378	62.9	1	1	1	2
GCF_000006845.1	Neisseria gonorrhoeae FA 1090	Proteobacteria	Betaproteobacteria	2.15392	52.7	1	1	1	2
GCF_000007725.1	Buchnera aphidicola str. Bp (Baizongia pistaciae)	Proteobacteria	Gammaproteobacteria	0.618379	25.3004	1	1	1	2
GCF_000007745.1	[Mannheimia] succiniciproducens MBEL55E	Proteobacteria	Gammaproteobacteria	2.31408	42.5	1	1	1	2
GCF_000009605.1	Buchnera aphidicola str. APS (Acyrthosiphon pisum)	Proteobacteria	Gammaproteobacteria	0.655725	26.3523	1	1	1	2
GCF_000010405.1	Candidatus Vesicomyosocius okutanii HA	Proteobacteria	Gammaproteobacteria	1.02215	31.6	1	1	1	2
GCF_000012305.1	Psychrobacter arcticus 273-4	Proteobacteria	Gammaproteobacteria	2.6507	42.8	1	1	1	2
GCF_000013165.1	Neorickettsia sennetsu str. Miyayama	Proteobacteria	Alphaproteobacteria	0.859006	41.1	1	1	1	2
GCF_000019405.1	Histophilus somni 2336	Proteobacteria	Gammaproteobacteria	2.26386	37.4	1	1	1	2
GCF_000021985.1	Thioalkalivibrio sulfidiphilus HL-EbGr7	Proteobacteria	Gammaproteobacteria	3.46455	65.1	1	1	1	2
GCF_000027305.1	Haemophilus influenzae Rd KW20	Proteobacteria	Gammaproteobacteria	1.83014	38.2	1	1	1	2
GCF_000063545.1	Orientia tsutsugamushi str. Boryong	Proteobacteria	Alphaproteobacteria	2.12705	30.5	1	1	1	2
GCF_000156655.1	Holdemanella biformis DSM 3989	Terrabacteria group	Firmicutes	2.51776	34.4	1	1	1	2
GCF_000196295.1	Neisseria lactamica 020-06	Proteobacteria	Betaproteobacteria	2.22061	52.3	1	1	1	2
GCF_000225445.1	Buchnera aphidicola str. Ak (Acyrthosiphon kondoi)	Proteobacteria	Gammaproteobacteria	0.653223	25.7113	1	1	1	2
GCF_000225465.1	Buchnera aphidicola str. Ua (Uroleucon ambrosiae)	Proteobacteria	Gammaproteobacteria	0.627953	24.1448	1	1	1	2
GCF_000227765.1	Neisseria wadsworthii 9715	Proteobacteria	Betaproteobacteria	2.46707	48.6	1	1	1	2
GCF_000262245.1	Pasteurella bettyae CCUG 2042	Proteobacteria	Gammaproteobacteria	2.25316	36.1	1	1	1	2
GCF_000269865.1	Fictibacillus macauensis ZFHKF-1	Terrabacteria group	Firmicutes	3.73636	40.6	1	1	1	2
GCF_000281085.1	Catenovulum agarivorans YM01	Proteobacteria	Gammaproteobacteria	5.03268	40	1	1	1	2
GCF_000300815.1	Gayadomonas joobiniege G7	Proteobacteria	Gammaproteobacteria	3.91043	41.4213	1	1	1	2
GCF_000364845.1	Marinobacter nanhaiticus D15-8W	Proteobacteria	Gammaproteobacteria	5.35891	58.5	1	1	1	2
GCF_000371925.1	Thiolinea disciformis DSM 14473	Proteobacteria	Gammaproteobacteria	3.92395	45.1	1	1	1	2
GCF_000378965.1	Thioalkalivibrio thiocyanodenitrificans ARhD 1	Proteobacteria	Gammaproteobacteria	3.74665	64.8	1	1	1	2
GCF_000379905.1	Rodentibacter pneumotropicus DSM 21403	Proteobacteria	Gammaproteobacteria	2.25717	39.8	1	1	1	2
GCF_000380125.1	Streptococcus ovis DSM 16829	Terrabacteria group	Firmicutes	2.35854	40.1	1	1	1	2
GCF_000385215.1	Thioalkalivibrio thiocyanoxidans ARh2	Proteobacteria	Gammaproteobacteria	2.76534	66.2	1	1	1	2
GCF_000401255.1	Xanthomonas maliensis	Proteobacteria	Gammaproteobacteria	4.96557	66.7	1	1	1	2
GCF_000420545.1	Arenimonas oryziterrae DSM 21050 = YC6267	Proteobacteria	Gammaproteobacteria	3.09176	65.6	1	1	1	2
GCF_000428985.1	Marinobacterium litorale DSM 23545	Proteobacteria	Gammaproteobacteria	4.3804	56.4	1	1	1	2
GCF_000442905.1	Avibacterium paragallinarum JF4211	Proteobacteria	Gammaproteobacteria	2.86925	41.1	1	1	1	2
GCF_000521565.1	Buchnera aphidicola str. G002 (Myzus persicae)	Proteobacteria	Gammaproteobacteria	0.651316	25.4084	1	1	1	2
GCF_000619885.1	Balneatrix alpica DSM 16621	Proteobacteria	Gammaproteobacteria	3.65392	54.4	1	1	1	2
GCF_000621325.1	Thiothrix lacustris DSM 21227	Proteobacteria	Gammaproteobacteria	3.71868	51.3	1	1	1	2
GCF_000685805.1	Psychrobacter phenylpyruvicus DSM 7000 = NBRC 102152	Proteobacteria	Gammaproteobacteria	3.09805	41.7	1	1	1	2
GCF_000754275.1	Pasteurella multocida	Proteobacteria	Gammaproteobacteria	2.27184	40.4	1	1	1	2
GCF_000772535.1	Chelonobacter oris	Proteobacteria	Gammaproteobacteria	2.61073	47.1	1	1	1	2
GCF_000807675.2	Eubacterium limosum	Terrabacteria group	Firmicutes	4.42284	47.2	1	1	1	2
GCF_000827595.2	Necropsobacter massiliensis	Proteobacteria	Gammaproteobacteria	2.4934	46.2	1	1	1	2
GCF_000829675.1	Acinetobacter rudis	Proteobacteria	Gammaproteobacteria	3.96179	39	1	1	1	2
GCF_001020955.1	Thioalkalivibrio versutus	Proteobacteria	Gammaproteobacteria	2.96936	66	1	1	1	2
GCF_001021935.1	Xanthomonas translucens pv. undulosa	Proteobacteria	Gammaproteobacteria	4.56114	68.1	1	1	1	2
GCF_001050375.1	Catenovulum maritimum	Proteobacteria	Gammaproteobacteria	4.5495	37.9	1	1	1	2
GCF_001298525.1	Psychrobacter urativorans	Proteobacteria	Gammaproteobacteria	2.93158	42.0753	1	1	1	2
GCF_001484935.1	Acinetobacter johnsonii XBB1	Proteobacteria	Gammaproteobacteria	4.08133	41.0672	1	1	1	2
GCF_001547755.1	endosymbiont of Bathymodiolus septemdierum str. Myojin knoll	Proteobacteria	Gammaproteobacteria	1.46943	38.7	1	1	1	2
GCF_001553955.1	Moraxella osloensis	Proteobacteria	Gammaproteobacteria	2.64914	43.5846	1	1	1	2
GCF_001592185.1	Bergeriella denitrificans NBRC 102155	Proteobacteria	Betaproteobacteria	2.3239	55.8	1	1	1	2
GCF_001597725.1	Neptuniibacter marinus	Proteobacteria	Gammaproteobacteria	3.45419	42.8	1	1	1	2
GCF_001606025.1	Psychrobacter alimentarius	Proteobacteria	Gammaproteobacteria	3.34944	42.8823	1	1	1	2
GCF_001700895.1	Buchnera aphidicola (Diuraphis noxia)	Proteobacteria	Gammaproteobacteria	0.636266	25.5	1	1	1	2
GCF_001953075.1	Halioglobus pacificus	Proteobacteria	Gammaproteobacteria	5.00357	57.3661	1	1	1	2
GCF_001995255.1	Thioalkalivibrio halophilus	Proteobacteria	Gammaproteobacteria	2.87179	67.5	1	1	1	2
GCF_001998905.1	Rodentibacter heylii	Proteobacteria	Gammaproteobacteria	2.32666	37.4	1	1	1	2
GCF_002000365.1	Thioalkalivibrio denitrificans	Proteobacteria	Gammaproteobacteria	3.63935	64.6	1	1	1	2
GCF_002015125.1	[Haemophilus] felis	Proteobacteria	Gammaproteobacteria	2.36193	40	1	1	1	2
GCF_002108495.1	Neisseria canis	Proteobacteria	Betaproteobacteria	2.52905	49.7	1	1	1	2
GCF_900092135.1	Raineyella antarctica	Terrabacteria group	Actinobacteria	3.76025	70.2	1	1	1	2
GCF_900101915.1	Psychrobacter pacificensis	Proteobacteria	Gammaproteobacteria	3.06258	44	1	1	1	2
GCF_900103565.1	Actinomyces ruminicola	Terrabacteria group	Actinobacteria	3.29943	69.4	1	1	1	2
GCF_900107695.1	Thiothrix caldifontis	Proteobacteria	Gammaproteobacteria	3.9369	50.6	1	1	1	2
GCF_900107855.1	Marinobacterium georgiense DSM 11526	Proteobacteria	Gammaproteobacteria	3.92526	54.9	1	1	1	2
GCF_900109495.1	Ectothiorhodospira marina	Proteobacteria	Gammaproteobacteria	3.18585	62.3	1	1	1	2
GCF_900114775.1	Marinobacter zhejiangensis	Proteobacteria	Gammaproteobacteria	4.02926	57.7	1	1	1	2
GCF_900128485.1	Duodenibacillus massiliensis	Proteobacteria	Betaproteobacteria	2.35369	56.6	1	1	1	2
GCF_900155945.1	Marinobacterium stanieri	Proteobacteria	Gammaproteobacteria	4.68033	55.6	1	1	1	2
GCF_900156225.1	Ectothiorhodosinus mongolicus	Proteobacteria	Gammaproteobacteria	1.99096	55.6	1	1	1	2
GCF_900156515.1	Moraxella cuniculi DSM 21768	Proteobacteria	Gammaproteobacteria	2.30337	44.3	1	1	1	2
GCF_002101785.1	Mycobacterium palustre	Terrabacteria group	Actinobacteria	6.03752	68.5	1	1	1	2
GCF_002102095.1	Mycobacterium conspicuum	Terrabacteria group	Actinobacteria	6.20061	67.4	1	1	1	2
GCF_000250635.1	Saprospira grandis str. Lewin	FCB group	Bacteroidetes/Chlorobi group	4.40018	46.4012	1	1	1	2
GCF_002119215.1	Pseudonocardia autotrophica	Terrabacteria group	Actinobacteria	7.35166	73	1	1	1	2
GCF_002157505.1	Arthrobacter agilis	Terrabacteria group	Actinobacteria	3.87813	67.7	1	1	1	2
GCF_002209185.2	Corynebacterium jeikeium	Terrabacteria group	Actinobacteria	2.65088	58.6	1	1	1	2
GCF_900070355.1	Devriesea agamarum	Terrabacteria group	Actinobacteria	2.95888	60.1	1	1	1	2
GCF_900078675.2	Mycobacterium interjectum	Terrabacteria group	Actinobacteria	5.92924	67.6	1	1	1	2
GCF_900089565.1	Hydrotalea flava	FCB group	Bacteroidetes/Chlorobi group	1.10685	37.1	1	1	1	2
GCF_900089585.1	Micromonospora sediminicola	Terrabacteria group	Actinobacteria	6.8857	73.6	1	1	1	2
GCF_900089595.1	Micromonospora auratinigra	Terrabacteria group	Actinobacteria	6.7586	73.6	1	1	1	2
GCF_900089605.1	Micromonospora narathiwatensis	Terrabacteria group	Actinobacteria	6.61206	72.6	1	1	1	2
GCF_900090265.1	Micromonospora rifamycinica	Terrabacteria group	Actinobacteria	7.01137	73	1	1	1	2
GCF_900090285.1	Micromonospora inositola	Terrabacteria group	Actinobacteria	6.70809	72.2	1	1	1	2
GCF_900090295.1	Micromonospora coxensis	Terrabacteria group	Actinobacteria	6.76979	73.6	1	1	1	2
GCF_900090305.1	Micromonospora siamensis	Terrabacteria group	Actinobacteria	6.25022	73.2	1	1	1	2
GCF_900091415.1	Micromonospora inyonensis	Terrabacteria group	Actinobacteria	6.92397	71.9	1	1	1	2
GCF_900091425.1	Micromonospora krabiensis	Terrabacteria group	Actinobacteria	7.07484	72.8	1	1	1	2
GCF_900091475.1	Micromonospora chersina	Terrabacteria group	Actinobacteria	6.68369	73.6	1	1	1	2
GCF_900091495.1	Micromonospora echinospora	Terrabacteria group	Actinobacteria	7.77559	72.3	1	1	1	2
GCF_900091515.1	Micromonospora purpureochromogenes	Terrabacteria group	Actinobacteria	6.67423	73	1	1	1	2
GCF_900091535.1	Micromonospora carbonacea	Terrabacteria group	Actinobacteria	7.94193	73.8	1	1	1	2
GCF_900098745.1	Actinomyces glycerinitolerans	Terrabacteria group	Actinobacteria	3.69525	68.5	1	1	1	2
GCF_900098805.1	Microbacteriaceae bacterium	Terrabacteria group	Actinobacteria	3.22802	69.4	1	1	1	2
GCF_900099705.1	Agrococcus jejuensis	Terrabacteria group	Actinobacteria	3.40018	72.6	1	1	1	2
GCF_900100805.1	Arthrobacter crystallopoietes	Terrabacteria group	Actinobacteria	5.19847	64.4	1	1	1	2
GCF_900100885.1	Microbacterium pygmaeum	Terrabacteria group	Actinobacteria	3.66867	68.8	1	1	1	2
GCF_900101955.1	Desulfuromonas thiophila	Proteobacteria	delta/epsilon subdivisions	2.78997	60.8	1	1	1	2
GCF_900102545.1	Chitinophaga filiformis	FCB group	Bacteroidetes/Chlorobi group	8.62552	45.5	1	1	1	2
GCF_900103175.1	Tsukamurella pulmonis	Terrabacteria group	Actinobacteria	4.78306	70.9	1	1	1	2
GCF_900103735.1	Algoriphagus alkaliphilus	FCB group	Bacteroidetes/Chlorobi group	4.85379	42.6	1	1	1	2
GCF_900104535.1	Nakamurella panacisegetis	Terrabacteria group	Actinobacteria	5.01397	69	1	1	1	2
GCF_900104775.1	Tsukamurella tyrosinosolvens	Terrabacteria group	Actinobacteria	5.28112	71.1	1	1	1	2
GCF_900106055.1	Schaalia radingae	Terrabacteria group	Actinobacteria	2.43029	58.9	1	1	1	2
GCF_900108395.1	Flavobacterium marinum	FCB group	Bacteroidetes/Chlorobi group	2.97769	35.4	1	1	1	2
GCF_900109115.1	Xiangella phaseoli	Terrabacteria group	Actinobacteria	6.50714	71.3	1	1	1	2
GCF_900110245.1	Niastella yeongjuensis	FCB group	Bacteroidetes/Chlorobi group	8.54656	44.5	1	1	1	2
GCF_900110615.1	Flavobacterium urocaniciphilum	FCB group	Bacteroidetes/Chlorobi group	2.84811	30.6	1	1	1	2
GCF_900110835.1	Chitinophaga arvensicola	FCB group	Bacteroidetes/Chlorobi group	8.31637	46.6	1	1	1	2
GCF_900113015.1	Actinoplanes philippinensis	Terrabacteria group	Actinobacteria	10.3812	71.4	1	1	1	2
GCF_900113055.1	Sanguibacter marinus	Terrabacteria group	Actinobacteria	2.89975	72	1	1	1	2
GCF_900115015.1	Algoriella xinjiangensis	FCB group	Bacteroidetes/Chlorobi group	3.26591	30.9	1	1	1	2
GCF_900115665.1	Pseudarcicella hirudinis	FCB group	Bacteroidetes/Chlorobi group	6.16805	38.4	1	1	1	2
GCF_900119145.1	Cellulophaga fucicola	FCB group	Bacteroidetes/Chlorobi group	3.92204	32.1	1	1	1	2
GCF_900129295.1	Flavisolibacter ginsengisoli DSM 18119	FCB group	Bacteroidetes/Chlorobi group	4.67746	40.6	1	1	1	2
GCF_900129495.1	Geodermatophilus nigrescens	Terrabacteria group	Actinobacteria	4.74087	75.9	1	1	1	2
GCF_900143515.1	Micromonospora cremea	Terrabacteria group	Actinobacteria	7.75967	71.5	1	1	1	2
GCF_900163835.1	Mycetocola reblochoni REB411	Terrabacteria group	Actinobacteria	2.90978	70.6	1	1	1	2
GCF_900177745.1	Corynebacterium pollutisoli	Terrabacteria group	Actinobacteria	2.54085	68.5	1	1	1	2
GCF_900184245.1	Brachybacterium massiliense	Terrabacteria group	Actinobacteria	3.86549	70.6	1	1	1	2
GCF_900188235.1	Lutibacter agarilyticus	FCB group	Bacteroidetes/Chlorobi group	4.10193	31.2	1	1	1	2
GCF_900188275.1	Dokdonia pacifica	FCB group	Bacteroidetes/Chlorobi group	5.52074	34.1	1	1	1	2
GCF_900188375.1	Geodermatophilus pulveris	Terrabacteria group	Actinobacteria	4.3792	75.6	1	1	1	2
GCF_000020165.1	Clostridium botulinum B str. Eklund 17B (NRP)	Terrabacteria group	Firmicutes	3.84797	27.469	1	1	1	2
GCF_000196175.1	Bdellovibrio bacteriovorus HD100	Proteobacteria	Oligoflexia	3.78295	50.6	1	1	1	2
GCF_000420745.1	Pseudorhodobacter ferrugineus DSM 5888	Proteobacteria	Alphaproteobacteria	3.43027	58.5	1	1	1	2
GCF_001403875.1	Paenibacillus ihumii	Terrabacteria group	Firmicutes	5.92411	50.2	1	1	1	2
GCF_900129815.1	Asaccharospora irregularis DSM 2635	Terrabacteria group	Firmicutes	2.6227	30.4	1	1	1	2
GCF_000158095.2	Labrenzia alexandrii DFL-11	Proteobacteria	Alphaproteobacteria	5.46293	56.402	1	1	1	2
GCF_000192865.1	Marinomonas mediterranea MMB-1	Proteobacteria	Gammaproteobacteria	4.68432	44.1	1	1	1	2
GCF_000196615.1	Erwinia billingiae Eb661	Proteobacteria	Gammaproteobacteria	5.37227	55.0417	1	1	1	2
GCF_000314895.2	Providencia sneebia DSM 19967	Proteobacteria	Gammaproteobacteria	3.89612	39.0669	1	1	1	2
GCF_000336255.1	Erwinia toletana DAPP-PG 735	Proteobacteria	Gammaproteobacteria	5.27286	53.6	1	1	1	2
GCF_000348725.1	Bdellovibrio exovorus JSS	Proteobacteria	Oligoflexia	2.65789	41.9	1	1	1	2
GCF_000403135.1	Arcticibacter svalbardensis MN12-7	FCB group	Bacteroidetes/Chlorobi group	4.68769	38.2	1	1	1	2
GCF_000429365.1	Pseudodonghicola xiamenensis DSM 18339	Proteobacteria	Alphaproteobacteria	4.72849	63.6	1	1	1	2
GCF_000465555.2	Pantoea dispersa EGD-AAK13	Proteobacteria	Gammaproteobacteria	4.76458	57.8	1	1	1	2
GCF_000474945.1	Solimonas soli DSM 21787	Proteobacteria	Gammaproteobacteria	4.1865	68.5	1	1	1	2
GCF_000517425.1	Sodalis praecaptivus	Proteobacteria	Gammaproteobacteria	5.15942	57.125	1	1	1	2
GCF_000525675.1	Bdellovibrio bacteriovorus W	Proteobacteria	Oligoflexia	3.00699	43.3	1	1	1	2
GCF_000576635.1	Skermanella stibiiresistens SB22	Proteobacteria	Alphaproteobacteria	7.86834	65.9	1	1	1	2
GCF_000622345.1	Sulfitobacter mediterraneus KCTC 32188	Proteobacteria	Alphaproteobacteria	4.13108	58.1	1	1	1	2
GCF_000685295.1	Hyphomonas oceanitis SCH89	Proteobacteria	Alphaproteobacteria	4.28017	60.2	1	1	1	2
GCF_000802385.1	Porphyrobacter mercurialis	Proteobacteria	Alphaproteobacteria	3.48234	67.3	1	1	1	2
GCF_000803645.1	Sphingopyxis fribergensis	Proteobacteria	Alphaproteobacteria	5.20217	63.7957	1	1	1	2
GCF_000812665.2	Halocynthiibacter arcticus	Proteobacteria	Alphaproteobacteria	4.37612	53.1521	1	1	1	2
GCF_000816145.1	Pseudothermotoga hypogea DSM 11164 = NBRC 106472	Thermotogae	Thermotogae	2.16542	49.5	1	1	1	2
GCF_000951135.1	Rouxiella chamberiensis	Proteobacteria	Gammaproteobacteria	4.6521	54.1	1	1	1	2
GCF_000964085.1	Luteibacter yeojuensis	Proteobacteria	Gammaproteobacteria	4.5489	67.1	1	1	1	2
GCF_001046955.1	Marinovum algicola DG 898	Proteobacteria	Alphaproteobacteria	5.25239	65.2283	1	1	1	2
GCF_001458175.1	Shimia marina	Proteobacteria	Alphaproteobacteria	4.00186	57.4	1	1	1	2
GCF_001546115.1	Paracoccus aminovorans	Proteobacteria	Alphaproteobacteria	4.5894	67.5	1	1	1	2
GCF_001561995.1	Pseudovibrio hongkongensis	Proteobacteria	Alphaproteobacteria	3.7466	53.3	1	1	1	2
GCF_001562055.1	Pseudovibrio stylochi	Proteobacteria	Alphaproteobacteria	3.68205	47	1	1	1	2
GCF_001590965.1	Novosphingobium lentum NBRC 107847	Proteobacteria	Alphaproteobacteria	4.40785	65.7	1	1	1	2
GCF_001592735.1	Bdellovibrio bacteriovorus	Proteobacteria	Oligoflexia	3.92627	45.4	1	1	1	2
GCF_001639105.2	Azospirillum humicireducens	Proteobacteria	Alphaproteobacteria	6.8627	67.4979	1	1	1	2
GCF_001721645.1	Pedobacter steynii	FCB group	Bacteroidetes/Chlorobi group	6.58166	41.3	1	1	1	2
GCF_001742225.1	Novosphingobium resinovorum	Proteobacteria	Alphaproteobacteria	6.91813	64.9171	1	1	1	2
GCF_001757355.1	Sphingobium phenoxybenzoativorans	Proteobacteria	Alphaproteobacteria	5.03917	62.2	1	1	1	2
GCF_001890925.1	Planktotalea frisia	Proteobacteria	Alphaproteobacteria	4.10674	53.8	1	1	1	2
GCF_002080435.1	Sphingobium herbicidovorans	Proteobacteria	Alphaproteobacteria	4.2408	62.4912	1	1	1	2
GCF_900099935.1	Pseudoruegeria lutimaris	Proteobacteria	Alphaproteobacteria	5.81151	62.3	1	1	1	2
GCF_900111945.1	Litoreibacter janthinus	Proteobacteria	Alphaproteobacteria	3.75476	57.5	1	1	1	2
GCF_900113695.1	Albimonas pacifica	Proteobacteria	Alphaproteobacteria	6.0272	72.9	1	1	1	2
GCF_900116195.1	Yangia pacifica	Proteobacteria	Alphaproteobacteria	6.14366	66.3	1	1	1	2
GCF_900129265.1	Caloramator proteoclasticus DSM 10124	Terrabacteria group	Firmicutes	2.65502	31.4	1	1	1	2
GCF_900156505.1	Yoonia rosea	Proteobacteria	Alphaproteobacteria	3.51428	57.7	1	1	1	2
GCF_900156655.1	Rhodobacter aestuarii	Proteobacteria	Alphaproteobacteria	3.84115	61.1	1	1	1	2
GCF_900172225.1	Ruegeria litorea R37	Proteobacteria	Alphaproteobacteria	4.69163	59.2	1	1	1	2
GCF_900188165.1	Sphingomonas laterariae	Proteobacteria	Alphaproteobacteria	4.41939	65.5	1	1	1	2
GCF_900188425.1	Antarctobacter heliothermus	Proteobacteria	Alphaproteobacteria	5.17437	62.7	1	1	1	2
GCF_000006905.1	Caulobacter vibrioides CB15	Proteobacteria	Alphaproteobacteria	4.01695	67.2	1	1	1	2
GCF_000008685.2	Borreliella burgdorferi B31	Spirochaetes	Spirochaetia	1.52121	28.1805	1	1	1	2
GCF_000010985.1	Deferribacter desulfuricans SSM1	Deferribacteres	Deferribacteres	2.54293	30.2992	1	1	1	2
GCF_000011325.1	Corynebacterium glutamicum ATCC 13032	Terrabacteria group	Actinobacteria	3.3094	53.8	1	1	1	2
GCF_000011685.1	Gluconobacter oxydans 621H	Proteobacteria	Alphaproteobacteria	2.92238	60.8415	1	1	1	2
GCF_000012085.2	Borrelia turicatae 91E135	Spirochaetes	Spirochaetia	1.16536	29.4619	1	1	1	2
GCF_000012905.2	Rhodobacter sphaeroides 2.4.1	Proteobacteria	Alphaproteobacteria	4.60298	68.7841	1	1	1	2
GCF_000013025.1	Hyphomonas neptunium ATCC 15444	Proteobacteria	Alphaproteobacteria	3.70502	61.9	1	1	1	2
GCF_000016185.1	Rhodospirillum centenum SW	Proteobacteria	Alphaproteobacteria	4.35554	70.5	1	1	1	2
GCF_000016405.1	Rhodobacter sphaeroides ATCC 17025	Proteobacteria	Alphaproteobacteria	4.55713	68.2478	1	1	1	2
GCF_000017565.1	Parvibaculum lavamentivorans DS-1	Proteobacteria	Alphaproteobacteria	3.91474	62.3	1	1	1	2
GCF_000019685.1	Borrelia duttonii Ly	Spirochaetes	Spirochaetia	1.57488	28.0227	1	1	1	2
GCF_000020385.1	Geobacter lovleyi SZ	Proteobacteria	delta/epsilon subdivisions	3.99487	54.7653	1	1	1	2
GCF_000020725.1	Geobacter bemidjiensis Bem	Proteobacteria	delta/epsilon subdivisions	4.61515	60.3	1	1	1	2
GCF_000021325.1	Gluconacetobacter diazotrophicus PA1 5	Proteobacteria	Alphaproteobacteria	3.91495	66.3446	1	1	1	2
GCF_000021865.1	Rhodobacter capsulatus SB 1003	Proteobacteria	Alphaproteobacteria	3.87192	66.5966	1	1	1	2
GCF_000025405.2	Pantoea ananatis LMG 20103	Proteobacteria	Gammaproteobacteria	4.70337	53.7	1	1	1	2
GCF_000025725.1	Denitrovibrio acetiphilus DSM 12809	Deferribacteres	Deferribacteres	3.22208	42.5	1	1	1	2
GCF_000092925.1	Starkeya novella DSM 506	Proteobacteria	Alphaproteobacteria	4.76502	67.9	1	1	1	2
GCF_000152625.1	Roseovarius nubinhibens ISM	Proteobacteria	Alphaproteobacteria	3.67624	63.9	1	1	1	2
GCF_000152725.1	Pseudooceanicola batsensis HTCC2597	Proteobacteria	Alphaproteobacteria	4.44039	66.1	1	1	1	2
GCF_000152805.1	Maritimibacter alkaliphilus HTCC2654	Proteobacteria	Alphaproteobacteria	4.53611	64.1	1	1	1	2
GCF_000153185.1	Reinekea blandensis MED297	Proteobacteria	Gammaproteobacteria	4.52676	52.3	1	1	1	2
GCF_000153305.1	Oceanicola granulosus HTCC2516	Proteobacteria	Alphaproteobacteria	4.05314	70.3	1	1	1	2
GCF_000155735.2	Octadecabacter arcticus 238	Proteobacteria	Alphaproteobacteria	5.47825	55.1917	1	1	1	2
GCF_000164395.1	Komagataeibacter hansenii ATCC 23769	Proteobacteria	Alphaproteobacteria	3.63666	59.2	1	1	1	2
GCF_000164635.1	Roseomonas cervicalis ATCC 49957	Proteobacteria	Alphaproteobacteria	5.10098	69	1	1	1	2
GCF_000165715.2	Rubinisphaera brasiliensis DSM 5305	PVC group	Planctomycetes	6.0066	56.4	1	1	1	2
GCF_000166055.1	Rhodomicrobium vannielii ATCC 17100	Proteobacteria	Alphaproteobacteria	4.01447	62.2	1	1	1	2
GCF_000175215.2	Asticcacaulis excentricus CB 48	Proteobacteria	Alphaproteobacteria	4.30878	59.5298	1	1	1	2
GCF_000181895.2	Borreliella spielmanii A14S	Spirochaetes	Spirochaetia	1.25256	27.6945	1	1	1	2
GCF_000182745.2	Komagataeibacter medellinensis NBRC 3288	Proteobacteria	Alphaproteobacteria	3.51319	60.569	1	1	1	2
GCF_000192745.1	Polymorphum gilvum SL003B-26A1	Proteobacteria	Alphaproteobacteria	4.71896	67.1174	1	1	1	2
GCF_000203895.1	Paracoccus denitrificans PD1222	Proteobacteria	Alphaproteobacteria	5.23619	66.783	1	1	1	2
GCF_000222305.1	Borreliella bissettii DN127	Spirochaetes	Spirochaetia	1.40344	28.33	1	1	1	2
GCF_000234355.1	Gluconobacter morbifer G707	Proteobacteria	Alphaproteobacteria	2.88706	59	1	1	1	2
GCF_000241465.1	Sphingomonas echinoides ATCC 14820	Proteobacteria	Alphaproteobacteria	4.26494	64.4	1	1	1	2
GCF_000264455.2	Tistrella mobilis KA081020-065	Proteobacteria	Alphaproteobacteria	6.51298	68.058	1	1	1	2
GCF_000284375.1	Bradyrhizobium japonicum USDA 6	Proteobacteria	Alphaproteobacteria	9.20738	63.7	1	1	1	2
GCF_000304735.1	Borreliella afzelii HLJ01	Spirochaetes	Spirochaetia	0.905471	28.3	1	1	1	2
GCF_000311765.1	Gluconobacter oxydans H24	Proteobacteria	Alphaproteobacteria	3.81623	56.1944	1	1	1	2
GCF_000318015.1	Bordetella bronchiseptica 253	Proteobacteria	Betaproteobacteria	5.26438	68.1	1	1	1	2
GCF_000355675.1	Thalassolituus oleivorans MIL-1	Proteobacteria	Gammaproteobacteria	3.92033	46.6	1	1	1	2
GCF_000367345.1	Sphingobium xenophagum NBRC 107872	Proteobacteria	Alphaproteobacteria	4.48642	62.9	1	1	1	2
GCF_000373545.1	Alkalispirochaeta alkalica DSM 8900	Spirochaetes	Spirochaetia	3.35831	60.5	1	1	1	2
GCF_000374005.1	Kiloniella laminariae DSM 19542	Proteobacteria	Alphaproteobacteria	4.43894	51.4	1	1	1	2
GCF_000376585.1	Wolbachia endosymbiont of Drosophila simulans wNo	Proteobacteria	Alphaproteobacteria	1.30182	34	1	1	1	2
GCF_000376785.1	Hahella ganghwensis DSM 17046	Proteobacteria	Gammaproteobacteria	6.56496	49.2	1	1	1	2
GCF_000379145.1	Bradyrhizobium elkanii USDA 76	Proteobacteria	Alphaproteobacteria	9.48477	63.7	1	1	1	2
GCF_000381985.1	Novispirillum itersonii subsp. itersonii ATCC 12639	Proteobacteria	Alphaproteobacteria	4.29065	63.1	1	1	1	2
GCF_000404125.1	Erwinia tracheiphila PSU-1	Proteobacteria	Gammaproteobacteria	4.71727	50	1	1	1	2
GCF_000419605.1	Sphingomonas phyllosphaerae 5.2	Proteobacteria	Alphaproteobacteria	3.92097	67.2	1	1	1	2
GCF_000420145.1	Paracoccus zeaxanthinifaciens ATCC 21588	Proteobacteria	Alphaproteobacteria	3.04969	67.2	1	1	1	2
GCF_000420645.1	Nevskia ramosa DSM 11499	Proteobacteria	Gammaproteobacteria	4.51529	64.4	1	1	1	2
GCF_000422425.1	Oceanospirillum beijerinckii DSM 7166	Proteobacteria	Gammaproteobacteria	5.32532	47.9	1	1	1	2
GCF_000422845.1	Oceanobacter kriegii DSM 6294	Proteobacteria	Gammaproteobacteria	4.50583	55.3	1	1	1	2
GCF_000423185.1	Inquilinus limosus DSM 16000	Proteobacteria	Alphaproteobacteria	7.41371	69.9	1	1	1	2
GCF_000423565.1	Runella zeae DSM 19591	FCB group	Bacteroidetes/Chlorobi group	7.60063	42.2	1	1	1	2
GCF_000423805.1	Thalassobaculum salexigens DSM 19539	Proteobacteria	Alphaproteobacteria	5.08455	67.4	1	1	1	2
GCF_000426685.1	Solimonas flava DSM 18980	Proteobacteria	Gammaproteobacteria	4.4602	68.9	1	1	1	2
GCF_000429005.1	Novosphingobium acidiphilum DSM 19966	Proteobacteria	Alphaproteobacteria	3.70906	64.3	1	1	1	2
GCF_000429625.1	Azospirillum halopraeferens DSM 3675	Proteobacteria	Alphaproteobacteria	6.51238	70.7	1	1	1	2
GCF_000429645.1	Niveispirillum irakense DSM 11586	Proteobacteria	Alphaproteobacteria	5.45578	62.9	1	1	1	2
GCF_000429765.1	Gemmobacter nectariphilus DSM 15620	Proteobacteria	Alphaproteobacteria	4.52364	66.2	1	1	1	2
GCF_000444995.1	Paracoccus aminophilus JCM 7686	Proteobacteria	Alphaproteobacteria	4.87312	63.4088	1	1	1	2
GCF_000445105.1	Sphingobium lactosutens DS20	Proteobacteria	Alphaproteobacteria	5.36025	63	1	1	1	2
GCF_000445425.4	Borrelia miyamotoi LB-2001	Spirochaetes	Spirochaetia	0.937966	28.6967	1	1	1	2
GCF_000466965.1	Limimaricola cinnabarinus LL-001	Proteobacteria	Alphaproteobacteria	3.89624	66.7	1	1	1	2
GCF_000473085.1	Azorhizobium doebereinerae UFLA1-100	Proteobacteria	Alphaproteobacteria	5.81751	68.9	1	1	1	2
GCF_000473145.1	Leisingera daeponensis DSM 23529	Proteobacteria	Alphaproteobacteria	4.6426	64.3	1	1	1	2
GCF_000500045.1	Borrelia persica No12	Spirochaetes	Spirochaetia	1.78498	28.9	1	1	1	2
GCF_000500065.1	Borrelia hispanica CRI	Spirochaetes	Spirochaetia	1.78385	28.1	1	1	1	2
GCF_000511385.1	Phaeobacter gallaeciensis DSM 26640	Proteobacteria	Alphaproteobacteria	4.54016	59.4193	1	1	1	2
GCF_000518785.1	Rhizobium selenitireducens ATCC BAA-1503	Proteobacteria	Alphaproteobacteria	4.97669	63.5	1	1	1	2
GCF_000550765.1	Komagataeibacter xylinus E25	Proteobacteria	Alphaproteobacteria	3.90508	62.0911	1	1	1	2
GCF_000568755.1	Borrelia coriaceae Co53	Spirochaetes	Spirochaetia	1.73048	29.2528	1	1	1	2
GCF_000590885.1	Erwinia mallotivora	Proteobacteria	Gammaproteobacteria	4.64007	52.4	1	1	1	2
GCF_000600975.2	Limimaricola hongkongensis DSM 17492	Proteobacteria	Alphaproteobacteria	3.18884	68.3812	1	1	1	2
GCF_000622325.1	Sulfitobacter geojensis	Proteobacteria	Alphaproteobacteria	4.22947	57.8	1	1	1	2
GCF_000622365.1	Sulfitobacter noctilucae	Proteobacteria	Alphaproteobacteria	3.91454	58.3	1	1	1	2
GCF_000622385.1	Sulfitobacter noctilucicola	Proteobacteria	Alphaproteobacteria	4.08598	57.1	1	1	1	2
GCF_000622405.1	Sulfitobacter donghicola DSW-25 = KCTC 12864 = JCM 14565	Proteobacteria	Alphaproteobacteria	3.54016	55.2	1	1	1	2
GCF_000647975.1	Actibacterium mucosum KCTC 23349	Proteobacteria	Alphaproteobacteria	3.71534	60.8	1	1	1	2
GCF_000682755.1	Hyphomonas beringensis	Proteobacteria	Alphaproteobacteria	3.80276	58.4	1	1	1	2
GCF_000685275.1	Hyphomonas johnsonii MHS-2	Proteobacteria	Alphaproteobacteria	3.61877	62.5	1	1	1	2
GCF_000688295.1	Pseudooceanicola nanhaiensis DSM 18065	Proteobacteria	Alphaproteobacteria	4.65973	67.9	1	1	1	2
GCF_000711725.1	Roseomonas aerilata DSM 19363	Proteobacteria	Alphaproteobacteria	6.42847	69.7	1	1	1	2
GCF_000711955.1	Nevskia soli DSM 19509	Proteobacteria	Gammaproteobacteria	5.78061	65.1	1	1	1	2
GCF_000714545.1	Thioclava indica	Proteobacteria	Alphaproteobacteria	3.82207	60.3	1	1	1	2
GCF_000715505.1	Thioclava dalianensis	Proteobacteria	Alphaproteobacteria	4.17906	62.5	1	1	1	2
GCF_000731315.1	Neorhizobium galegae bv. orientalis str. HAMBI 540	Proteobacteria	Alphaproteobacteria	6.45503	61.248	1	1	1	2
GCF_000739475.1	Borreliella valaisiana Tom4006	Spirochaetes	Spirochaetia	0.992695	27.9977	1	1	1	2
GCF_000740785.1	Paenirhodobacter enshiensis	Proteobacteria	Alphaproteobacteria	3.43959	66.8	1	1	1	2
GCF_000740795.1	Haematobacter massiliensis	Proteobacteria	Alphaproteobacteria	4.12868	64.6	1	1	1	2
GCF_000741695.1	Bifidobacterium reuteri DSM 23975	Terrabacteria group	Actinobacteria	2.84757	60.5	1	1	1	2
GCF_000745545.1	Caulobacter henricii	Proteobacteria	Alphaproteobacteria	5.9945	69	1	1	1	2
GCF_000759475.1	Pantoea rwandensis	Proteobacteria	Gammaproteobacteria	4.32761	53.9	1	1	1	2
GCF_000763885.1	Paracoccus versutus	Proteobacteria	Alphaproteobacteria	5.50075	67.6	1	1	1	2
GCF_000770305.1	Erwinia oleae	Proteobacteria	Gammaproteobacteria	4.74441	54.7	1	1	1	2
GCF_000812685.1	Halocynthiibacter namhaensis	Proteobacteria	Alphaproteobacteria	3.53551	52.8	1	1	1	2
GCF_000817955.1	Geobacter pickeringii	Proteobacteria	delta/epsilon subdivisions	3.6187	62.3	1	1	1	2
GCF_000819565.1	Celeribacter indicus	Proteobacteria	Alphaproteobacteria	4.96939	65.7311	1	1	1	2
GCF_000829235.1	cyanobacterium endosymbiont of Epithemia turgida isolate EtSB Lake Yunoko	Terrabacteria group	Cyanobacteria/Melainabacteria group	2.79432	33.4	1	1	1	2
GCF_000936425.1	Skermanella aerolata KACC 11604	Proteobacteria	Alphaproteobacteria	8.52532	64.1	1	1	1	2
GCF_000963705.1	Elstera litoralis	Proteobacteria	Alphaproteobacteria	3.83204	61.2	1	1	1	2
GCF_000963925.1	Acetobacter cibinongensis 4H-1	Proteobacteria	Alphaproteobacteria	3.10509	54.4	1	1	1	2
GCF_000963945.1	Acetobacter indonesiensis 5H-1	Proteobacteria	Alphaproteobacteria	3.41677	53.9	1	1	1	2
GCF_000963965.1	Acetobacter orientalis 21F-2	Proteobacteria	Alphaproteobacteria	2.91069	52.4	1	1	1	2
GCF_000967895.1	Oleispira antarctica RB-8	Proteobacteria	Gammaproteobacteria	4.40638	42.2	1	1	1	2
GCF_000970345.1	Robbsia andropogonis	Proteobacteria	Betaproteobacteria	6.20381	58.9	1	1	1	2
GCF_001026905.1	Kiloniella spongiae	Proteobacteria	Alphaproteobacteria	4.47531	45	1	1	1	2
GCF_001046645.1	Sphingobium czechense LL01	Proteobacteria	Alphaproteobacteria	4.65611	63.6	1	1	1	2
GCF_001077815.2	Erythrobacter atlanticus	Proteobacteria	Alphaproteobacteria	3.22636	58.3525	1	1	1	2
GCF_001202015.1	Pseudorhodobacter antarcticus	Proteobacteria	Alphaproteobacteria	3.88102	59.1	1	1	1	2
GCF_001202025.1	Pseudorhodobacter aquimaris	Proteobacteria	Alphaproteobacteria	3.81844	58.7	1	1	1	2
GCF_001202035.1	Pseudorhodobacter wandonensis	Proteobacteria	Alphaproteobacteria	3.88744	57.8	1	1	1	2
GCF_001205715.1	Pseudaestuariivita atlantica	Proteobacteria	Alphaproteobacteria	4.34264	65.5	1	1	1	2
GCF_001292705.1	Marinagarivorans algicola	Proteobacteria	Gammaproteobacteria	4.05783	45.1	1	1	1	2
GCF_001294535.1	Pseudorhodobacter psychrotolerans	Proteobacteria	Alphaproteobacteria	5.07908	60.3	1	1	1	2
GCF_001298265.1	Bosea vaviloviae	Proteobacteria	Alphaproteobacteria	5.60208	66.2	1	1	1	2
GCF_001305595.1	Azospirillum thiophilum	Proteobacteria	Alphaproteobacteria	7.60946	68.1638	1	1	1	2
GCF_001307765.1	Aliiroseovarius crassostreae	Proteobacteria	Alphaproteobacteria	3.72538	58.3995	1	1	1	2
GCF_001308265.1	Celeribacter marinus	Proteobacteria	Alphaproteobacteria	3.09671	56.2	1	1	1	2
GCF_001375595.1	Phenylobacterium immobile (ATCC 35973)	Proteobacteria	Alphaproteobacteria	3.32857	66.7	1	1	1	2
GCF_001404055.1	Labrenzia alba	Proteobacteria	Alphaproteobacteria	5.99325	53.8	1	1	1	2
GCF_001404515.1	Labrenzia alba	Proteobacteria	Alphaproteobacteria	6.90169	56.4	1	1	1	2
GCF_001414055.1	Caulobacter henricii	Proteobacteria	Alphaproteobacteria	3.95729	65.7906	1	1	1	2
GCF_001458355.1	Thalassobius gelatinovorus	Proteobacteria	Alphaproteobacteria	3.9028	58.4	1	1	1	2
GCF_001458435.1	Thalassobius mediterraneus	Proteobacteria	Alphaproteobacteria	3.43166	58.7	1	1	1	2
GCF_001484065.1	Pannonibacter phragmitetus	Proteobacteria	Alphaproteobacteria	5.6697	63.3371	1	1	1	2
GCF_001499615.1	Acetobacter senegalensis	Proteobacteria	Alphaproteobacteria	3.96991	54.4792	1	1	1	2
GCF_001499675.1	Acetobacter ghanensis	Proteobacteria	Alphaproteobacteria	2.84394	56.9043	1	1	1	2
GCF_001550095.1	Celeribacter ethanolicus	Proteobacteria	Alphaproteobacteria	4.2073	61.3	1	1	1	2
GCF_001558155.1	Pseudoruegeria sabulilitoris	Proteobacteria	Alphaproteobacteria	5.32468	62.4	1	1	1	2
GCF_001591025.1	Sphingomonas soli NBRC 100801	Proteobacteria	Alphaproteobacteria	3.5141	65.1	1	1	1	2
GCF_001592345.1	Sphingomonas adhaesiva NBRC 15099	Proteobacteria	Alphaproteobacteria	4.02041	68.6	1	1	1	2
GCF_001592745.1	Bdellovibrio bacteriovorus	Proteobacteria	Oligoflexia	3.75523	45.4	1	1	1	2
GCF_001598495.1	Neokomagataea thailandica NBRC 106555	Proteobacteria	Alphaproteobacteria	2.4913	52.4	1	1	1	2
GCF_001598555.1	Novosphingobium rosa NBRC 15208	Proteobacteria	Alphaproteobacteria	6.95276	64.5	1	1	1	2
GCF_001618385.1	Paludibacter jiangxiensis	FCB group	Bacteroidetes/Chlorobi group	3.66488	42.9	1	1	1	2
GCF_001620265.1	Defluviimonas alba	Proteobacteria	Alphaproteobacteria	4.98761	66.5215	1	1	1	2
GCF_001633165.1	Rhodovulum sulfidophilum DSM 1374	Proteobacteria	Alphaproteobacteria	4.34793	66.9181	1	1	1	2
GCF_001643015.1	Corynebacterium crudilactis	Terrabacteria group	Actinobacteria	3.21729	51.76	1	1	1	2
GCF_001660005.1	Borrelia hermsii HS1	Spirochaetes	Spirochaetia	1.39001	30.248	1	1	1	2
GCF_001661965.1	Croceicoccus mobilis	Proteobacteria	Alphaproteobacteria	4.21008	62.5	1	1	1	2
GCF_001678945.1	Phaeobacter gallaeciensis	Proteobacteria	Alphaproteobacteria	4.06173	61.5	1	1	1	2
GCF_001709315.1	Pantoea agglomerans	Proteobacteria	Gammaproteobacteria	5.11524	55.0152	1	1	1	2
GCF_001741865.1	Bosea vaviloviae	Proteobacteria	Alphaproteobacteria	6.71355	65.3684	1	1	1	2
GCF_001761345.1	Sphingomonas melonis TY	Proteobacteria	Alphaproteobacteria	4.19675	67.0559	1	1	1	2
GCF_001766235.1	Acetobacter ascendens	Proteobacteria	Alphaproteobacteria	2.99922	53.2047	1	1	1	2
GCF_001787335.1	Kozakia baliensis	Proteobacteria	Alphaproteobacteria	3.5056	57.3501	1	1	1	2
GCF_001879715.1	Nioella nitratireducens	Proteobacteria	Alphaproteobacteria	4.01544	63.6	1	1	1	2
GCF_001922545.1	Borreliella garinii	Spirochaetes	Spirochaetia	1.15611	28.1739	1	1	1	2
GCF_001936255.1	Borrelia anserina Es	Spirochaetes	Spirochaetia	1.04269	29.3728	1	1	1	2
GCF_001941715.1	Rhodovulum sulfidophilum	Proteobacteria	Alphaproteobacteria	4.38075	67.9	1	1	1	2
GCF_001941945.1	Roseomonas gilardii	Proteobacteria	Alphaproteobacteria	5.41246	70.119	1	1	1	2
GCF_001945665.1	Borrelia mayonii	Spirochaetes	Spirochaetia	1.31154	27.8791	1	1	1	2
GCF_001969365.1	Tateyamaria omphalii	Proteobacteria	Alphaproteobacteria	4.31546	61.9801	1	1	1	2
GCF_001999245.1	Labrenzia aggregata	Proteobacteria	Alphaproteobacteria	6.65099	58.8635	1	1	1	2
GCF_002005445.1	Acetobacter aceti	Proteobacteria	Alphaproteobacteria	3.72504	56.8	1	1	1	2
GCF_002005465.1	Neoasaia chiangmaiensis	Proteobacteria	Alphaproteobacteria	3.40786	61.5	1	1	1	2
GCF_002006565.1	Acetobacter persici	Proteobacteria	Alphaproteobacteria	3.75668	57.4437	1	1	1	2
GCF_002073635.2	Paracoccus yeei	Proteobacteria	Alphaproteobacteria	4.82961	67.0776	1	1	1	2
GCF_002158905.1	Yoonia vestfoldensis	Proteobacteria	Alphaproteobacteria	3.98736	60.6796	1	1	1	2
GCF_002162375.1	Oleiphilus messinensis	Proteobacteria	Gammaproteobacteria	6.37928	47.8	1	1	1	2
GCF_002205635.1	Sphingopyxis witflariensis	Proteobacteria	Alphaproteobacteria	4.30676	63.3	1	1	1	2
GCF_002210095.1	Marinibacterium profundimaris	Proteobacteria	Alphaproteobacteria	6.1522	66.2	1	1	1	2
GCF_900099615.1	Borreliella japonica	Spirochaetes	Spirochaetia	1.18486	28	1	1	1	2
GCF_900101505.1	Mameliella alba	Proteobacteria	Alphaproteobacteria	5.25833	65.2	1	1	1	2
GCF_900102015.1	Limimaricola pyoseonensis	Proteobacteria	Alphaproteobacteria	3.91177	70.3	1	1	1	2
GCF_900102075.1	Salipiger thiooxidans	Proteobacteria	Alphaproteobacteria	5.87137	67.3	1	1	1	2
GCF_900102315.1	Celeribacter baekdonensis	Proteobacteria	Alphaproteobacteria	4.44262	58.1	1	1	1	2
GCF_900102795.1	Epibacterium ulvae	Proteobacteria	Alphaproteobacteria	3.99407	52.8	1	1	1	2
GCF_900102885.1	Paracoccus chinensis	Proteobacteria	Alphaproteobacteria	3.63287	68.1	1	1	1	2
GCF_900104205.1	Belnapia rosea	Proteobacteria	Alphaproteobacteria	6.02623	69.7	1	1	1	2
GCF_900106695.1	Albimonas donghaensis	Proteobacteria	Alphaproteobacteria	5.01439	71.6	1	1	1	2
GCF_900107015.1	Litoreibacter albidus	Proteobacteria	Alphaproteobacteria	3.58073	59.2	1	1	1	2
GCF_900109285.1	Jannaschia helgolandensis	Proteobacteria	Alphaproteobacteria	3.56286	62.2	1	1	1	2
GCF_900109295.1	Cognatiyoonia koreensis	Proteobacteria	Alphaproteobacteria	3.64823	57.2	1	1	1	2
GCF_900109555.1	Pacificibacter marinus	Proteobacteria	Alphaproteobacteria	3.87073	52	1	1	1	2
GCF_900110025.1	Gemmobacter aquatilis	Proteobacteria	Alphaproteobacteria	3.96404	65.1	1	1	1	2
GCF_900110775.1	Litorimicrobium taeanense	Proteobacteria	Alphaproteobacteria	4.01951	60.5	1	1	1	2
GCF_900110875.1	Pseudovibrio axinellae	Proteobacteria	Alphaproteobacteria	5.13199	50.3	1	1	1	2
GCF_900112545.1	Pseudooceanicola nitratireducens	Proteobacteria	Alphaproteobacteria	4.06897	64.2	1	1	1	2
GCF_900113065.1	Aureimonas phyllosphaerae	Proteobacteria	Alphaproteobacteria	4.71569	67.5	1	1	1	2
GCF_900113875.1	Jannaschia pohangensis	Proteobacteria	Alphaproteobacteria	3.73304	65.5	1	1	1	2
GCF_900113955.1	Celeribacter neptunius	Proteobacteria	Alphaproteobacteria	4.39858	61.7	1	1	1	2
GCF_900114135.1	Celeribacter halophilus	Proteobacteria	Alphaproteobacteria	3.85974	58.1	1	1	1	2
GCF_900114245.1	Pseudovibrio ascidiaceicola	Proteobacteria	Alphaproteobacteria	5.84549	51.2	1	1	1	2
GCF_900114315.1	Roseomonas stagni DSM 19981	Proteobacteria	Alphaproteobacteria	6.38446	70.7	1	1	1	2
GCF_900114415.1	Shimia haliotis	Proteobacteria	Alphaproteobacteria	3.99597	58	1	1	1	2
GCF_900114485.1	Loktanella salsilacus	Proteobacteria	Alphaproteobacteria	4.13016	60	1	1	1	2
GCF_900115105.1	Yoonia tamlensis	Proteobacteria	Alphaproteobacteria	3.19095	56.9	1	1	1	2
GCF_900115865.1	Donghicola eburneus	Proteobacteria	Alphaproteobacteria	4.42647	58.8	1	1	1	2
GCF_900116285.1	Sulfitobacter marinus	Proteobacteria	Alphaproteobacteria	3.56742	56.9	1	1	1	2
GCF_900129675.1	Bradyrhizobium erythrophlei	Proteobacteria	Alphaproteobacteria	11.7386	61.4	1	1	1	2
GCF_900129685.1	Cognatishimia maritima	Proteobacteria	Alphaproteobacteria	3.28491	56.3	1	1	1	2
GCF_900129845.1	Cognatiyoonia sediminum	Proteobacteria	Alphaproteobacteria	3.25749	54.4	1	1	1	2
GCF_900130115.1	Nissabacter archeti	Proteobacteria	Gammaproteobacteria	5.16212	58.3	1	1	1	2
GCF_900141735.1	Wenxinia saemankumensis	Proteobacteria	Alphaproteobacteria	3.57758	71.2	1	1	1	2
GCF_900141905.1	Roseomonas rosea	Proteobacteria	Alphaproteobacteria	5.34258	70.8	1	1	1	2
GCF_900142295.1	Oceanicola litoreus	Proteobacteria	Alphaproteobacteria	4.09546	67.6	1	1	1	2
GCF_900156105.1	Alkalispirochaeta americana	Spirochaetes	Spirochaetia	3.30905	57.5	1	1	1	2
GCF_900156605.1	Insolitispirillum peregrinum	Proteobacteria	Alphaproteobacteria	4.63804	61.9	1	1	1	2
GCF_900156675.1	Oleibacter marinus	Proteobacteria	Gammaproteobacteria	3.85947	51.4	1	1	1	2
GCF_900156835.1	Paracoccus saliphilus	Proteobacteria	Alphaproteobacteria	4.57066	61.1	1	1	1	2
GCF_900167975.1	Ohtaekwangia koreensis	FCB group	Bacteroidetes/Chlorobi group	7.24127	41.9	1	1	1	2
GCF_900172235.1	Pseudoruegeria aquimaris	Proteobacteria	Alphaproteobacteria	3.69101	66.7	1	1	1	2
GCF_900172315.1	Palleronia marisminoris	Proteobacteria	Alphaproteobacteria	3.75046	66.3	1	1	1	2
GCF_900172335.1	Roseovarius albus	Proteobacteria	Alphaproteobacteria	4.28784	54.3	1	1	1	2
GCF_900172375.1	Aquimixticola soesokkakensis	Proteobacteria	Alphaproteobacteria	3.49075	61.4	1	1	1	2
GCF_900172385.1	Pseudooceanicola marinus	Proteobacteria	Alphaproteobacteria	4.53314	66.8	1	1	1	2
GCF_900177475.1	Azospirillum lipoferum	Proteobacteria	Alphaproteobacteria	7.77069	69.4	1	1	1	2
GCF_900188035.1	Puniceibacterium sediminis	Proteobacteria	Alphaproteobacteria	4.64205	60.8	1	1	1	2
GCF_900188295.1	Paracoccus sediminis	Proteobacteria	Alphaproteobacteria	3.64575	66	1	1	1	2
GCF_900188335.1	Tropicimonas sediminicola	Proteobacteria	Alphaproteobacteria	5.17422	66.4	1	1	1	2
GCF_000006965.1	Sinorhizobium meliloti 1021	Proteobacteria	Alphaproteobacteria	6.69169	62.1591	1	1	1	2
GCF_000007125.1	Brucella melitensis bv. 1 str. 16M	Proteobacteria	Alphaproteobacteria	3.29493	57.2357	1	1	1	2
GCF_000010525.1	Azorhizobium caulinodans ORS 571	Proteobacteria	Alphaproteobacteria	5.36977	67.3	1	1	1	2
GCF_000010665.1	Desulfovibrio magneticus RS-1	Proteobacteria	delta/epsilon subdivisions	5.31562	62.7043	1	1	1	2
GCF_000011365.1	Bradyrhizobium diazoefficiens USDA 110	Proteobacteria	Alphaproteobacteria	9.10583	64.1	1	1	1	2
GCF_000013745.1	Rhodopseudomonas palustris BisB18	Proteobacteria	Alphaproteobacteria	5.51384	65	1	1	1	2
GCF_000013885.1	Nitrobacter hamburgensis X14	Proteobacteria	Alphaproteobacteria	5.01152	61.6047	1	1	1	2
GCF_000014145.1	Cytophaga hutchinsonii ATCC 33406	FCB group	Bacteroidetes/Chlorobi group	4.43322	38.8	1	1	1	2
GCF_000014825.1	Rhodopseudomonas palustris BisA53	Proteobacteria	Alphaproteobacteria	5.50549	64.4	1	1	1	2
GCF_000016765.1	Sphingomonas wittichii RW1	Proteobacteria	Alphaproteobacteria	5.91525	67.9033	1	1	1	2
GCF_000017145.1	Sinorhizobium medicae WSM419	Proteobacteria	Alphaproteobacteria	6.81758	61.1627	1	1	1	2
GCF_000017405.1	Ochrobactrum anthropi ATCC 49188	Proteobacteria	Alphaproteobacteria	5.20578	56.1453	1	1	1	2
GCF_000019725.1	Methylobacterium radiotolerans JCM 2831	Proteobacteria	Alphaproteobacteria	6.89911	71.0375	1	1	1	2
GCF_000019845.1	Beijerinckia indica subsp. indica ATCC 9039	Proteobacteria	Alphaproteobacteria	4.41862	57.0207	1	1	1	2
GCF_000021345.1	Rhizobium leguminosarum bv. trifolii WSM2304	Proteobacteria	Alphaproteobacteria	6.8727	61.1684	1	1	1	2
GCF_000021745.1	Methylocella silvestris BL2	Proteobacteria	Alphaproteobacteria	4.30543	63.1	1	1	1	2
GCF_000023125.1	Dyadobacter fermentans DSM 18053	FCB group	Bacteroidetes/Chlorobi group	6.96779	51.5	1	1	1	2
GCF_000092025.1	Agrobacterium fabrum str. C58	Proteobacteria	Alphaproteobacteria	5.67426	59.0606	1	1	1	2
GCF_000092045.1	Rhizobium etli CFN 42	Proteobacteria	Alphaproteobacteria	6.53023	61.0458	1	1	1	2
GCF_000144605.1	Brevundimonas subvibrioides ATCC 15264	Proteobacteria	Alphaproteobacteria	3.44526	68.4	1	1	1	2
GCF_000154705.2	Hoeflea phototrophica DFL-43	Proteobacteria	Alphaproteobacteria	4.46847	59.8	1	1	1	2
GCF_000154725.1	Kordia algicida OT-1	FCB group	Bacteroidetes/Chlorobi group	5.03313	34.3	1	1	1	2
GCF_000166395.1	Leadbetterella byssophila DSM 17132	FCB group	Bacteroidetes/Chlorobi group	4.05965	40.4	1	1	1	2
GCF_000174435.1	Desulfonatronospira thiodismutans ASO3-1	Proteobacteria	delta/epsilon subdivisions	4.10739	51.3	1	1	1	2
GCF_000178815.2	Methylosinus trichosporium OB3b	Proteobacteria	Alphaproteobacteria	4.96226	65.9	1	1	1	2
GCF_000179555.1	Desulfovibrio fructosivorans JJ	Proteobacteria	delta/epsilon subdivisions	4.67359	63.9	1	1	1	2
GCF_000185905.1	Mesorhizobium ciceri biovar biserrulae WSM1271	Proteobacteria	Alphaproteobacteria	6.69003	62.5728	1	1	1	2
GCF_000230555.1	Pelagibacterium halotolerans B2	Proteobacteria	Alphaproteobacteria	3.94889	61.3946	1	1	1	2
GCF_000236565.1	Mesorhizobium alhagi CCNWXJ12-2	Proteobacteria	Alphaproteobacteria	6.96895	62.7	1	1	1	2
GCF_000261485.1	Ensifer sojae CCBAU 05684	Proteobacteria	Alphaproteobacteria	5.96434	62	1	1	1	2
GCF_000262405.1	Microvirga lotononidis	Proteobacteria	Alphaproteobacteria	7.08254	63	1	1	1	2
GCF_000283235.1	Methylocystis parvus OBBP	Proteobacteria	Alphaproteobacteria	4.47591	63.4	1	1	1	2
GCF_000283895.1	Sinorhizobium fredii HH103	Proteobacteria	Alphaproteobacteria	7.22119	62.1695	1	1	1	2
GCF_000300335.1	Nitratireductor pacificus pht-3B	Proteobacteria	Alphaproteobacteria	4.46621	65.5	1	1	1	2
GCF_000300515.1	Nitratireductor indicus C115	Proteobacteria	Alphaproteobacteria	4.99248	60.9	1	1	1	2
GCF_000300855.1	Agrobacterium albertimagni AOL15	Proteobacteria	Alphaproteobacteria	5.08506	61.2	1	1	1	2
GCF_000304395.1	Pseudaminobacter salicylatoxidans KCT001	Proteobacteria	Alphaproteobacteria	4.61241	62.8	1	1	1	2
GCF_000330885.1	Rhizobium tropici CIAT 899	Proteobacteria	Alphaproteobacteria	6.68633	59.5131	1	1	1	2
GCF_000331105.1	Fibrella aestuarina BUZ 2	FCB group	Bacteroidetes/Chlorobi group	6.93726	56.4114	1	1	1	2
GCF_000344805.1	Bradyrhizobium oligotrophicum S58	Proteobacteria	Alphaproteobacteria	8.26417	65.1	1	1	1	2
GCF_000374065.1	Spirosoma luteum DSM 19990	FCB group	Bacteroidetes/Chlorobi group	6.61358	50.7	1	1	1	2
GCF_000374465.1	Ahrensia kielensis DSM 5890	Proteobacteria	Alphaproteobacteria	3.36477	48.1	1	1	1	2
GCF_000379725.1	Cytophaga aurantiaca DSM 3654	FCB group	Bacteroidetes/Chlorobi group	4.42513	37.1	1	1	1	2
GCF_000380505.1	Kaistia granuli DSM 23481	Proteobacteria	Alphaproteobacteria	4.76611	65.9	1	1	1	2
GCF_000382705.1	Aureimonas ureilytica DSM 18598 = NBRC 106430	Proteobacteria	Alphaproteobacteria	5.08718	67.3	1	1	1	2
GCF_000385335.1	Methyloferula stellata AR4	Proteobacteria	Alphaproteobacteria	4.23545	59.5	1	1	1	2
GCF_000422785.1	Nesiotobacter exalbescens DSM 16456	Proteobacteria	Alphaproteobacteria	4.15702	55.1	1	1	1	2
GCF_000423225.1	Kaistia adipata DSM 17808	Proteobacteria	Alphaproteobacteria	4.8392	67.1	1	1	1	2
GCF_000425185.1	Pleomorphomonas koreensis DSM 23070	Proteobacteria	Alphaproteobacteria	4.62065	67.2	1	1	1	2
GCF_000426725.1	Sporocytophaga myxococcoides DSM 11118	FCB group	Bacteroidetes/Chlorobi group	6.34433	36.1	1	1	1	2
GCF_000427445.1	Methylocapsa acidiphila B2	Proteobacteria	Alphaproteobacteria	4.10343	61.8	1	1	1	2
GCF_000428845.1	Dyadobacter alkalitolerans DSM 23607	FCB group	Bacteroidetes/Chlorobi group	6.28761	45.7	1	1	1	2
GCF_000429045.1	Salinarimonas rosea DSM 21201	Proteobacteria	Alphaproteobacteria	5.24532	71.8	1	1	1	2
GCF_000482465.1	Runella limosa DSM 17973	FCB group	Bacteroidetes/Chlorobi group	7.55597	44.3	1	1	1	2
GCF_000499785.1	Bacteroides neonati	FCB group	Bacteroidetes/Chlorobi group	5.02533	43.5	1	1	1	2
GCF_000504425.1	Rhodopseudomonas palustris JSC-3b	Proteobacteria	Alphaproteobacteria	4.06847	64.2	1	1	1	2
GCF_000510685.1	Ensifer aridi	Proteobacteria	Alphaproteobacteria	6.80226	61.6	1	1	1	2
GCF_000517605.1	Rhizobium leguminosarum bv. trifolii WSM1689	Proteobacteria	Alphaproteobacteria	6.90338	60.9297	1	1	1	2
GCF_000518585.1	Agrobacterium larrymoorei AF3.10 = ATCC 51759	Proteobacteria	Alphaproteobacteria	5.16333	57.2	1	1	1	2
GCF_000518665.1	Microvirga flocculans ATCC BAA-817	Proteobacteria	Alphaproteobacteria	4.02978	64.3	1	1	1	2
GCF_000566685.1	Dyadobacter tibetensis Y620-1	FCB group	Bacteroidetes/Chlorobi group	5.31342	43.4	1	1	1	2
GCF_000577275.1	Rhizobium favelukesii	Proteobacteria	Alphaproteobacteria	7.03881	59.5503	1	1	1	2
GCF_000617925.1	Methylobacillus glycogenes JCM 2850	Proteobacteria	Betaproteobacteria	3.249	53.4	1	1	1	2
GCF_000621665.1	Rhizobium undicola ORS 992 = ATCC 700741	Proteobacteria	Alphaproteobacteria	4.13386	59.3	1	1	1	2
GCF_000687875.1	Acidocella facilis ATCC 35904	Proteobacteria	Alphaproteobacteria	3.40393	64.5	1	1	1	2
GCF_000697965.2	Ensifer adhaerens	Proteobacteria	Alphaproteobacteria	7.2675	62.298	1	1	1	2
GCF_000701505.1	Dyadobacter crusticola DSM 16708	FCB group	Bacteroidetes/Chlorobi group	6.17342	46.7	1	1	1	2
GCF_000722615.1	Pseudorhizobium pelagicum	Proteobacteria	Alphaproteobacteria	5.13461	62.8	1	1	1	2
GCF_000743575.1	Devosia riboflavina	Proteobacteria	Alphaproteobacteria	5.05223	61.8	1	1	1	2
GCF_000744505.1	Rhizobium alamii	Proteobacteria	Alphaproteobacteria	7.31551	60.1	1	1	1	2
GCF_000744515.1	Sphingomonas wittichii	Proteobacteria	Alphaproteobacteria	4.89557	62.9	1	1	1	2
GCF_000745425.1	Beijerinckia mobilis	Proteobacteria	Alphaproteobacteria	4.32054	57.2	1	1	1	2
GCF_000745655.1	Rhizobium leguminosarum	Proteobacteria	Alphaproteobacteria	6.51806	60.2	1	1	1	2
GCF_000745735.1	Agrobacterium rhizogenes	Proteobacteria	Alphaproteobacteria	7.77453	59.8	1	1	1	2
GCF_000746085.1	Methylocapsa aurea	Proteobacteria	Alphaproteobacteria	3.97125	61.3	1	1	1	2
GCF_000824785.1	Mesorhizobium plurifarium	Proteobacteria	Alphaproteobacteria	7.14034	63.8	1	1	1	2
GCF_000934755.1	Desulfonatronovibrio magnus	Proteobacteria	delta/epsilon subdivisions	4.80966	44.9	1	1	1	2
GCF_000960975.1	Martelella endophytica	Proteobacteria	Alphaproteobacteria	4.81733	62.1	1	1	1	2
GCF_000969415.1	Devosia geojensis	Proteobacteria	Alphaproteobacteria	4.46506	65.9	1	1	1	2
GCF_000969445.1	Devosia chinhatensis	Proteobacteria	Alphaproteobacteria	3.49772	62.4	1	1	1	2
GCF_000969835.1	Parabacteroides goldsteinii DSM 19448 = WAL 12034	FCB group	Bacteroidetes/Chlorobi group	6.48676	43.4	1	1	1	2
GCF_000970455.1	Devosia soli	Proteobacteria	Alphaproteobacteria	4.13637	61	1	1	1	2
GCF_000970465.2	Devosia insulae DS-56	Proteobacteria	Alphaproteobacteria	5.75012	65.3	1	1	1	2
GCF_000971175.1	Lysinimicrobium pelophilum	Terrabacteria group	Actinobacteria	2.68299	72.2	1	1	1	2
GCF_000971275.1	Devosia psychrophila	Proteobacteria	Alphaproteobacteria	4.51956	61.1	1	1	1	2
GCF_000971295.1	Devosia epidermidihirudinis	Proteobacteria	Alphaproteobacteria	3.85978	61.1	1	1	1	2
GCF_000974425.1	Spirosoma radiotolerans	FCB group	Bacteroidetes/Chlorobi group	7.02935	49.5	1	1	1	2
GCF_001006805.1	Microvirga massiliensis	Proteobacteria	Alphaproteobacteria	9.17213	62.8	1	1	1	2
GCF_001017175.1	Microvirga vignae	Proteobacteria	Alphaproteobacteria	6.47244	61.1	1	1	1	2
GCF_001050155.1	Nitratireductor soli	Proteobacteria	Alphaproteobacteria	5.12566	64.1	1	1	1	2
GCF_001277995.1	Corynebacterium deserti GIMN1.010	Terrabacteria group	Actinobacteria	3.03389	55.2745	1	1	1	2
GCF_001402875.1	Blastochloris viridis	Proteobacteria	Alphaproteobacteria	3.72484	67.9	1	1	1	2
GCF_001440405.1	Bradyrhizobium valentinum	Proteobacteria	Alphaproteobacteria	8.84526	61.9	1	1	1	2
GCF_001440475.1	Bradyrhizobium lablabi	Proteobacteria	Alphaproteobacteria	8.81729	62.6	1	1	1	2
GCF_001463885.1	Aureimonas altamirensis	Proteobacteria	Alphaproteobacteria	4.18755	64.8	1	1	1	2
GCF_001475935.1	Aureimonas ureilytica	Proteobacteria	Alphaproteobacteria	5.01235	65.3	1	1	1	2
GCF_001541235.1	Hyphomicrobium sulfonivorans	Proteobacteria	Alphaproteobacteria	3.70362	61.1	1	1	1	2
GCF_001558695.1	Paramesorhizobium deserti	Proteobacteria	Alphaproteobacteria	5.48221	60.9	1	1	1	2
GCF_001605015.1	Aminobacter aminovorans	Proteobacteria	Alphaproteobacteria	6.89073	63.0916	1	1	1	2
GCF_001641695.1	Bradyrhizobium neotropicale	Proteobacteria	Alphaproteobacteria	8.67933	63.6	1	1	1	2
[truncated: 3,553 more rows]
