# Supplementary material for: Bioinformatic and Functional Characterization of Hsp70s in Myxococcus xanthus
Source: mSphere. 2021 May 19;6(3):e00305-21. doi: 10.1128/mSphere.00305-21 (PMC8265645; doi:10.1128/mSphere.00305-21)
Supplement: DATA SET S2 [file msphere.00305-21-sd002.xlsx]

## Sheet: Sheet1
Supplementary dataset 2. FPKM values of different genes of the DK1622 strain under normal or heat shock condition. FPKM values reported here were calculated from the total number of non-tRNA/rRNA containing reads. The old (MXAN_) locus tags, new locus tags (MXAN_RS), gene name and other information in which they have been previously predicted by NCBI are included.
old_Locus tag	Locus tag	start	end	strand	name	DK_normal_1	DK_normal_2	DK_normal_3	DK_heat shock_1	DK_heat shock_2	DK_heat shock_3
MXAN_4884	MXAN_RS23710	6117437	6117844	+	MULTISPECIES: hypothetical protein	6.98892	6.16297	2.46543	10.751	7.63985	4.85043
MXAN_5923	MXAN_RS28720	7345462	7346520	+	MULTISPECIES: KpsF/GutQ family sugar-phosphate isomerase	47.7939	47.1319	43.9647	52.6628	52.5397	51.2029
MXAN_6541	MXAN_RS31685	8057041	8057961	-	MULTISPECIES: hypothetical protein	113.935	120.128	121.7	546.004	574.507	624.276
MXAN_1678	MXAN_RS08140	1985910	1986932	+	MULTISPECIES: deoxyhypusine synthase family protein	447.373	428.914	462.845	139.812	144.427	158.369
MXAN_6645	MXAN_RS32165	8174224	8174982	-	MULTISPECIES: molybdate ABC transporter substrate-binding protein	21.79	20.54	18.3648	13.6224	11.499	9.73408
MXAN_3709	MXAN_RS17990	4422543	4424252	-	MULTISPECIES: HAD-IG family 5\\'-nucleotidase	48.1083	49.0399	46.3872	28.2166	29.8035	34.9503
	MXAN_RS36430					17.4723	20.6117	17.7668	9.4711	7.80963	9.91643
MXAN_2464	MXAN_RS11920	2866775	2867845	-	FHA domain-containing protein	46.9922	52.5906	42.1304	22.2333	20.664	21.8038
MXAN_2518	MXAN_RS12160	2929320	2930666	-	MULTISPECIES: TldD/PmbA family protein	140.775	138.325	137.299	303.661	309.739	315.676
MXAN_1533	MXAN_RS07445	1798825	1801851	+	malto-oligosyltrehalose synthase	35.1609	31.0866	31.0839	5.75723	4.17015	4.76349
MXAN_3265	MXAN_RS15815	3818231	3819124	-	MULTISPECIES: DUF4129 domain-containing protein	13.0773	12.9381	9.96574	4.38079	2.78931	2.06604
MXAN_2899	MXAN_RS14040	3390261	3390827	-	MULTISPECIES: hypothetical protein	13.5785	16.4085	15.2063	4.42066	4.12309	2.09415
MXAN_4784	MXAN_RS23250	5981878	5983425	-	MULTISPECIES: SulP family inorganic anion transporter	19.4335	19.4922	15.781	7.58998	6.24217	8.35226
MXAN_2026	MXAN_RS09825	2355844	2357394	-	MULTISPECIES: aminopeptidase P family protein	194.051	204.353	206.053	197.968	232.423	225.075
MXAN_0661	MXAN_RS03200	761024	761797	-	MULTISPECIES: rhomboid family intramembrane serine protease	29.1043	32.3245	25.4352	12.144	8.45714	10.2273
MXAN_4939	MXAN_RS23980	6181301	6182353	+	MULTISPECIES: esterase	2.57256	2.62672	0.818801	1.78527	0.148009	0.501165
MXAN_0193	MXAN_RS00955	233826	234929	-	MULTISPECIES: hypothetical protein	49.7201	49.3104	55.3191	22.8458	21.1757	23.3031
MXAN_3821	MXAN_RS18550	4590230	4591801	-	MULTISPECIES: GMC family oxidoreductase	4.80688	3.51901	1.37118	15.1475	15.4663	18.128
MXAN_7213	MXAN_RS34920	8805158	8806321	+	MULTISPECIES: cytochrome-c peroxidase	85.6179	78.8479	84.0716	129.875	112.739	123.771
MXAN_4292	MXAN_RS20820	5255098	5260656	-	type I polyketide synthase	242.778	247.358	249.786	9.51497	8.62093	7.82241
MXAN_2142	MXAN_RS10370	2475469	2476668	-	MULTISPECIES: hypothetical protein	4.51484	3.14311	1.67649	5.87464	5.06522	5.71703
MXAN_5938	MXAN_RS28800	7360879	7361682	-	MULTISPECIES: 2OG-Fe(II) oxygenase	10.2852	7.97506	2.68096	22.6023	16.2831	16.4094
	MXAN_RS23970	6175112	6175435	+	MULTISPECIES: hypothetical protein	37.4037	26.7747	34.1508	3.38457	7.69644	4.07196
MXAN_4794	MXAN_RS23300	5993317	5993763	+	MULTISPECIES: response regulator	8.61185	5.06273	3.85771	110.046	118.895	135.769
MXAN_0276	MXAN_RS01355	329523	330332	-	TonB family protein	7.04069	4.81168	1.59666	3.28787	0.962055	1.62878
MXAN_1909	MXAN_RS09255	2238920	2240203	+	MULTISPECIES: SAM-dependent methyltransferase	15.5455	10.8687	8.6175	8.29649	4.00557	7.29528
MXAN_7433	MXAN_RS35935	9050769	9052871	+	MULTISPECIES: VWA domain-containing protein	6.84735	4.18484	1.63994	2.08578	0.370549	1.00376
MXAN_3578	MXAN_RS17355	4173958	4174881	-	MULTISPECIES: SDR family oxidoreductase	20.3677	16.0557	15.2409	5.93398	4.89149	5.85411
MXAN_1406	MXAN_RS06820	1654060	1654533	-	MULTISPECIES: TlpA family protein disulfide reductase	5.4142	3.1829	1.81898	5.61851	2.30163	0.83501
MXAN_0810	MXAN_RS03905	922232	922525	+	MULTISPECIES: hypothetical protein	437.906	443.029	449.672	230.19	247.032	242.772
MXAN_5253	MXAN_RS25520	6549525	6550556	-	MULTISPECIES: histone deacetylase family protein	23.0716	18.6394	16.1523	6.22378	6.49387	6.51987
MXAN_3287	MXAN_RS15930	3838899	3840002	-	MULTISPECIES: CPBP family intramembrane metalloprotease	41.1967	35.6447	36.055	14.0481	13.1289	13.2649
MXAN_3436	MXAN_RS16655	3995733	3996557	-	MULTISPECIES: FMN-binding negative transcriptional regulator	14.8623	14.4774	11.496	3.60786	3.77825	4.15784
MXAN_1751	MXAN_RS08490	2075369	2075848	-	MULTISPECIES: (2Fe-2S)-binding protein	46.6336	35.36	38.0205	4.2428	4.22102	4.67258
MXAN_0385	MXAN_RS01880	447225	448637	+	MULTISPECIES: NAD(P)/FAD-dependent oxidoreductase	9.48475	4.80476	3.05095	5.76516	2.75748	4.10827
MXAN_2606	MXAN_RS12600	3032327	3035239	+	MULTISPECIES: response regulator	46.2032	45.7926	37.5898	10.3255	8.3464	8.74109
MXAN_4225	MXAN_RS20515	5184799	5185335	-	MULTISPECIES: imidazoleglycerol-phosphate dehydratase	8.76153	6.08722	2.94357	61.2626	45.8562	42.5031
MXAN_7415	MXAN_RS35870	9038971	9040455	+	MULTISPECIES: sugar transferase	160.336	185.581	168.666	228.287	242.333	251.514
MXAN_2830	MXAN_RS36760					77.7676	75.6524	60.9634	35.2648	33.7344	26.8432
MXAN_5168	MXAN_RS25115	6454742	6457165	-	MULTISPECIES: ABC transporter permease	35.5847	38.2256	33.7907	3.94228	3.0862	3.37449
MXAN_4557	MXAN_RS22105	5683424	5686594	-	serine/threonine protein kinase	34.0624	35.3351	34.9232	4.61632	3.35805	3.84591
MXAN_1667	MXAN_RS08090	1968387	1969508	+	MULTISPECIES: helix-turn-helix domain-containing protein	12.1988	12.7741	9.60558	10.8906	7.08423	8.81896
MXAN_0762	MXAN_RS03675	870796	871083	-	MULTISPECIES: hypothetical protein	380.692	407.732	396.172	147.41	139.077	138.345
MXAN_6402	MXAN_RS31005	7882712	7883440	+	MULTISPECIES: ABC transporter ATP-binding protein	10.1699	7.58831	7.88475	3.00851	0.85516	1.08586
MXAN_2465	MXAN_RS11925	2867877	2868815	-	MULTISPECIES: tetratricopeptide repeat protein	124.961	136.436	141.557	40.7075	39.8346	43.1342
MXAN_3742	MXAN_RS18155					9.76534	12.0558	7.87395	8.58395	10.6749	7.22913
MXAN_2790	MXAN_RS13520	3247009	3247836	-	MULTISPECIES: trypsin-like peptidase domain-containing protein	36.3323	32.6459	28.2887	4.54079	1.3176	1.91205
MXAN_5137	MXAN_RS24965	6418856	6420610	+	MULTISPECIES: M1 family metallopeptidase	90.7437	99.0036	101.695	44.8995	51.8622	47.8863
MXAN_5685	MXAN_RS27555	7048137	7048964	-	MULTISPECIES: hypothetical protein	182.522	187.828	198.541	81.3558	73.5972	83.6523
MXAN_5072	MXAN_RS24640	6347838	6348437	-	MULTISPECIES: thymidine kinase	66.0593	67.8912	70.1733	19.321	17.6633	17.8108
MXAN_5177	MXAN_RS25160	6469130	6469330	-	MULTISPECIES: hypothetical protein	29.0823	28.1473	19.3029	21.0435	14.7324	8.53289
MXAN_0977	MXAN_RS04695	1125961	1127100	+	MULTISPECIES: di-heme enzyme	4811.37	4902.37	4861.2	3883.17	4036.59	4038.26
MXAN_1529	MXAN_RS07425	1794559	1796169	-	MULTISPECIES: DUF2088 domain-containing protein	133.458	132.436	139.329	60.6791	61.9155	57.3259
MXAN_0970	MXAN_RS04665	1119498	1120598	-	MULTISPECIES: aminotransferase class I/II-fold pyridoxal phosphate-dependent enzyme	8.67616	5.93794	4.04604	6.54517	4.95445	6.47076
MXAN_1289	MXAN_RS06230	1509039	1510166	-	MULTISPECIES: phytanoyl-CoA dioxygenase family protein	68.1271	64.4227	60.3844	3.33313	3.03969	1.05265
MXAN_2224	MXAN_RS10735	2565001	2565807	-	MULTISPECIES: glyoxalase	28.7975	28.51	24.5732	14.5592	10.6219	11.2804
MXAN_7405	MXAN_RS35820	9028575	9029513	+	MULTISPECIES: proline dehydrogenase family protein	8.80649	4.82011	1.07124	2.66934	1.82575	3.51256
MXAN_6042	MXAN_RS29315	7477654	7478523	-	MULTISPECIES: cobalamin-binding protein	65.0596	57.0818	55.8281	16.7461	13.0773	11.3734
MXAN_7275	MXAN_RS35205	8883115	8884218	-	MULTISPECIES: hypothetical protein	11.6229	9.45212	6.11764	1.98659	0.847027	2.62907
MXAN_5481	MXAN_RS26575	6820724	6821638	-	MULTISPECIES: fused MFS/spermidine synthase	42.071	40.8089	40.2045	37.8374	31.5113	35.7585
MXAN_6077	MXAN_RS29480	7522161	7522526	+	MULTISPECIES: HNH endonuclease	12.4655	7.90072	6.28195	11.9847	11.4973	14.4188
MXAN_2408	MXAN_RS11645	2802127	2804241	-	MULTISPECIES: elongation factor G	1564.94	1480.4	1616.5	5169.17	5383.3	5175.65
MXAN_0742	MXAN_RS03585	849508	850068	-	MULTISPECIES: hypothetical protein	213.988	224.556	219.007	186.816	203.359	231.88
MXAN_6345	MXAN_RS30735	7825281	7825739	+	MULTISPECIES: hypothetical protein	2.79557	1.91737	0.626142	4.09561	1.01865	2.29946
MXAN_2864	MXAN_RS13870	3340541	3341704	-	MULTISPECIES: hypothetical protein	59.6508	58.5418	54.4429	7.2676	6.82861	6.91394
MXAN_5676	MXAN_RS27505	7038654	7039667	+	MULTISPECIES: DUF2157 domain-containing protein	21.6532	19.4662	16.5807	4.78932	3.99623	3.12264
MXAN_4900	MXAN_RS23790	6131036	6132229	+	MULTISPECIES: hypothetical protein	1285.67	1180.8	1363.82	352.938	359.48	356.679
MXAN_3739	MXAN_RS18140	4454816	4456102	+	MULTISPECIES: RsmB/NOP family class I SAM-dependent RNA methyltransferase	39.6593	37.903	33.943	75.1029	82.4677	83.4439
	MXAN_RS36775	3671860	3672078	+	MULTISPECIES: hypothetical protein	54.6859	45.3527	51.1807	8.58395	3.55829	6.02427
MXAN_5511	MXAN_RS26725	6863279	6863899	+	MULTISPECIES: hypothetical protein	20.8925	20.6504	20.5946	16.3973	16.5641	14.2342
MXAN_1344	MXAN_RS06505	1577373	1578017	-	MULTISPECIES: DUF3332 domain-containing protein	1060.79	1083.96	1116.4	42.5039	53.1592	50.1135
MXAN_0902	MXAN_RS04330	1027218	1027895	+	MULTISPECIES: lysophospholipid acyltransferase family protein	27.9681	25.2191	23.1021	15.7119	15.1715	15.7617
MXAN_4747	MXAN_RS23065	5949204	5950547	+	MULTISPECIES: RagB/SusD family nutrient uptake outer membrane protein	324.717	330.962	340.217	11.656	9.50889	12.2704
MXAN_4466	MXAN_RS21690	5529257	5530360	+	MULTISPECIES: signal integration modulator SinM	30.7361	41.3388	25.5119	23.4134	17.0817	15.2964
MXAN_6462	MXAN_RS31295	7966006	7966590	-	MULTISPECIES: DNA-3-methyladenine glycosylase	22.9093	23.6405	18.423	34.8127	37.2981	41.4964
MXAN_0758	MXAN_RS03655	866083	867102	-	hypothetical protein	46.8258	44.8664	40.2922	21.6555	15.7381	20.0484
MXAN_6548	MXAN_RS31720	8065640	8066401	+	MULTISPECIES: hypothetical protein	15.7168	17.8192	14.1437	31.0436	32.316	34.1083
MXAN_4864	MXAN_RS23620	6093422	6095302	-	MULTISPECIES: hypothetical protein	590.837	594.668	581.597	198.716	220.15	221.85
MXAN_5391	MXAN_RS26160	6711252	6712457	-	MULTISPECIES: hypothetical protein	24.8263	20.2243	22.2818	2.85776	1.16308	1.09396
MXAN_2678	MXAN_RS12970	3124461	3125444	+	MULTISPECIES: matrixin family metalloprotease	59.8405	58.3904	56.3699	10.0299	11.879	12.0669
MXAN_1650	MXAN_RS08015	1954062	1955195	+	MULTISPECIES: trypsin-like serine protease	1548.57	1542.07	1589.95	133.172	141.697	132.048
MXAN_4756	MXAN_RS23110	5958803	5959327	-	MULTISPECIES: purine-binding chemotaxis protein CheW	11.9491	11.7343	14.2331	8.95184	6.53098	8.04154
MXAN_3179	MXAN_RS15400	3726448	3727503	-	MULTISPECIES: hypothetical protein	2.56525	1.07152	0.408237	0.741748	0	0.24987
MXAN_4348	MXAN_RS21105	5353810	5354295	-	MULTISPECIES: tRNA (adenosine(37)-N6)-threonylcarbamoyltransferase complex ATPase subunit type 1 TsaE	26.696	28.4562	27.7937	11.2819	6.09302	10.8586
MXAN_2973	MXAN_RS14400	3482305	3482946	+	MULTISPECIES: RlmE family RNA methyltransferase	60.8493	61.0998	58.6437	26.1095	23.5479	27.9481
MXAN_2827	MXAN_RS13700	3298471	3298635	-	MULTISPECIES: hypothetical protein	9.50493	4.5718	6.96725	44.6236	54.7847	54.3718
MXAN_2282	MXAN_RS11025	2649638	2650648	-	MULTISPECIES: NAD(P)-dependent alcohol dehydrogenase	32.1532	34.1981	36.1026	271.167	304.152	278.348
MXAN_2354	MXAN_RS11370	2736078	2737631	+	MULTISPECIES: MBL fold metallo-hydrolase	39.3592	32.1997	33.2895	8.66957	7.1207	7.30123
MXAN_6672	MXAN_RS32310	8200799	8201680	-	MULTISPECIES: nucleotide exchange factor GrpE	147.423	153.378	135.716	55.7714	57.2521	56.0934
MXAN_6683	MXAN_RS32355	8218549	8220282	+	MULTISPECIES: caspase family protein	16.7734	13.5585	12.0164	5.51101	6.11188	5.40204
MXAN_1639	MXAN_RS07960	1942204	1943304	+	MULTISPECIES: NAD-dependent epimerase/dehydratase family protein	4.92081	2.6264	0.522069	4.1263	1.41556	0.718973
MXAN_1255	MXAN_RS06055	1465816	1467156	-	AHH domain-containing protein	5.82359	7.15282	4.08773	2.51383	2.38724	2.50198
MXAN_2018	MXAN_RS09785	2349088	2350785	+	MULTISPECIES: peptide ABC transporter substrate-binding protein	18.8083	19.7694	15.7409	19.3746	20.1012	20.2015
MXAN_1127	MXAN_RS05420	1311130	1312503	+	MULTISPECIES: wax ester/triacylglycerol synthase family O-acyltransferase	36.1104	35.2285	29.1792	14.1379	11.2296	11.2343
MXAN_3280	MXAN_RS15895	3831709	3832848	+	MULTISPECIES: hypothetical protein	21.136	23.7112	19.7902	10.3064	8.06607	10.0685
MXAN_3829	MXAN_RS18595	4602439	4603362	+	MULTISPECIES: bile acid:sodium symporter family protein	33.329	36.7377	32.659	19.3278	18.0479	22.8453
MXAN_5810	MXAN_RS28165	7204045	7204770	-	MULTISPECIES: glycerophosphodiester phosphodiesterase	48.1138	46.9302	39.5866	27.1884	15.6712	21.08
MXAN_7340	MXAN_RS35520	8960403	8960927	-	MULTISPECIES: hypothetical protein	429.08	446.142	472.429	144.721	141.604	143.743
MXAN_2436	MXAN_RS11785	2843811	2844206	+	MULTISPECIES: hypothetical protein	224.302	230.177	206.477	68.043	60.2159	60.6352
MXAN_0155	MXAN_RS00765	190980	191867	+	MULTISPECIES: EamA family transporter	17.019	16.1403	9.22396	12.3491	11.7592	13.0743
MXAN_6194	MXAN_RS30035	7660776	7661582	+	MULTISPECIES: bacillithiol biosynthesis deacetylase BshB1	27.7374	22.2783	22.4364	13.3945	17.3814	13.2422
MXAN_3291	MXAN_RS15950	3846354	3847085	-	MULTISPECIES: HEAT repeat domain-containing protein	445.836	466.143	460.349	547.658	551.447	557.825
MXAN_0170	MXAN_RS00840	205828	206334	+	MULTISPECIES: type II toxin-antitoxin system MqsA family antitoxin	27.2775	26.0376	18.423	105.056	96.8317	107.731
MXAN_3521	MXAN_RS17060	4101528	4102598	-	MULTISPECIES: 3-dehydroquinate synthase	51.6515	49.1863	54.4743	7.31359	5.09323	7.14475
MXAN_3155	MXAN_RS15290	3696360	3696770	+	MULTISPECIES: hypothetical protein	22.5482	18.6598	15.0343	5.71741	2.27523	7.06203
MXAN_4035	MXAN_RS19620	4944148	4944810	-	MULTISPECIES: glutathione S-transferase family protein	46.2344	52.7171	56.5695	479.659	504.935	514.792
MXAN_4103	MXAN_RS19950	5047428	5048264	+	MULTISPECIES: hypothetical protein	22.4848	18.7761	15.4516	12.3529	11.5447	10.7185
MXAN_7157	MXAN_RS34655	8736843	8737595	+	MULTISPECIES: enoyl-CoA hydratase	313.17	313.393	329.574	90.2911	92.7253	87.2535
MXAN_0165	MXAN_RS00815	199511	201571	+	MULTISPECIES: potassium-transporting ATPase subunit KdpB	7.40195	4.57513	0.836678	2.66036	0.907441	2.11244
MXAN_1245	MXAN_RS06015	1456721	1458130	-	MULTISPECIES: sigma-54-dependent Fis family transcriptional regulator	20.9311	22.2916	16.9178	12.6659	9.39539	12.5382
MXAN_0072	MXAN_RS00365	80456	80920	-	MULTISPECIES: PaaI family thioesterase	39.2462	41.3674	45.1186	17.1818	21.1156	18.7258
MXAN_7272	MXAN_RS35190	8878177	8878692	-	MULTISPECIES: hypothetical protein	20.4467	14.3755	12.8104	9.10797	7.55102	11.5057
MXAN_0971	MXAN_RS04670	1120623	1123118	-	MULTISPECIES: bifunctional aspartate kinase/homoserine dehydrogenase I	8.62527	7.20297	4.43304	23.0969	20.3558	21.3543
	MXAN_RS32200	8180120	8180302	-	MULTISPECIES: hypothetical protein	87.2584	94.8087	69.8867	93.3095	116.677	90.1172
MXAN_3807	MXAN_RS18470	4572496	4573569	-	MULTISPECIES: lipid A deacylase LpxR family protein	19.5143	18.4958	18.598	8.02248	9.14221	9.95015
MXAN_1033	MXAN_RS04965	1207223	1208371	-	MULTISPECIES: glycosyltransferase family 4 protein	16.7515	14.2247	11.506	8.58956	8.00289	9.5303
MXAN_6269	MXAN_RS30390	7743194	7744933	-	MULTISPECIES: HEAT repeat domain-containing protein	19.7473	17.3413	12.6356	8.01292	6.44909	5.45924
MXAN_1880	MXAN_RS09110	2203611	2203949	+	MULTISPECIES: hypothetical protein	4.20572	2.22521	0	2.31058	0	0.778357
MXAN_6857	MXAN_RS33215	8410173	8411294	-	MULTISPECIES: HupE/UreJ family protein	9.40328	7.0594	3.07379	38.2567	34.0321	33.6296
MXAN_2250	MXAN_RS10870	2599863	2600696	+	MULTISPECIES: proline/glycine betaine ABC transporter permease	16.5823	17.9391	8.78738	3.56893	3.92436	4.27117
MXAN_7191	MXAN_RS34820	8774775	8775578	-	MULTISPECIES: protein phosphatase 2C domain-containing protein	98.9506	120.721	111.171	964.883	1006.84	1048.72
MXAN_2340	MXAN_RS11310	2720032	2720754	-	MULTISPECIES: phosphoadenylyl-sulfate reductase	9.46549	4.34732	5.76388	46.1521	41.8195	43.4298
MXAN_2990	MXAN_RS14480	3504294	3504515	+	MULTISPECIES: hypothetical protein	264.597	275.235	226.553	1066.96	896.506	893.212
MXAN_1194	MXAN_RS05755	1395189	1395944	-	MULTISPECIES: arylamine N-acetyltransferase	21.8764	20.7878	19.388	22.794	16.6985	21.9886
MXAN_6048	MXAN_RS29345	7485392	7486381	-	MULTISPECIES: protein-methionine-sulfoxide reductase catalytic subunit MsrP	18.7218	13.3344	11.0315	49.6872	48.8024	56.3708
MXAN_4584	MXAN_RS22245	5722569	5723420	-	MULTISPECIES: hypothetical protein	21.7542	23.6102	19.5647	25.0063	20.1219	19.3562
MXAN_6398	MXAN_RS30985	7878621	7879370	+	MULTISPECIES: SDR family oxidoreductase	5.32276	2.34686	0.766397	1.67101	1.03902	0.879544
MXAN_2098	MXAN_RS10175	2431311	2432219	+	MULTISPECIES: AHH domain-containing protein	39.6823	39.142	37.6243	17.5787	11.8304	13.4979
MXAN_4949	MXAN_RS24030	6191703	6192341	+	MULTISPECIES: sigma-70 family RNA polymerase sigma factor	33.4681	28.7258	28.3351	11.0322	13.6585	13.8332
	MXAN_RS36800	3944965	3945765	-	MULTISPECIES: TonB C-terminal domain-containing protein	4.09388	2.19743	0.897001	0.977885	0.583719	0.658834
pseudo;MXAN_1208	MXAN_RS05825					8.5429	3.66484	0.232712	3.04435	0.504787	0.534136
MXAN_6055	MXAN_RS29375	7495045	7496457	+	MULTISPECIES: Na+/H+ antiporter NhaA	129.255	136.847	138.818	64.4146	70.0401	73.5754
MXAN_3511	MXAN_RS17015	4090849	4092162	+	MULTISPECIES: dihydroorotase	96.5684	95.1067	96.4558	53.7689	61.677	52.2104
MXAN_2670	MXAN_RS12925	3117830	3118987	+	MULTISPECIES: hybrid sensor histidine kinase/response regulator	101.821	98.1476	97.1647	92.2627	86.4055	98.2081
MXAN_6707	MXAN_RS32475	8249263	8249652	+	MULTISPECIES: glyoxalase	88.8346	86.3953	91.3782	23.2977	19.5815	16.2377
MXAN_3164	MXAN_RS15335	3708127	3708759	+	MULTISPECIES: hypothetical protein	213.523	179.55	169.579	62.8609	72.1405	109.63
MXAN_1034	MXAN_RS04970	1208381	1209049	-	MULTISPECIES: class I SAM-dependent methyltransferase	53.705	47.3581	54.129	55.7315	44.2632	50.0906
MXAN_0054	MXAN_RS00285	60556	60996	-	MULTISPECIES: hypothetical protein	53.6673	46.4696	43.338	16.3407	12.0159	12.8641
MXAN_2717	MXAN_RS13165	3168938	3169159	+	MULTISPECIES: DUF3618 domain-containing protein	16.0556	18.6888	18.7716	12.7019	2.80816	3.56572
MXAN_5744	MXAN_RS27840	7112668	7114044	-	MULTISPECIES: S41 family peptidase	37.3778	34.0561	31.8289	141.412	146.912	155.597
MXAN_2011	MXAN_RS09750					5.85921	18.9448	5.90546	32.1898	19.2147	19.8801
MXAN_0907	MXAN_RS04355	1035207	1036943	-	MULTISPECIES: sigma-54-dependent Fis family transcriptional regulator	10.9988	11.1466	9.01741	3.8781	2.51231	2.50647
MXAN_7417	MXAN_RS35880	9042099	9042758	+	MULTISPECIES: polysaccharide biosynthesis/export family protein	22.6822	22.2875	17.6359	10.9185	11.0986	8.19575
MXAN_3653	MXAN_RS17725	4358492	4361695	-	MULTISPECIES: FAD-binding oxidoreductase	4.98386	3.53159	0.717601	2.29803	0.826935	0.823543
MXAN_5799	MXAN_RS28115	7178687	7184083	-	type IV secretion protein Rhs	81.3652	76.9908	81.6081	15.9937	13.9768	15.205
MXAN_5910	MXAN_RS28655	7330855	7331721	+	MULTISPECIES: orotidine-5\\'-phosphate decarboxylase	86.0048	97.8824	94.308	16.4427	15.9987	14.4562
MXAN_1596	MXAN_RS07760	1874873	1875817	-	MULTISPECIES: acyltransferase family protein	46.0159	35.5222	40.6008	7.79141	4.61787	6.70129
MXAN_5060	MXAN_RS36985	6335505	6335720	-	MULTISPECIES: transposase	6.60065	8.73087	5.98748	8.70318	3.60771	4.27556
MXAN_1709	MXAN_RS08290	2026147	2027040	-	MULTISPECIES: DNA-directed RNA polymerase sigma-70 factor	6.85759	5.76589	3.21475	1.75232	0.348664	0.590298
MXAN_1976	MXAN_RS09580	2311673	2312845	-	MULTISPECIES: A/G-specific adenine glycosylase	25.0386	20.5789	15.3132	14.4237	15.6783	16.3087
MXAN_1458	MXAN_RS07075	1716791	1718047	-	RNA methyltransferase	65.9213	66.6282	65.1173	45.8421	46.5644	49.8543
MXAN_7047	MXAN_RS34110	8623559	8624278	+	MULTISPECIES: c-type cytochrome	18.2178	16.9379	16.1662	11.7493	9.95727	13.1932
MXAN_6413	MXAN_RS31060	7898713	7899414	-	MULTISPECIES: response regulator transcription factor	20.3097	17.7304	19.0371	3.79369	1.55409	4.13461
MXAN_7049	MXAN_RS34120	8625674	8626168	+	MULTISPECIES: endonuclease V	36.8676	42.9241	36.8684	24.3689	21.0952	21.3223
MXAN_2869	MXAN_RS13895	3346381	3346980	+	MULTISPECIES: TetR/AcrR family transcriptional regulator	45.8613	43.794	37.8409	45.1695	51.951	42.438
MXAN_5733	MXAN_RS27785	7100282	7100788	+	MULTISPECIES: lipoprotein	541.894	555.469	615.329	23.4831	17.5219	24.9811
MXAN_2146	MXAN_RS10390	2479879	2480229	-	MULTISPECIES: hypothetical protein	12.9982	12.8948	12.282	7.58738	15.9849	13.5314
MXAN_3958	MXAN_RS19240	4820976	4822610	+	MULTISPECIES: tRNA pseudouridine(13) synthase TruD	69.2378	66.9762	70.048	63.9085	67.3933	66.2482
MXAN_6545	MXAN_RS31705	8061007	8062197	+	MULTISPECIES: serine/threonine protein kinase	21.6461	16.7419	11.457	8.23812	3.56915	5.37126
MXAN_6248	MXAN_RS30280	7719281	7720690	+	MULTISPECIES: cyclic nucleotide-binding domain-containing protein	332.875	307.802	345.185	126.659	123.909	129.686
MXAN_3482	MXAN_RS16880	4062633	4063772	-	MULTISPECIES: hypothetical protein	5.75299	3.74968	2.39499	2.1987	0.546853	0.115729
MXAN_3629	MXAN_RS17600	4254989	4256266	-	MULTISPECIES: glycosyltransferase family 4 protein	5.57801	3.63991	1.68661	0.98064	1.09756	0.412931
MXAN_5662	MXAN_RS27440	7025811	7026872	-	MULTISPECIES: VWA domain-containing protein	41.7519	36.5809	30.9861	12.391	10.4195	12.2987
MXAN_0002	MXAN_RS00020	1519	3420	+	MULTISPECIES: HEAT repeat domain-containing protein	7.27112	4.49488	1.81324	12.6841	10.3246	10.6128
MXAN_2044	MXAN_RS09910	2373550	2374314	-	MULTISPECIES: Stp1/IreP family PP2C-type Ser/Thr phosphatase	1.11823	1.47911	3.00548	1.43346	0.611188	0.344919
MXAN_1473	MXAN_RS07150	1733250	1733972	+	MULTISPECIES: outer membrane lipoprotein carrier protein LolA	115.952	107.292	115.476	40.3018	39.6638	50.5464
MXAN_1999	MXAN_RS09690	2332278	2332982	+	MULTISPECIES: hypothetical protein	41.0532	38.6982	39.339	40.442	39.7922	42.1058
MXAN_5206	MXAN_RS25300					27.343	68.8901	37.4012	66.5256	72.5891	88.5568
MXAN_0674	MXAN_RS03265	773069	773389	+	MULTISPECIES: transcriptional regulator	2.66493	5.48331	0.447662	4.88029	1.94209	1.64401
MXAN_2844	MXAN_RS13775	3312867	3314300	+	MULTISPECIES: aldehyde dehydrogenase family protein	13.3228	13.0634	12.0251	6.77318	4.23868	4.96813
MXAN_7034	MXAN_RS34050	8608224	8609279	+	MULTISPECIES: hypothetical protein	12.9613	9.16741	1.90511	7.26913	4.72282	6.7465
MXAN_1499	MXAN_RS07280	1760308	1760880	-	MULTISPECIES: ThiF family adenylyltransferase	5.47405	5.26595	0.501569	2.73398	4.35192	1.84198
MXAN_5895	MXAN_RS28585	7315639	7316874	+	MULTISPECIES: acyl-CoA dehydrogenase family protein	18.2255	19.1231	18.3694	4.81632	3.78284	3.84267
MXAN_6435	MXAN_RS31165	7938432	7939868	+	MULTISPECIES: M48 family metalloprotease	19.7441	21.2603	14.6	8.61233	6.29052	6.05949
MXAN_4990	MXAN_RS24230	6241424	6241990	-	MULTISPECIES: TetR/AcrR family transcriptional regulator	10.3096	16.6302	13.4322	17.4064	16.2175	18.8474
MXAN_1349	MXAN_RS06530	1583035	1583733	-	MULTISPECIES: response regulator transcription factor	39.9778	38.8505	31.0424	26.4457	24.3033	26.0466
MXAN_7077	MXAN_RS34260	8650388	8651377	-	MULTISPECIES: PD40 domain-containing protein	8.35282	4.5718	4.20938	4.27247	2.20398	3.46487
MXAN_5006	MXAN_RS24310	6256947	6257324	+	MULTISPECIES: 2Fe-2S iron-sulfur cluster binding domain-containing protein	56.577	54.2145	52.8419	172.82	173.582	175.211
MXAN_3845	MXAN_RS18675	4624240	4625220	-	MULTISPECIES: hypothetical protein	91.9973	89.7117	88.1826	68.8269	68.3148	74.9092
MXAN_1261	MXAN_RS06090	1472510	1473676	+	MULTISPECIES: pyridoxal phosphate-dependent aminotransferase	13.8054	10.2346	7.38815	4.56413	2.4039	1.35662
MXAN_0825	MXAN_RS03975	942846	943472	+	MULTISPECIES: nuclear transport factor 2 family protein	96.1863	81.8112	96.7164	31.981	28.0883	28.4063
MXAN_5317	MXAN_RS25800	6619246	6620238	-	MULTISPECIES: ABC transporter ATP-binding protein	47.2375	49.6314	49.347	105.069	105.158	102.303
	MXAN_RS16050	3860314	3860967	+	MULTISPECIES: 50S ribosomal protein L5	2254.37	2142.7	2244.26	993.599	1047.12	1043.75
MXAN_3121	MXAN_RS15130	3657095	3658051	-	MULTISPECIES: 2-dehydropantoate 2-reductase	60.6349	63.1907	60.513	84.3035	84.5221	90.1601
MXAN_4871	MXAN_RS23650	6103667	6104398	+	MULTISPECIES: hypothetical protein	78.6884	79.6942	73.2239	76.1885	77.2877	77.8613
MXAN_1397	MXAN_RS06775	1644939	1646534	-	MULTISPECIES: HEAT repeat domain-containing protein	264.78	292.412	279.656	25.6187	22.2647	25.4605
MXAN_7424	MXAN_RS35910	9048196	9048513	+	MULTISPECIES: hypothetical protein	4.9318	3.9536	0.451885	5.91159	3.92083	3.31903
	MXAN_RS28460	7281787	7282893	-	MULTISPECIES: RNA polymerase factor sigma-32	118.361	130.381	117.867	82.2202	85.881	81.2803
MXAN_5807	MXAN_RS28150	7198714	7199532	+	MULTISPECIES: EI24 domain-containing protein	22.4567	14.8904	15.4402	25.8226	21.1229	23.0357
MXAN_3888	MXAN_RS18890	4673643	4674776	-	MULTISPECIES: DUF3616 domain-containing protein	32.4375	25.9432	23.8232	3.0392	0.962055	1.74513
MXAN_1546	MXAN_RS07505	1816396	1817817	+	MULTISPECIES: TIGR01777 family protein	36.0947	32.9784	25.87	6.38967	3.50724	4.36061
MXAN_0116	MXAN_RS00580	134929	136269	-	MULTISPECIES: sigma 54-interacting transcriptional regulator	34.2348	32.1577	31.2903	14.0185	9.87882	13.0849
MXAN_5119	MXAN_RS24875	6394377	6395546	+	MULTISPECIES: hypothetical protein	30.099	29.1208	25.7922	13.9251	14.3864	19.7334
MXAN_2906	MXAN_RS14075	3397968	3400475	-	MULTISPECIES: penicillin acylase family protein	276.337	283.381	289.691	34.9168	36.7261	37.0334
MXAN_7364	MXAN_RS35640	8990119	8990496	-	MULTISPECIES: response regulator	76.9447	80.8229	77.9323	22.794	25.1509	32.4594
MXAN_4664	MXAN_RS22645	5847397	5848482	-	MULTISPECIES: ATP-binding cassette domain-containing protein	12.7345	8.33533	5.55744	3.17353	2.00915	2.42968
MXAN_3299	MXAN_RS15990	3854626	3854934	+	MULTISPECIES: 30S ribosomal protein S10	2861.17	2624.75	2890.27	1923.99	1726.49	1808.62
MXAN_2650	MXAN_RS12820	3093968	3094303	-	MULTISPECIES: hypothetical protein	5714.42	5958.82	6321.07	808.929	809.415	834.389
MXAN_5882	MXAN_RS28520	7301197	7301412	-	MULTISPECIES: hypothetical protein	398.019	362.622	411.14	952.272	785.037	830.68
MXAN_1343	MXAN_RS06500	1576694	1577266	+	MULTISPECIES: hypothetical protein	67.4303	68.0185	66.2071	14.7635	10.6078	14.7358
	MXAN_RS37315	5059336	5059509	-	MULTISPECIES: ATP-dependent helicase HrpA	0.819391	0	0	7.20263	0.895707	0.758227
MXAN_4860	MXAN_RS23605	6077718	6078686	-	MULTISPECIES: hypothetical protein	4818.09	4816.72	4940.36	736.402	754.817	769.124
MXAN_4459	MXAN_RS21655	5518699	5519583	-	MULTISPECIES: carboxylating nicotinate-nucleotide diphosphorylase	183.816	179.992	169.841	52.5731	46.3156	47.1078
MXAN_3462	MXAN_RS16780	4032412	4039062	+	MULTISPECIES: type I polyketide synthase	16.1631	15.5005	13.5036	29.4424	28.4945	30.2306
MXAN_3356	MXAN_RS16260	3900689	3903154	-	MULTISPECIES: oligopeptide transporter, OPT family	75.5076	75.6081	70.4512	19.5027	18.4546	20.3301
MXAN_4431	MXAN_RS21525	5479665	5480702	+	MULTISPECIES: agmatinase family protein	110.433	104.649	110.613	41.0508	31.2307	30.7586
MXAN_2071	MXAN_RS10050	2403047	2403916	+	MULTISPECIES: tRNA pseudouridine(55) synthase TruB	89.8052	94.0766	89.6883	127.126	136.685	136.784
MXAN_6062	MXAN_RS29405	7501741	7502757	+	MULTISPECIES: anthranilate phosphoribosyltransferase	61.6839	62.5532	58.4972	21.4114	25.4391	32.0424
MXAN_6521	MXAN_RS31600	8044716	8045312	+	MULTISPECIES: MXAN_6521/LA_1396 family lipoprotein	376.854	400.971	385.365	29.9144	30.283	28.7288
MXAN_0518	MXAN_RS02505	577397	580273	-	MULTISPECIES: TonB-dependent receptor	27.9994	24.5593	21.7272	6.53419	4.17125	5.09016
MXAN_5071	MXAN_RS24635	6347007	6347822	-	MULTISPECIES: uracil phosphoribosyltransferase	62.0267	61.1674	67.095	11.5189	10.1228	8.73077
MXAN_5987	MXAN_RS29045	7412667	7413239	-	MULTISPECIES: hypothetical protein	138.095	142.839	137.931	54.953	51.679	53.1871
MXAN_2335	MXAN_RS11285	2714128	2715954	-	MULTISPECIES: assimilatory sulfite reductase (NADPH) flavoprotein subunit	11.8617	13.2124	9.04513	20.4074	24.6533	24.7688
MXAN_6377	MXAN_RS30885	7858872	7859930	-	MULTISPECIES: peptidoglycan-binding protein	6.59691	4.1552	2.98526	2.5148	0.14717	1.61956
MXAN_6558	MXAN_RS31770	8079012	8079656	+	MULTISPECIES: hypothetical protein	14.81	8.9664	9.35718	1.45728	0.96653	4.49999
MXAN_2804	MXAN_RS13590	3272136	3274247	+	MULTISPECIES: methionine--tRNA ligase	250.045	248.294	257.938	152.355	166.479	160.979
MXAN_1945	MXAN_RS09435	2280010	2280948	+	MULTISPECIES: polysaccharide deacetylase family protein	27.0268	21.8244	17.9051	18.8522	15.6019	21.3563
MXAN_4304	MXAN_RS20880	5298862	5300001	+	MULTISPECIES: acyl-CoA dehydrogenase family protein	67.9102	67.6045	79.2868	4.67223	5.46853	3.47188
MXAN_2112	MXAN_RS10240	2446569	2449943	+	MULTISPECIES: hypothetical protein	16.2218	12.5538	13.1991	5.1987	4.89494	3.55727
MXAN_1589	MXAN_RS07725	1864288	1864857	-	MULTISPECIES: aminodeoxychorismate/anthranilate synthase component II	9.50493	9.92562	7.05892	2.1987	3.28112	2.31459
MXAN_3049	MXAN_RS14775	3578401	3578796	+	MULTISPECIES: rhodanese-like domain-containing protein	18.3618	14.6044	10.1606	61.3178	52.3446	55.6378
MXAN_5607	MXAN_RS27170	6970180	6971358	-	MULTISPECIES: phospho-N-acetylmuramoyl-pentapeptide-transferase	60.7058	62.489	60.0881	16.742	15.5985	14.8829
MXAN_2993	MXAN_RS14495	3512306	3514654	+	MULTISPECIES: DUF4912 domain-containing protein	90.3271	91.7709	90.5521	30.7327	28.7219	29.5235
MXAN_2009	MXAN_RS09740					21.1934	18.6888	3.88377	12.7019	14.7428	19.6114
MXAN_6364	MXAN_RS30825	7844862	7845698	-	MULTISPECIES: carboxypeptidase regulatory-like domain-containing protein	7.66527	6.30876	1.71684	6.36361	3.16547	3.78298
MXAN_3189	MXAN_RS15445	3735692	3735997	+	MULTISPECIES: DUF493 domain-containing protein	68.0255	82.9946	75.6066	17.4064	10.1865	12.9345
MXAN_4411	MXAN_RS21430	5445841	5446728	-	MULTISPECIES: cupin-like domain-containing protein	144.34	146.112	145.641	19.5821	14.5673	13.3714
MXAN_1166	MXAN_RS05625	1360383	1361813	+	MULTISPECIES: HAMP domain-containing histidine kinase	23.314	21.3494	22.4938	14.779	12.7427	15.581
MXAN_0549	MXAN_RS02665	632081	632611	-	MULTISPECIES: hypothetical protein	40.8121	32.6742	34.6394	17.4064	11.1533	14.4106
MXAN_1453	MXAN_RS07050	1713542	1714495	+	MULTISPECIES: hypothetical protein	396.786	380.336	394.345	195.739	205.19	203.706
MXAN_3879	MXAN_RS18845	4658792	4661380	+	MULTISPECIES: response regulator	33.3719	29.8165	29.6946	3.14646	2.76911	2.75176
MXAN_3018	MXAN_RS14615	3545936	3546415	-	MULTISPECIES: MaoC family dehydratase N-terminal domain-containing protein	109.01	103.723	107.775	22.8458	28.2483	31.0589
MXAN_4986	MXAN_RS24210	6235079	6238075	-	MULTISPECIES: CHAT domain-containing protein	10.3707	8.34807	4.84273	11.4997	11.0766	11.3575
MXAN_5291	MXAN_RS25680	6592735	6593634	-	MULTISPECIES: monofunctional biosynthetic peptidoglycan transglycosylase	30.2574	27.2403	20.7566	4.17752	1.38536	1.75909
MXAN_7111	MXAN_RS34425	8681183	8682124	-	MULTISPECIES: DUF3445 domain-containing protein	32.9948	30.2967	27.0009	7.31732	5.62527	7.14279
MXAN_1420	MXAN_RS06885	1668350	1669993	-	MULTISPECIES: peptidase M3	42.8416	42.4435	35.6627	19.3439	20.003	15.4081
MXAN_0984	MXAN_RS04730	1137203	1138402	-	MULTISPECIES: efflux RND transporter periplasmic adaptor subunit	12.4752	9.11503	7.30473	5.61355	4.93534	3.95795
MXAN_4434	MXAN_RS21540	5483400	5485574	+	MULTISPECIES: PEGA domain-containing protein	52.3755	52.8332	51.3354	14.5493	11.68	12.6169
partial;pseudo;MXAN_1797	MXAN_RS08700					0.29276	0.129081	0.295071	0.321678	0	0.135453
MXAN_0614	MXAN_RS02980	711993	713402	-	MULTISPECIES: protein kinase	9.50493	8.55997	4.1785	10.5549	6.63204	8.04689
	MXAN_RS19490	4913189	4913758	+	MULTISPECIES: hypothetical protein	14.2574	13.0136	10.5884	2.1987	0	3.00897
MXAN_3657	MXAN_RS17740	4367511	4368221	+	MULTISPECIES: hypothetical protein	28.4747	32.0058	26.4763	19.169	22.1395	23.0092
MXAN_2383	MXAN_RS11525	2770028	2772061	-	MULTISPECIES: glucans biosynthesis glucosyltransferase MdoH	17.2435	12.9804	9.53758	66.6217	68.1186	69.0144
MXAN_1576	MXAN_RS07660	1850628	1852001	+	MULTISPECIES: MFS transporter	31.441	30.4704	28.2379	6.84092	3.97005	4.3209
MXAN_3896	MXAN_RS18930	4683209	4685224	-	MULTISPECIES: amidohydrolase family protein	12.942	10.1029	7.98331	3.57452	2.31924	2.29048
MXAN_2326	MXAN_RS11245	2704334	2705725	-	MULTISPECIES: aldehyde dehydrogenase family protein	16.3878	13.9995	10.22	3.8264	2.68712	2.36946
MXAN_0621	MXAN_RS03015	719059	719685	-	MULTISPECIES: hypothetical protein	30.9251	24.2626	31.8568	14.2416	11.1856	10.9417
MXAN_4136	MXAN_RS20080	5081348	5082814	+	MULTISPECIES: deoxyribodipyrimidine photo-lyase	7.38625	6.42763	5.09364	5.87331	4.88701	3.59732
MXAN_5881	MXAN_RS28515	7300837	7301034	-	MULTISPECIES: hypothetical protein	342.034	349.235	377.393	679.639	558.867	591.027
MXAN_0356	MXAN_RS01745	418466	419482	+	MULTISPECIES: pilus assembly protein	47.5247	45.246	41.9653	11.0908	11.4936	12.5834
MXAN_2048	MXAN_RS36295					0	0	0	0	0	0
MXAN_6281	MXAN_RS30435	7757370	7758206	-	MULTISPECIES: hypothetical protein	13.2865	12.9179	9.27094	2.62031	1.11723	1.10337
MXAN_4200	MXAN_RS20390	5155765	5157213	+	MULTISPECIES: efflux RND transporter periplasmic adaptor subunit	22.926	24.9887	23.2061	27.0285	28.0729	25.1298
MXAN_5956	MXAN_RS28890	7379907	7380986	+	MULTISPECIES: aquaporin	16.1056	12.5725	11.0436	4.64169	4.61787	5.13067
MXAN_6585	MXAN_RS31895	8109810	8110997	+	MULTISPECIES: FIST C-terminal domain-containing protein	7.32072	4.23315	2.78206	6.85705	2.88617	2.88739
MXAN_3192	MXAN_RS15460	3738315	3740225	+	MULTISPECIES: molecular chaperone DnaK	947.861	1146.41	1207.1	5630.85	6045.78	6206.64
MXAN_4085	MXAN_RS19860	5032150	5032803	-	MULTISPECIES: FKBP-type peptidyl-prolyl cis-trans isomerase	1146.44	88.6223	84.8135	68.0285	57.4321	57.6948
MXAN_3534	MXAN_RS17130	4117109	4117861	-	MULTISPECIES: hypothetical protein	1207.07	287.513	266.789	1228.71	1307.67	1336.84
MXAN_7217	MXAN_RS34940	8809315	8811084	+	MULTISPECIES: Ig-like domain-containing protein	11.277	9.02091	6.90082	10.0898	7.48446	7.75191
MXAN_2734	MXAN_RS13245	3184845	3185216	-	MULTISPECIES: NADH-quinone oxidoreductase subunit A	295.879	274.093	257.655	339.424	283.636	294.718
MXAN_3334	MXAN_RS16165	3877486	3878397	-	MULTISPECIES: DMT family transporter	11.2558	9.09848	6.30261	13.0548	13.5004	14.9002
MXAN_0396	MXAN_RS01930	456959	458950	+	MULTISPECIES: protein kinase	29.4882	25.9401	21.5694	24.0648	21.6723	24.3067
	MXAN_RS24355	6269123	6269344	-	MULTISPECIES: hypothetical protein	1.28445	2.83163	0.647295	2.11699	0	0
	MXAN_RS05945	1443574	1444152	+	MULTISPECIES: hypothetical protein	64.7616	59.2794	62.0464	17.0456	22.6108	23.6976
MXAN_0043	MXAN_RS00230	51872	53212	-	MULTISPECIES: TIGR02270 family protein	21.6891	21.4697	18.9671	9.57933	6.85707	9.14962
MXAN_3997	MXAN_RS19430	4868216	4873111	-	MULTISPECIES: hypothetical protein	4.22247	2.59358	1.40882	4.06362	2.80128	4.09591
MXAN_6347	MXAN_RS30745	7826208	7827419	-	MULTISPECIES: chromate efflux transporter	19.998	16.0786	16.1247	10.4697	9.25859	10.3412
MXAN_5244	MXAN_RS25475	6541625	6542233	+	MULTISPECIES: YkgB family protein	12.1738	13.006	12.5059	3.85855	1.02366	2.59964
MXAN_1933	MXAN_RS09375	2267268	2268476	-	MULTISPECIES: DNA polymerase III subunit gamma/tau	93.2804	89.1199	97.1071	76.4497	77.6042	73.5499
MXAN_1952	MXAN_RS09470	2290354	2291124	-	DNA repair protein RadC	4.99286	4.892	0.745523	12.5976	6.87289	9.06923
MXAN_4027	MXAN_RS19580	4932741	4933703	+	SDR family oxidoreductase	39.3818	37.7304	31.4856	13.3394	18.1262	13.1521
	MXAN_RS11695	2820526	2821209	-	MULTISPECIES: endonuclease	21.6779	21.3217	21.2188	17.1773	11.3928	10.9943
MXAN_5343	MXAN_RS25930	6651404	6652057	-	MULTISPECIES: translation elongation factor Ts	2183.08	2073.88	2282.93	1179	1182.24	1207.15
MXAN_5368	MXAN_RS26050	6682640	6683488	+	MULTISPECIES: ChbG/HpnK family deacetylase	26.1973	23.3975	23.696	20.1126	16.7051	18.1814
MXAN_1839	MXAN_RS08895	2163953	2164483	-	MULTISPECIES: hypothetical protein	2.14801	1.65739	0	2.95023	0.587017	0.496917
MXAN_2880	MXAN_RS13950	3363088	3364617	+	MULTISPECIES: aminotransferase class V-fold PLP-dependent enzyme	137.915	131.394	139.661	16.5872	17.317	18.9706
pseudo	MXAN_RS34675					41.9335	36.1406	31.7383	42.946	34.7685	35.7284
MXAN_1285	MXAN_RS06205	1501623	1503392	+	MULTISPECIES: tryptophan 7-halogenase	241.651	256.492	253.138	6.81503	5.81147	5.66486
MXAN_3539	MXAN_RS17155	4123748	4125625	+	MULTISPECIES: succinate dehydrogenase flavoprotein subunit	551.013	581.292	588.724	674.26	720.177	723.657
MXAN_3228	MXAN_RS15635	3778805	3779542	+	MULTISPECIES: CpsD/CapB family tyrosine-protein kinase	21.0577	20.2727	19.2768	19.5291	20.9071	20.7372
MXAN_4068	MXAN_RS19780	4986210	4986449	-	MULTISPECIES: sulfurtransferase TusA family protein	4.15841	6.81008	4.78998	11.0965	1.94816	4.39772
MXAN_0077	MXAN_RS00390	86696	87862	+	MULTISPECIES: hypothetical protein	19.5474	15.2981	13.6681	48.4604	50.3484	45.2208
MXAN_3574	MXAN_RS17335	4168835	4170613	-	MULTISPECIES: von Willebrand factor type A domain-containing protein	27.3287	30.3181	26.6559	17.3476	15.156	20.0975
MXAN_1407	MXAN_RS06825	1654646	1655767	+	MULTISPECIES: aminotransferase class I/II-fold pyridoxal phosphate-dependent enzyme	28.2098	27.2291	24.4622	6.42266	7.36204	7.52551
MXAN_5297	MXAN_RS25705	6599543	6600604	-	MULTISPECIES: hypothetical protein	421.681	434.59	427.039	24.6344	23.4807	23.852
MXAN_3032	MXAN_RS14690	3559312	3560178	+	MULTISPECIES: bifunctional methylenetetrahydrofolate dehydrogenase/methenyltetrahydrofolate cyclohydrolase FolD	57.0625	62.9348	61.4908	24.0316	18.8749	22.6734
MXAN_3241	MXAN_RS36420	3792057	3792794	+	MULTISPECIES: DUF1428 domain-containing protein	34.0014	34.4124	31.9332	31.4163	39.28	31.4634
MXAN_2576	MXAN_RS12455	2996464	2997930	-	MULTISPECIES: tetratricopeptide repeat protein	17.4937	17.0547	14.6932	7.90227	7.22427	6.92483
	MXAN_RS04555	1087324	1087884	+	MULTISPECIES: RNA polymerase sigma factor	36.5965	32.7198	34.0678	211.948	164.465	180.377
MXAN_1477	MXAN_RS07170	1737886	1739001	-	MULTISPECIES: hypothetical protein	64.1327	60.1585	68.5019	33.2686	24.2997	26.9538
MXAN_2140	MXAN_RS10360	2471719	2472714	+	MULTISPECIES: deoxyhypusine synthase family protein	35.7866	31.5574	24.3828	11.1673	10.0146	14.7032
MXAN_3993	MXAN_RS19415	4862103	4864586	+	MULTISPECIES: endopeptidase La	1162.92	1339.29	1286.76	2328.98	2404.18	2385.6
	MXAN_RS19985	5056829	5057080	+	MULTISPECIES: hypothetical protein	12.4469	10.976	5.70236	3.10828	3.09232	4.71184
MXAN_3283	MXAN_RS15910	3834970	3835920	-	MULTISPECIES: hypothetical protein	47.9744	46.0064	44.2734	22.4031	22.1242	25.5262
MXAN_6218	MXAN_RS30145	7684163	7684903	-	MULTISPECIES: hypothetical protein	32.5169	28.165	28.5072	27.6951	25.4497	24.7483
MXAN_5785	MXAN_RS28045	7161080	7162612	-	PAS domain-containing protein	21.5768	21.8972	18.3725	7.76643	4.87994	5.76609
MXAN_0714	MXAN_RS03455	818666	819223	+	MULTISPECIES: chemotaxis protein B	36.5378	34.4729	27.0402	3.64972	1.95514	3.31011
MXAN_6756	MXAN_RS32715	8306948	8307841	+	MULTISPECIES: hypothetical protein	711.594	703.72	717.533	238.14	262.021	251.319
MXAN_2629	MXAN_RS36305	3068470	3069939	-	MULTISPECIES: FHA domain-containing protein	47.1367	43.7042	40.3727	31.7577	28.52	28.8993
MXAN_6644	MXAN_RS32160	8173550	8174224	-	MULTISPECIES: molybdate ABC transporter permease subunit	8.44883	10.6167	7.02531	8.81922	3.92519	7.62271
MXAN_5618	MXAN_RS27225	6982009	6982668	-	MULTISPECIES: SRPBCC family protein	97.4256	87.8167	92.9692	1578.91	1520.98	1515.61
MXAN_0633	MXAN_RS03075	731387	731746	-	MULTISPECIES: helix-turn-helix transcriptional regulator	55.0494	68.45	73.8456	166.666	180.53	178.841
MXAN_2174	MXAN_RS10505	2514421	2514873	+	MULTISPECIES: hypothetical protein	0.314733	0	0	0	0	0
MXAN_1121	MXAN_RS05395	1304377	1304838	-	MULTISPECIES: hypothetical protein	83.6311	101.505	99.5321	508.966	530.642	507.166
MXAN_4596	MXAN_RS22305	5747862	5754008	+	MULTISPECIES: non-ribosomal peptide synthetase	25.931	23.7255	22.559	3.0837	1.39449	2.44675
MXAN_6821	MXAN_RS33035	8370731	8371309	+	MULTISPECIES: hypothetical protein	9.60343	9.55419	9.67924	5.14074	3.23011	3.19006
MXAN_2863	MXAN_RS13865	3339320	3340534	+	MULTISPECIES: hypothetical protein	9.1529	5.17385	2.72024	2.83659	1.53929	1.41161
MXAN_7349	MXAN_RS35565	8969562	8970191	+	MULTISPECIES: hypothetical protein	61.3294	62.2636	53.3741	30.0881	32.6549	25.5487
MXAN_0911	MXAN_RS04375	1040234	1041511	+	MULTISPECIES: APC family permease	18.6306	11.7067	7.64598	6.00642	2.80487	3.30345
pseudo	MXAN_RS37185					9.77874	7.07093	5.71644	4.29786	3.84822	4.16245
MXAN_0438	MXAN_RS02135	498689	499402	-	MULTISPECIES: MOSC domain-containing protein	11.7813	14.0868	13.0819	15.578	9.82267	9.97802
MXAN_6674	MXAN_RS32320	8202460	8204520	+	lamin tail domain-containing protein	81.9749	80.9493	80.2514	21.0548	23.7447	24.2611
MXAN_4972	MXAN_RS24145	6219296	6219904	-	MULTISPECIES: Holliday junction branch migration protein RuvA	83.3437	80.3068	81.6421	54.2769	51.4392	53.9425
MXAN_5564	MXAN_RS26960	6912992	6913804	-	MULTISPECIES: hypothetical protein	37.5287	29.3821	33.0527	24.279	24.346	24.5039
MXAN_5241	MXAN_RS25460	6538038	6538706	+	MULTISPECIES: LysM peptidoglycan-binding domain-containing protein	11.2951	9.77231	6.65872	7.25915	6.05707	4.33856
MXAN_3333	MXAN_RS16160	3875770	3877470	+	MULTISPECIES: sigma-54-dependent Fis family transcriptional regulator	17.5179	17.0737	13.3478	7.18357	4.48959	4.88635
MXAN_2842	MXAN_RS13765	3310200	3311084	-	MULTISPECIES: LysR family transcriptional regulator	9.50493	8.23957	2.59796	5.66444	2.28937	2.53428
MXAN_7178	MXAN_RS34755	8762033	8762398	+	MULTISPECIES: response regulator	38.9546	35.725	43.9736	17.549	11.0715	16.2211
MXAN_0980	MXAN_RS04710	1131378	1131791	+	MULTISPECIES: four-helix bundle copper-binding protein	9.98707	9.41415	6.24781	18.9199	17.6935	20.7139
MXAN_3226	MXAN_RS15625	3776119	3777333	+	MULTISPECIES: hypothetical protein	4.69379	3.41474	1.53753	3.48127	1.53929	1.19444
MXAN_5897	MXAN_RS28595	7317724	7318797	+	MULTISPECIES: phosphotransferase family protein	23.4968	17.091	16.4572	11.5232	6.82038	10.1958
MXAN_0466	MXAN_RS02280	528601	530181	+	MULTISPECIES: AgmX/PglI C-terminal domain-containing protein	9.55904	8.58839	3.54477	27.3481	26.912	25.1179
MXAN_2362	MXAN_RS11415	2745623	2746780	+	MULTISPECIES: glycosyltransferase	25.2398	21.4969	23.2054	39.3672	40.7802	44.5468
MXAN_6459	MXAN_RS31280	7963978	7965054	-	MULTISPECIES: radical SAM protein	60.7627	54.9826	50.5684	98.6198	96.377	115.639
MXAN_6258	MXAN_RS30335	7730239	7730799	+	MULTISPECIES: hypothetical protein	9.91156	4.25805	2.04919	74.0003	74.4538	70.5516
MXAN_1382	MXAN_RS06700	1622909	1623691	-	MULTISPECIES: TatD family hydrolase	27.8593	27.7782	20.3712	50.8185	41.4016	39.9333
MXAN_4352	MXAN_RS21125	5357056	5358450	-	MULTISPECIES: phosphoglucosamine mutase	187.544	177.817	203.549	141.721	148.144	144.51
MXAN_4640	MXAN_RS22525	5820562	5823072	-	MULTISPECIES: response regulator	147.741	150.909	155.031	69.9997	75.2886	71.5614
MXAN_6724	MXAN_RS32560	8266412	8267326	+	MULTISPECIES: lipid kinase	9.03748	6.73279	2.35573	4.79388	2.2143	3.17213
MXAN_1327	MXAN_RS06420	1551616	1554885	-	MULTISPECIES: tetratricopeptide repeat protein	41.5078	38.5632	40.2534	3.16189	1.66815	1.45246
MXAN_2339	MXAN_RS11305	2719370	2720035	-	MULTISPECIES: bifunctional precorrin-2 dehydrogenase/sirohydrochlorin ferrochelatase	7.49263	2.83163	3.45224	27.9913	25.9755	24.96
MXAN_5149	MXAN_RS25020	6433352	6435139	-	MULTISPECIES: methyl-accepting chemotaxis protein	12.1204	9.98483	9.805	3.59225	2.70215	2.80391
MXAN_5678	MXAN_RS27515	7040763	7041254	+	MULTISPECIES: GDYXXLXY domain-containing protein	20.8645	19.6764	23.0737	6.36818	6.96904	4.0223
MXAN_4863	MXAN_RS23615	6081012	6093293	-	MULTISPECIES: tetratricopeptide repeat protein	81.0264	80.1517	76.5766	21.084	21.7499	22.5364
MXAN_0671	MXAN_RS03250	771384	771950	-	MULTISPECIES: DUF99 family protein	18.1046	12.1955	8.6169	6.90728	7.97132	7.67856
MXAN_6242	MXAN_RS30250	7707911	7710169	+	MULTISPECIES: hypothetical protein	15.7153	15.4721	13.2313	3.74479	1.31085	2.51131
MXAN_7038	MXAN_RS34065	8611600	8612292	-	MULTISPECIES: hypothetical protein	255.522	252.719	239.084	1084.17	1026.2	1008.43
MXAN_2608	MXAN_RS12610	3036941	3038395	-	MULTISPECIES: POT family MFS transporter	112.197	115.788	122.268	34.4538	30.4208	27.9278
MXAN_6198	MXAN_RS30050	7663716	7665131	+	MULTISPECIES: ATP-binding protein	40.98	38.8894	33.8952	15.8206	11.777	12.1124
MXAN_1088	MXAN_RS05225	1268502	1270052	+	serine/threonine protein kinase	183.112	190.573	187.615	61.0064	60.5927	55.2054
MXAN_7321	MXAN_RS35430	8941734	8943806	+	AAA family ATPase	41.7474	41.3623	34.7984	30.3792	26.7649	29.3393
MXAN_0419	MXAN_RS02040	479776	480420	+	MULTISPECIES: dual specificity protein phosphatase family protein	24.757	17.543	19.8283	26.7167	29.2375	33.1363
	MXAN_RS36475					3.60947	4.24387	0.606327	2.644	0	0.556673
MXAN_4389	MXAN_RS21305	5392195	5393730	+	MULTISPECIES: catalase	10.6745	32.6589	11.4136	8.66918	7.20414	8.07394
MXAN_4105	MXAN_RS19960	5049456	5050109	-	MULTISPECIES: hypothetical protein	22.0183	20.3774	18.4568	25.87	31.4566	25.6197
MXAN_1170	MXAN_RS05640	1363499	1363924	-	MULTISPECIES: hypothetical protein	88.3557	85.8822	82.3068	20.9612	15.3658	15.4849
MXAN_5926	MXAN_RS28735	7348462	7349232	-	MULTISPECIES: fumarylacetoacetate hydrolase family protein	98.5628	92.785	90.2083	119.271	115.828	133.985
MXAN_5622	MXAN_RS27245	6986642	6987592	+	MULTISPECIES: transcriptional regulator	296.692	306.313	284.528	338.024	333.994	332.673
MXAN_6991	MXAN_RS33835	8550023	8550346	+	MULTISPECIES: hypothetical protein	690.428	757.063	759.301	78.3286	88.9901	100.577
MXAN_4440	MXAN_RS21570	5493208	5496804	-	MULTISPECIES: hypothetical protein	28.3008	27.9621	25.0086	3.83259	2.94634	3.11765
MXAN_4331	MXAN_RS21020	5329660	5330289	-	MULTISPECIES: nucleotide exchange factor GrpE	348.967	397.13	405.324	1422.1	1448.44	1536.48
MXAN_5848	MXAN_RS28345	7254611	7255474	+	MULTISPECIES: hypothetical protein	344.059	348.653	341.952	49.6806	51.951	54.0553
MXAN_4546	MXAN_RS22050	5670850	5671296	-	MULTISPECIES: hypothetical protein	11.4825	10.1255	6.75098	4.20556	2.78931	2.06604
MXAN_5661	MXAN_RS27435	7024804	7025814	-	MULTISPECIES: tetratricopeptide repeat protein	43.153	37.4313	35.534	12.5512	13.5658	13.1801
MXAN_0382	MXAN_RS01870					1.92668	5.09694	0	4.23398	6.31836	0
MXAN_3820	MXAN_RS18545	4589190	4590233	-	MULTISPECIES: alpha/beta fold hydrolase	6.96482	4.69661	5.91866	19.6572	24.3334	22.8732
MXAN_0344	MXAN_RS01685	402557	403294	-	MULTISPECIES: metallophosphoesterase	80.5601	84.8385	86.8428	88.7299	78.9824	82.9488
MXAN_7504	MXAN_RS36210	9128620	9129006	+	MULTISPECIES: DoxX family protein	64.103	50.0299	54.2122	91.0797	107.124	109.432
MXAN_3509	MXAN_RS17005	4088617	4089873	+	MULTISPECIES: signal peptidase I	78.7163	74.2145	76.7083	134.224	140.478	142.637
MXAN_2431	MXAN_RS11760	2840726	2841223	-	MULTISPECIES: hypothetical protein	12.0243	10.3508	5.77107	34.9176	28.4792	30.2012
MXAN_3248	MXAN_RS15730	3800671	3802773	-	MULTISPECIES: hypothetical protein	4.13553	1.73372	0.478315	2.23477	0.222329	0.752819
MXAN_3368	MXAN_RS16310	3912713	3913483	+	MULTISPECIES: hypothetical protein	170.497	171.546	179.485	123.944	106.53	116.873
MXAN_3020	MXAN_RS14625	3546856	3548049	-	MULTISPECIES: SDR family oxidoreductase	64.4807	62.8623	60.8978	30.1768	35.1126	34.3641
MXAN_7106	MXAN_RS34400	8676459	8677799	+	MULTISPECIES: DUF1552 domain-containing protein	11.9077	9.37543	6.42951	4.32238	3.95153	4.0337
	MXAN_RS10720	2561872	2562576	+	MULTISPECIES: endonuclease/exonuclease/phosphatase family protein	26.6947	25.6799	28.5361	62.8851	62.5623	65.4979
MXAN_3596	MXAN_RS17445	4192698	4193087	+	MULTISPECIES: integration host factor subunit alpha	409.443	412.634	400.885	293.632	281.335	270.291
MXAN_3438	MXAN_RS16665	3997357	4002435	-	MULTISPECIES: tetratricopeptide repeat protein	57.7426	53.9633	51.5496	10.7954	8.80681	9.03961
MXAN_4826	MXAN_RS23455	6041643	6042224	-	MULTISPECIES: superoxide dismutase	2336.79	2384.45	2477.71	811.28	791.583	767.561
MXAN_7391	MXAN_RS35765	9015301	9015822	+	MULTISPECIES: hypothetical protein	34.1413	35.8869	27.2534	143.452	137.64	139.008
MXAN_3627	MXAN_RS17590	4253890	4254213	-	MULTISPECIES: hypothetical protein	5.28052	7.37273	7.53979	1.93404	0.962055	0
MXAN_1971	MXAN_RS09555	2304880	2308395	+	MULTISPECIES: methionine synthase	83.6142	95.831	87.4213	126.894	127.262	130.693
	MXAN_RS23565					41.3258	32.7977	40.0901	6.24358	3.95279	1.91205
MXAN_0377	MXAN_RS01850	441692	442606	-	MULTISPECIES: hypothetical protein	64.6647	68.4271	65.6463	20.0316	17.7144	18.8886
MXAN_3044	MXAN_RS14750	3571823	3573070	-	MULTISPECIES: energy transducer TonB	34.6153	38.9867	32.3554	146.238	137.37	152.017
MXAN_4653	MXAN_RS22590	5837127	5837858	-	MULTISPECIES: hypothetical protein	187.567	204.732	186.888	117.493	106.244	116.972
MXAN_7339	MXAN_RS35515	8960199	8960399	+	MULTISPECIES: SlyX family protein	83.7002	73.8084	72.2072	84.174	83.7419	101.738
MXAN_1085	MXAN_RS05210	1265717	1267057	-	MULTISPECIES: NADH-quinone oxidoreductase subunit NuoF	487.367	491.46	522.183	374.762	367.608	375.823
MXAN_5076	MXAN_RS24660	6350618	6351280	+	MULTISPECIES: 50S ribosomal protein L25/general stress protein Ctc	1313.06	1294.6	1359.4	1527.82	1614.24	1539.8
MXAN_6883	MXAN_RS33335	8433240	8433914	+	MULTISPECIES: dienelactone hydrolase family protein	416.105	408.279	393.843	78.2125	66.7282	74.0771
MXAN_4061	MXAN_RS19745	4979999	4980937	+	MULTISPECIES: hypothetical protein	114.788	120.771	127.937	34.3678	30.8718	33.7205
MXAN_6279	MXAN_RS30425	7754699	7755337	+	MULTISPECIES: DUF4476 domain-containing protein	33.245	18.2979	19.115	9.8064	5.85363	7.2263
	MXAN_RS08620	2105794	2106024	-	MULTISPECIES: hypothetical protein	3.70322	2.17705	1.86623	1.35634	1.34938	1.14226
MXAN_4919	MXAN_RS23880	6154318	6155583	+	MULTISPECIES: cytochrome P450	19.145	15.9887	16.345	7.42451	5.17048	6.4611
MXAN_5721	MXAN_RS27735	7089265	7090608	+	MULTISPECIES: MBL fold metallo-hydrolase	27.8995	27.1281	21.5977	6.99362	5.33425	8.24572
MXAN_7395	MXAN_RS35780	9018086	9018508	-	MULTISPECIES: type II secretion system protein GspG	176.616	173.577	166.121	66.6626	62.6359	72.6715
MXAN_4878	MXAN_RS23680	6110845	6111567	+	MULTISPECIES: ABC transporter ATP-binding protein	32.932	34.4308	36.3721	8.23371	10.7782	9.67133
MXAN_6766	MXAN_RS32770	8315044	8317584	+	MULTISPECIES: ABC transporter permease	17.1134	15.7341	12.6112	15.1047	15.9472	14.2783
MXAN_6341	MXAN_RS30720	7821755	7822825	+	MULTISPECIES: aminomethyl transferase family protein	130.327	135.116	135.247	345.787	341.101	343.195
MXAN_3380	MXAN_RS16365	3929225	3930166	-	MULTISPECIES: alpha/beta hydrolase	17.4055	18.5517	15.4073	10.3108	11.0851	10.7842
MXAN_1783	MXAN_RS08630	2106387	2107082	-	MULTISPECIES: hypothetical protein	11.2666	10.6577	7.43273	4.50164	2.46319	3.60158
MXAN_2556	MXAN_RS12355	2975718	2976548	+	MULTISPECIES: phosphatidate cytidylyltransferase	57.9904	56.1297	48.5915	25.2612	23.0685	34.1339
MXAN_5694	MXAN_RS27600	7058628	7059242	-	MULTISPECIES: hypothetical protein	31.2967	23.7139	30.3755	13.2458	12.671	14.5876
MXAN_3729	MXAN_RS18090	4443010	4446108	+	MULTISPECIES: PQQ-like beta-propeller repeat protein	31.8365	31.6847	28.7955	19.5126	16.7973	20.8604
MXAN_4070	MXAN_RS19790	4987237	4987713	+	MULTISPECIES: hypothetical protein	116.271	103.584	116.888	29.8864	27.4458	33.1903
MXAN_1954	MXAN_RS09480	2291813	2292775	+	MULTISPECIES: thioredoxin-disulfide reductase	543.795	571.309	576.887	2419.32	2517.28	2584.24
	MXAN_RS09165	2215507	2215965	-	MULTISPECIES: DUSAM domain-containing protein	27.6451	22.7345	15.6535	10.5803	9.16782	13.2219
MXAN_1563	MXAN_RS07595	1835597	1836121	-	MULTISPECIES: carboxymuconolactone decarboxylase family protein	3269.43	3427.13	3390.21	17485.9	15963.5	15855.7
MXAN_2113	MXAN_RS10245	2450021	2450416	-	MULTISPECIES: heme-binding protein	7.56074	6.34972	1.81439	3.95599	1.57427	0.333161
MXAN_3508	MXAN_RS17000	4086802	4088613	+	MULTISPECIES: elongation factor 4	101.501	103.591	105.396	251.499	258.809	257.165
MXAN_0702	MXAN_RS03395	799980	801266	-	MULTISPECIES: hypothetical protein	12.6289	10.0619	7.48086	14.1198	11.141	11.9938
MXAN_1426	MXAN_RS06915	1678310	1679065	+	MULTISPECIES: hypothetical protein	168.411	192.245	167.649	100.501	90.7081	99.9958
MXAN_0862	MXAN_RS04130	979049	979579	-	MULTISPECIES: inorganic diphosphatase	12.351	12.5488	7.30676	214.187	198.999	226.346
MXAN_0070	MXAN_RS00355	78128	79564	+	MULTISPECIES: protein kinase	19.5456	15.3109	8.09997	9.37545	5.53132	5.96768
MXAN_4897	MXAN_RS23775	6128005	6128409	+	hypothetical protein	167.123	180.677	170.346	3448.53	3459.04	3300.91
MXAN_2638	MXAN_RS12760	3081231	3082916	-	MULTISPECIES: DUF4091 domain-containing protein	15.5597	16.2562	14.1484	16.4462	13.7735	14.4765
MXAN_7090	MXAN_RS34325	8662278	8662829	+	MULTISPECIES: glutathione peroxidase	715.969	780.767	758.067	2428.75	2717.26	2754.55
MXAN_5361	MXAN_RS26015	6674228	6675838	+	bifunctional metallophosphatase/5\\'-nucleotidase	98.0583	89.0451	81.7063	59.5122	48.6617	55.8518
MXAN_5580	MXAN_RS27040	6931598	6933340	+	chromosome segregation protein SMC	39.0068	39.8724	37.4694	16.3567	13.8362	14.5117
MXAN_1425	MXAN_RS06910	1677411	1678313	+	MULTISPECIES: UTP--glucose-1-phosphate uridylyltransferase GalU	324.936	327.886	352.167	107.387	119.435	124.48
	MXAN_RS24365	6270978	6271469	-	MULTISPECIES: hypothetical protein	5.76057	3.80983	1.16121	4.43071	0.944563	1.06611
	MXAN_RS25750	6611937	6612287	+	MULTISPECIES: hypothetical protein	85.7069	82.0254	93.3433	7.58738	11.9887	8.64509
MXAN_4738	MXAN_RS23020	5935853	5936938	-	MULTISPECIES: PhoH family protein	205.853	204.216	204.831	470.693	493.965	527.969
MXAN_4598	MXAN_RS22315	5755833	5760380	+	MULTISPECIES: non-ribosomal peptide synthetase	48.2457	47.7687	43.9819	4.37455	3.2555	3.13294
MXAN_1066	MXAN_RS05120	1243322	1243783	+	MULTISPECIES: PTS sugar transporter subunit IIA	68.8182	75.6524	76.2043	48.15	42.168	45.9762
MXAN_5155	MXAN_RS25045	6439889	6441301	-	MULTISPECIES: aminotransferase class V-fold PLP-dependent enzyme	11.8055	8.18589	3.86453	3.8804	2.31629	2.80109
MXAN_1978	MXAN_RS09590	2313766	2314749	+	MULTISPECIES: PD-(D/E)XK nuclease family protein	54.4795	47.9133	53.1571	12.5772	14.5716	14.6144
MXAN_7123	MXAN_RS34485	8695976	8697577	+	MULTISPECIES: MEDS domain-containing protein	8.18777	4.86574	1.4352	9.77885	11.3825	8.89426
MXAN_4349	MXAN_RS21110	5354292	5355827	-	MULTISPECIES: bifunctional ADP-dependent NAD(P)H-hydrate dehydratase/NAD(P)H-hydrate epimerase	35.922	33.9685	30.9665	22.0299	17.6552	18.1234
MXAN_2021	MXAN_RS09800	2352669	2353130	+	MULTISPECIES: response regulator	12.6527	7.34754	4.04349	90.5356	97.4924	100.805
MXAN_4908	MXAN_RS23820	6141434	6142315	+	MULTISPECIES: peptide chain release factor N(5)-glutamine methyltransferase	34.5928	31.5024	29.1635	32.8589	30.7465	34.1048
MXAN_4390	MXAN_RS21310	5393908	5394525	+	MULTISPECIES: ankyrin repeat domain-containing protein	15.9185	17.9025	8.13832	8.1117	5.54816	7.47185
MXAN_3074	MXAN_RS14900	3596777	3597490	+	MULTISPECIES: 50S ribosomal protein L1	1447.9	1517.15	1504.82	2218.87	2314.66	2371.26
MXAN_4023	MXAN_RS19560	4928081	4928602	-	MULTISPECIES: hypothetical protein	79.2078	69.847	68.5463	66.0241	52.8467	69.7569
MXAN_5657	MXAN_RS27415	7020817	7021746	+	tetratricopeptide repeat protein	30.8144	31.7691	28.5854	17.6871	14.915	13.4769
MXAN_2252	MXAN_RS10880	2601650	2602675	-	MULTISPECIES: arginine kinase	7.50389	4.779	1.82075	2.13762	0.607614	1.02871
MXAN_3289	MXAN_RS15940	3842759	3844480	-	MULTISPECIES: arginine--tRNA ligase	118.646	120.614	126.259	32.1138	38.6465	40.2997
MXAN_5139	MXAN_RS24975	6421737	6421958	-	MULTISPECIES: 50S ribosomal protein L31	2839.28	2990.2	3129.67	3356.13	3434.38	3352.37
	MXAN_RS36505					11.5122	9.63107	0	4.54079	0.645354	1.0926
MXAN_1441	MXAN_RS06990	1699253	1700281	-	MULTISPECIES: recombinase RecA	20.3677	17.4719	16.339	25.12	23.9308	23.5913
MXAN_3128	MXAN_RS15165	3664766	3665197	+	MULTISPECIES: hypothetical protein	185.808	208.086	185.612	23.9337	18.0385	19.24
MXAN_1417	MXAN_RS06870	1665740	1666618	-	MULTISPECIES: DUF2058 family protein	323.427	311.379	310.777	178.4	181.208	167.053
MXAN_4663	MXAN_RS22640	5847021	5847428	-	MULTISPECIES: DUF2085 domain-containing protein	6.29003	10.477	6.69189	3.45567	3.81993	3.23362
MXAN_2831	MXAN_RS13710	3299884	3300918	-	MULTISPECIES: ABC transporter substrate-binding protein	117.916	118.922	119.819	35.5695	37.3445	39.0059
MXAN_1013	MXAN_RS04870	1179075	1182641	-	MULTISPECIES: transcription-repair coupling factor	28.4189	23.6857	24.1715	42.4252	38.1003	40.9813
MXAN_3208	MXAN_RS15535	3757829	3758737	-	MULTISPECIES: ABC transporter ATP-binding protein	76.8551	75.3794	73.9839	24.6446	21.4319	27.141
MXAN_5522	MXAN_RS26775	6872775	6873734	+	MULTISPECIES: triacylglycerol lipase	114.059	116.688	109.272	17.1344	14.2865	16.354
MXAN_5637	MXAN_RS27320	7002285	7004303	+	MULTISPECIES: NAD-dependent DNA ligase LigA	65.3199	67.875	66.7609	49.5809	51.4106	55.2819
MXAN_7316	MXAN_RS35405	8936192	8936842	+	TetR family transcriptional regulator	39.6404	36.6938	28.0335	27.6737	22.5041	29.9937
MXAN_0148	MXAN_RS00730	182235	185459	-	MULTISPECIES: AAA family ATPase	14.1911	11.8512	7.75309	4.08037	1.93306	1.75909
MXAN_6482	MXAN_RS31400	7994224	7995222	+	MULTISPECIES: aldo/keto reductase family protein	110.177	106.218	109.033	581.78	604.535	551.366
MXAN_6668	MXAN_RS32290	8196044	8196991	+	MULTISPECIES: YsnF/AvaK domain-containing protein	12.4827	8.22249	7.27593	11.4023	11.6725	10.5768
MXAN_5488	MXAN_RS26610	6830578	6832284	-	MULTISPECIES: DUF1592 domain-containing protein	304.275	303.889	332.1	201.901	208.169	210.07
MXAN_5683	MXAN_RS27545	7046242	7047498	-	MULTISPECIES: hypothetical protein	100.04	102.52	99.0006	53.0914	49.5952	51.744
	MXAN_RS10260	2451809	2452936	+	MULTISPECIES: GAF domain-containing sensor histidine kinase	2.90709	4.45832	1.27393	3.74977	0.690838	1.40353
MXAN_1087	MXAN_RS05220	1267687	1268436	+	MULTISPECIES: TIGR02266 family protein	130.218	136.621	132.778	139.947	125.929	129.821
MXAN_6073	MXAN_RS29460	7516316	7517368	+	MULTISPECIES: ligase-associated DNA damage response exonuclease	8.25927	4.53707	1.36467	7.58738	3.99623	5.6381
MXAN_7329	MXAN_RS35470	8950928	8952625	-	MULTISPECIES: glycerol-3-phosphate dehydrogenase	40.0517	34.726	32.4128	94.474	95.9166	104.582
MXAN_4372	MXAN_RS21220	5378264	5378602	-	MULTISPECIES: helix-turn-helix transcriptional regulator	78.647	74.9155	72.0617	21.2573	22.5274	16.7347
MXAN_4901	MXAN_RS23795	6132368	6135970	-	MULTISPECIES: chromosome segregation protein SMC	159.669	154.896	151.876	174.092	184.835	187.956
MXAN_7045	MXAN_RS34100	8621671	8622312	+	MULTISPECIES: hypothetical protein	14.213	11.1625	9.17707	14.1528	11.167	12.3301
MXAN_2163	MXAN_RS10460	2502229	2502411	-	MULTISPECIES: hypothetical protein	56.0947	71.45	97.3702	6.8484	7.6649	13.6978
MXAN_0130	MXAN_RS00645	151806	153659	+	MULTISPECIES: putative metal-binding motif-containing protein	9.45879	9.42595	8.29334	1.43645	1.42907	2.20598
MXAN_2218	MXAN_RS10705	2559292	2559912	-	MULTISPECIES: 2OG-Fe(II) oxygenase	19.2854	15.3866	11.57	3.53172	1.7568	2.76185
MXAN_5731	MXAN_RS27780	7098446	7099726	+	MULTISPECIES: RNA polymerase sigma factor	14.3576	10.8942	8.30114	6.23694	3.40662	2.2658
MXAN_2173	MXAN_RS10500	2513875	2514408	+	MULTISPECIES: M15 family metallopeptidase	0	0	0	0	0	0
MXAN_2811	MXAN_RS13625	3281165	3282760	-	MULTISPECIES: FAD-dependent monooxygenase	51.1873	49.7069	47.6297	79.0157	75.0946	75.8855
MXAN_1293	MXAN_RS06250	1518704	1520119	-	MULTISPECIES: protoporphyrinogen oxidase	50.1425	48.5673	51.6547	19.5821	16.9501	16.771
MXAN_6480	MXAN_RS31390	7993304	7993582	+	MULTISPECIES: hypothetical protein	14.8195	9.91376	7.72578	12.3529	12.8481	12.7676
MXAN_4749	MXAN_RS23075	5951597	5953327	-	MULTISPECIES: ABC transporter permease	13.6726	12.9283	8.96566	9.5026	8.73353	8.23143
MXAN_1188	MXAN_RS05725	1382609	1385056	-	MULTISPECIES: hypothetical protein	7.92078	6.26568	2.99374	14.3986	13.4971	13.4195
MXAN_1207	MXAN_RS36560	1416094	1417440	-	MULTISPECIES: PD-(D/E)XK nuclease family protein	20.8516	22.8675	19.8427	5.23354	1.85126	5.77874
MXAN_4395	MXAN_RS21335	5398560	5399780	-	MULTISPECIES: bifunctional phosphopantothenoylcysteine decarboxylase/phosphopantothenate--cysteine ligase CoaBC	61.1865	56.9416	58.845	218.499	231.801	223.668
MXAN_4854	MXAN_RS23585	6072576	6074222	+	MULTISPECIES: signal recognition particle protein	206.2	209.465	214.808	226.663	231.083	236.788
MXAN_3549	MXAN_RS17205	4132728	4133111	+	MULTISPECIES: 50S ribosomal protein L19	2719.67	2631.05	2957.44	2933.24	2936.45	2680.55
MXAN_6589	MXAN_RS31915	8114600	8116303	+	MULTISPECIES: C69 family dipeptidase	121.489	116.428	117.557	44.7723	45.0913	45.8354
MXAN_3550	MXAN_RS17210	4133193	4135094	+	MULTISPECIES: hypothetical protein	78.9329	82.1638	84.9958	59.3848	51.7871	56.2547
MXAN_2577	MXAN_RS12460	2997942	2999717	-	MULTISPECIES: M61 family metallopeptidase	39.5771	37.9439	32.2838	19.0529	17.902	20.0572
	MXAN_RS06880	1667984	1668331	+	MULTISPECIES: hypothetical protein	1189.76	1205.58	1186.76	409.649	450.093	418.921
MXAN_2263	MXAN_RS10935	2623953	2626145	-	MULTISPECIES: methylmalonyl-CoA mutase	106.947	105.258	102.09	33.003	28.9248	30.6216
MXAN_1863	MXAN_RS09015	2183059	2183724	-	MULTISPECIES: hypothetical protein	6.20818	2.45408	0.215765	1.88177	0	0.792382
MXAN_1191	MXAN_RS05740	1388003	1389154	+	hypothetical protein	12.0286	10.0871	4.51661	5.96049	2.70712	2.40074
MXAN_5174	MXAN_RS25145	6462227	6463924	-	MULTISPECIES: MBL fold metallo-hydrolase	26.5332	23.4715	16.7565	5.07429	4.49752	4.73959
MXAN_0055	MXAN_RS00290	61150	62271	+	DUF2183 domain-containing protein	42.8295	44.3318	41.3208	30.7023	23.6596	26.3863
MXAN_2327	MXAN_RS11250	2705864	2707438	-	MULTISPECIES: DUF1570 domain-containing protein	12.4017	10.6167	9.48873	15.7154	16.7233	16.0831
MXAN_2065	MXAN_RS10025	2396029	2396514	+	MULTISPECIES: ribosome maturation factor RimP	203.887	193.761	200.174	550.556	516.624	518.768
MXAN_3421	MXAN_RS16575	3976119	3976592	-	MULTISPECIES: cupredoxin domain-containing protein	7.51973	6.3658	2.42531	8.92351	8.22009	5.2884
MXAN_3873	MXAN_RS18815	4649965	4650492	-	MULTISPECIES: DUF3341 domain-containing protein	1.89019	1.90492	0.272158	0.593398	0	0
MXAN_2450	MXAN_RS11855	2856390	2857469	+	MULTISPECIES: type III secretion system export apparatus subunit SctU	27.4587	23.8644	24.7483	3.33622	2.74186	2.19886
MXAN_0681	MXAN_RS03300	777865	779100	+	MULTISPECIES: RNA polymerase sigma factor	13.7268	10.1719	6.27813	3.9291	1.00876	2.45504
MXAN_0941	MXAN_RS04525	1080065	1080601	-	MULTISPECIES: metal-dependent hydrolase	8.23053	6.78959	6.42233	55.1363	51.951	59.7009
MXAN_4531	MXAN_RS21980	5646278	5647063	+	MULTISPECIES: phytanoyl-CoA dioxygenase family protein	83.2589	82.8566	70.7528	263.886	293.464	293.909
MXAN_0763	MXAN_RS03680	871242	871607	-	MULTISPECIES: response regulator transcription factor	145.301	139.465	119.75	80.8967	76.649	73.1752
MXAN_2784	MXAN_RS13490	3238176	3238856	-	MULTISPECIES: hypothetical protein	34.7537	33.2312	34.6061	90.4057	96.3496	80.3988
MXAN_4877	MXAN_RS23675	6109500	6110693	-	MULTISPECIES: aspartate kinase	40.4796	36.1168	34.0594	72.6868	73.4885	66.9602
MXAN_2616	MXAN_RS12650	3050287	3053526	+	MULTISPECIES: PD-(D/E)XK nuclease family protein	17.2057	17.5393	13.7934	21.7096	20.4437	21.7443
MXAN_4799	MXAN_RS23325	6001993	6003840	-	MULTISPECIES: OmpA family protein	55.6255	53.8139	51.088	22.0405	17.4576	20.8463
MXAN_0844	MXAN_RS04045	958572	961016	+	MULTISPECIES: hypothetical protein	30.614	22.8824	19.5126	14.993	15.8084	14.677
MXAN_4773	MXAN_RS23195	5973629	5973817	+	MULTISPECIES: 50S ribosomal protein L32	2254.03	2169.91	2252.05	3547.58	2892.76	2761.49
MXAN_2274	MXAN_RS10990	2638762	2640129	+	MULTISPECIES: ABC transporter substrate-binding protein	41.7925	38.9672	38.551	17.8644	18.912	17.3594
MXAN_3902	MXAN_RS18960	4692879	4693316	+	MULTISPECIES: hypothetical protein	70.9615	75.2051	67.9128	26.1095	17.7914	28.3141
MXAN_0157	MXAN_RS00775	192619	193359	-	hypothetical protein	33.2851	30.7641	24.5778	17.9931	13.231	12.3531
MXAN_2162	MXAN_RS10455	2501015	2502175	-	MULTISPECIES: ankyrin repeat domain-containing protein	27.7534	32.8118	25.6208	5.26239	4.16145	5.45454
MXAN_0588	MXAN_RS02850	676942	679323	+	MULTISPECIES: hypothetical protein	8.37966	5.27811	2.95604	4.40639	1.83202	3.26783
MXAN_3532	MXAN_RS17115	4113225	4114673	+	MULTISPECIES: o-succinylbenzoate--CoA ligase	29.5184	35.0536	28.6606	10.9195	8.71228	7.73926
MXAN_3861	MXAN_RS18755	4640648	4642153	+	MULTISPECIES: hypothetical protein	31.62	31.0555	30.1521	2.18446	1.55232	0.788436
MXAN_3408	MXAN_RS16510	3961389	3961952	+	MULTISPECIES: hypothetical protein	58.3947	54.6144	48.6642	24.1652	21.0015	27.3688
MXAN_4400	MXAN_RS21360	5405297	5405902	-	MULTISPECIES: hypothetical protein	94.1082	93.7747	94.614	87.1179	97.4724	81.2054
MXAN_2691	MXAN_RS13035	3142296	3143201	-	MULTISPECIES: hypothetical protein	13.5335	10.4077	10.151	4.66859	4.30058	5.09669
MXAN_2634	MXAN_RS12740	3077517	3078035	+	MULTISPECIES: DUF507 family protein	1639.46	1678.75	1771.74	497.137	509.3	502.306
MXAN_3812	MXAN_RS18500	4580501	4581838	-	MULTISPECIES: HAMP domain-containing histidine kinase	44.4345	49.9891	49.296	46.5991	46.8258	40.6247
MXAN_3301	MXAN_RS16000	3855608	3855901	+	MULTISPECIES: 50S ribosomal protein L23	1003.84	954.48	1000.52	829.111	656.809	726.072
MXAN_2733	MXAN_RS13240	3184275	3184838	-	MULTISPECIES: NADH-quinone oxidoreductase subunit B	440.867	445.832	483.075	342.201	363.657	374.508
MXAN_1204	MXAN_RS05805	1411318	1411848	-	MULTISPECIES: hypothetical protein	12.888	13.9694	13.2604	3.54027	2.64158	1.24229
MXAN_0726	MXAN_RS03510	829172	829579	-	MULTISPECIES: response regulator transcription factor	140.128	144.83	143.7	86.7758	77.1625	105.093
MXAN_0477	MXAN_RS02330	536595	537032	+	MULTISPECIES: hypothetical protein	20.1817	10.3335	8.85819	43.9928	38.7853	40.3626
	MXAN_RS01945	463152	463418	+	MULTISPECIES: AtpZ/AtpI family protein	25.0973	17.8934	12.3786	30.51	12.2581	8.40014
MXAN_4926	MXAN_RS23910	6161104	6161994	-	MULTISPECIES: hypothetical protein	6.24061	3.52762	1.93535	2.10986	0.874596	1.77686
MXAN_4137	MXAN_RS20085	5082919	5083239	+	MULTISPECIES: polyhydroxyalkanoic acid system family protein	1710.44	1650.09	1743.64	434.345	443.283	435.662
MXAN_5996	MXAN_RS29090	7421234	7422625	+	MULTISPECIES: HAMP domain-containing histidine kinase	12.9054	8.12874	4.23253	2.4759	2.1273	2.08513
MXAN_1898	MXAN_RS09200	2222790	2224055	+	MULTISPECIES: hypothetical protein	25.7895	27.2105	23.4959	14.3541	14.5266	15.3191
MXAN_4652	MXAN_RS22585	5836108	5836923	-	MULTISPECIES: Flp pilus assembly protein CpaB	334.07	336.19	358.016	71.6092	64.3657	64.6723
MXAN_6485	MXAN_RS31415	7996565	7997371	+	energy transducer TonB	63.9551	63.0959	58.2277	78.0374	74.7399	78.1453
MXAN_0892	MXAN_RS04280	1017696	1018601	-	MULTISPECIES: TIGR01777 family protein	29.5849	24.2845	20.6191	12.7954	12.5577	14.562
MXAN_5708	MXAN_RS27670	7075079	7075489	-	MULTISPECIES: SET domain-containing protein-lysine N-methyltransferase	59.3191	52.6146	37.4108	19.8204	13.6514	12.5191
MXAN_0220	MXAN_RS01080	267544	268734	+	MULTISPECIES: alpha/beta fold hydrolase	35.9128	38.2135	36.317	6.97131	7.72068	7.64339
MXAN_6397	MXAN_RS30980	7878185	7878634	+	MULTISPECIES: hydroxymyristoyl-ACP dehydratase	0.983269	0.867066	0	0.360131	0	1.21316
MXAN_4345	MXAN_RS21090	5350285	5351550	+	MULTISPECIES: imidazolonepropionase	67.7958	61.9685	58.456	21.6548	19.2046	19.8002
MXAN_2814	MXAN_RS13640	3284132	3286999	+	N-acetylmuramoyl-L-alanine amidase	48.9663	47.87	40.8351	20.3195	19.2371	17.9865
MXAN_3050	MXAN_RS14780	3578878	3579966	+	MULTISPECIES: aspartate-semialdehyde dehydrogenase	92.4309	100.21	102.266	44.5948	42.2191	40.2216
MXAN_6980	MXAN_RS33785	8538468	8539031	+	MULTISPECIES: response regulator transcription factor	164.061	161.837	144.209	58.052	66.8731	61.9891
MXAN_2482	MXAN_RS12010	2891527	2893029	-	MULTISPECIES: PEGA domain-containing protein	127.017	138.69	143.508	51.9064	50.3956	51.1751
MXAN_1187	MXAN_RS05720	1381995	1382603	-	MULTISPECIES: hypothetical protein	3.27756	5.78044	1.88768	11.8329	7.9334	8.01555
MXAN_6625	MXAN_RS32065	8153174	8153674	-	MULTISPECIES: hypothetical protein	98.4643	95.109	99.2416	35.3339	28.3086	30.8104
MXAN_4946	MXAN_RS24015	6189487	6189735	-	MULTISPECIES: GlsB/YeaQ/YmgE family stress response membrane protein	862.315	894.209	910.674	1500.51	1420.2	1455.49
MXAN_6456	MXAN_RS31265	7957815	7960961	+	MULTISPECIES: ABC transporter substrate-binding protein	25.6878	24.8093	19.8631	11.2005	8.86485	7.6719
MXAN_5835	MXAN_RS28280	7231983	7233053	+	MULTISPECIES: hypothetical protein	7.05548	8.56946	4.56189	9.06886	6.2574	7.14475
MXAN_3790	MXAN_RS18390	4555059	4555757	-	MULTISPECIES: CoA transferase subunit A	631.69	630.062	632.155	625.06	630.101	612.472
MXAN_4622	MXAN_RS22435	5805135	5806448	-	MULTISPECIES: ABC transporter ATP-binding protein	55.2284	54.1553	50.7432	71.7714	71.0471	83.135
MXAN_5627	MXAN_RS27270	6992116	6992994	+	MULTISPECIES: hypothetical protein	198.857	182.794	177.377	12.1191	12.9434	11.7072
MXAN_2907	MXAN_RS14080	3400622	3401266	+	MULTISPECIES: CDP-alcohol phosphatidyltransferase family protein	45.3142	39.1793	39.4338	11.1724	9.90693	9.81816
MXAN_2980	MXAN_RS14435	3494327	3495325	+	MULTISPECIES: serine/threonine protein kinase	31.8258	25.4218	24.7411	11.2906	8.7365	11.3575
MXAN_2610	MXAN_RS12620	3042104	3045049	+	MULTISPECIES: choice-of-anchor D domain-containing protein	6.96899	4.18228	1.80478	7.92326	7.88258	6.35923
MXAN_0753	MXAN_RS03635	860975	861667	-	MULTISPECIES: NAD-binding oxidoreductase	56.3712	64.7672	52.4617	73.9205	83.4364	88.3351
pseudo;MXAN_6232	MXAN_RS37155					0	0.633905	0	0.789868	0.261938	0
MXAN_4169	MXAN_RS20240	5119520	5120089	+	MULTISPECIES: DUF4123 domain-containing protein	52.7774	60.436	50.4209	18.6889	15.5853	16.665
	MXAN_RS10435	2493874	2494155	-	MULTISPECIES: hypothetical protein	28.3126	37.4499	22.9308	14.4436	5.5267	4.67842
MXAN_0724	MXAN_RS03500	826731	827777	+	MULTISPECIES: serine/threonine protein kinase	15.3876	12.4884	7.68593	11.6707	5.65655	7.68656
	MXAN_RS13920	3353355	3353804	-	MULTISPECIES: hypothetical protein	43.089	45.8196	33.5299	34.4646	32.9023	37.8204
MXAN_4506	MXAN_RS21880	5578015	5578944	+	MULTISPECIES: hypothetical protein	9.81154	4.326	5.25353	0.842243	0.167584	1.27676
MXAN_6324	MXAN_RS30640	7804734	7805828	-	MULTISPECIES: S-adenosylmethionine:tRNA ribosyltransferase-isomerase	5.33839	5.97048	0.52493	4.72117	2.56197	3.25311
MXAN_6784	MXAN_RS32855	8334880	8335599	+	MULTISPECIES: glycosyltransferase family 2 protein	59.6038	55.8776	51.8915	62.2277	53.0333	53.1391
MXAN_2697	MXAN_RS13065	3148619	3149308	-	MULTISPECIES: HAD family phosphatase	47.318	46.6456	49.5659	22.7039	25.7496	22.1798
MXAN_6563	MXAN_RS31795	8085141	8085818	-	MULTISPECIES: hypothetical protein	243.722	248.297	251.58	19.871	18.3897	22.1832
MXAN_6611	MXAN_RS32000	8138352	8139230	+	MULTISPECIES: DUF58 domain-containing protein	30.9802	28.3202	32.5327	42.9515	42.0218	56.2848
MXAN_1525	MXAN_RS07410	1787909	1788790	+	MULTISPECIES: GGDEF domain-containing protein	191.069	203.839	189.97	62.6984	66.0873	64.47
MXAN_7095	MXAN_RS34350	8667242	8667517	-	MULTISPECIES: formaldehyde-responsive transcriptional repressor FrmR	73.8699	97.4821	67.6846	323.531	255.802	289.198
MXAN_2467	MXAN_RS11935	2869522	2870328	-	MULTISPECIES: RDD family protein	53.8848	50.7883	46.8314	22.5183	22.5958	19.7816
MXAN_4186	MXAN_RS20325	5140882	5141553	-	MULTISPECIES: hypothetical protein	59.618	45.0887	48.969	31.0051	28.9905	34.7498
MXAN_2779	MXAN_RS13470	3231890	3233719	-	MULTISPECIES: HAMP domain-containing histidine kinase	9.42702	8.58774	5.41818	5.73554	2.4698	2.16281
MXAN_3702	MXAN_RS17955	4415006	4415425	+	MULTISPECIES: transcriptional repressor	185.346	200.86	195.705	669.523	642.708	707.405
MXAN_7122	MXAN_RS34480	8694728	8695975	+	MULTISPECIES: trypsin-like serine protease	10.2818	11.1822	5.75719	48.8298	50.9519	44.0829
MXAN_3768	MXAN_RS18280	4485479	4486642	+	MULTISPECIES: PQQ-binding-like beta-propeller repeat protein	162.907	160.288	151.354	72.1377	72.169	76.9601
MXAN_5470	MXAN_RS26510	6809539	6812055	+	MULTISPECIES: carboxypeptidase regulatory-like domain-containing protein	4.13504	3.29671	0.913465	2.24063	0.619201	1.3104
MXAN_5467	MXAN_RS26495	6806659	6807678	+	MULTISPECIES: metallophosphoesterase	44.4495	44.3734	41.2784	9.67588	8.86223	5.94986
MXAN_0751	MXAN_RS03625	857139	859319	+	MULTISPECIES: penicillin-binding protein activator	129.696	129.01	127.953	181.582	189.367	183.41
	MXAN_RS32980					8.22542	6.64889	7.59949	39.6664	35.2168	33.1943
MXAN_0418	MXAN_RS02035	478915	479796	-	MULTISPECIES: LysM peptidoglycan-binding domain-containing protein	10.1839	6.12943	3.25849	8.34794	6.00794	8.22703
MXAN_7132	MXAN_RS34525	8706371	8707441	+	MULTISPECIES: DUF2169 domain-containing protein	13.9778	15.2607	11.9414	2.48662	1.89177	2.46371
MXAN_1673	MXAN_RS08115	1977924	1979465	-	MULTISPECIES: hypothetical protein	19.1393	17.2035	14.0717	6.80676	4.04288	5.56132
MXAN_6428	MXAN_RS31135	7928023	7931658	-	MULTISPECIES: serine/threonine protein kinase	9.84215	8.19492	4.46591	9.99573	7.97268	7.51096
	MXAN_RS16920	4070826	4071101	-	MULTISPECIES: hypothetical protein	203.53	199.975	198.368	66.409	76.7971	61.1857
MXAN_7078	MXAN_RS34265	8651462	8652310	+	MULTISPECIES: helix-turn-helix transcriptional regulator	14.1063	14.5124	8.63213	4.61299	3.3043	6.37125
MXAN_4779	MXAN_RS23225	5978248	5979192	+	MULTISPECIES: metallophosphoesterase	53.2578	59.7358	54.1344	17.4064	14.8431	14.9383
MXAN_0647	MXAN_RS03140	748912	749466	+	MULTISPECIES: hypothetical protein	88.6271	90.3857	87.5143	8.75022	10.3902	8.32001
MXAN_4582	MXAN_RS22235	5720567	5721298	+	MULTISPECIES: type IV toxin-antitoxin system AbiEi family antitoxin domain-containing protein	4.67456	3.09159	1.17787	3.4242	1.91622	1.80234
MXAN_5961	MXAN_RS28915	7384517	7385407	+	MULTISPECIES: phosphatase PAP2 family protein	3.20031	3.10431	1.77407	1.05493	0.524757	1.33264
MXAN_0326	MXAN_RS01600	383935	384459	-	MULTISPECIES: phage tail protein	4.88825	3.35265	2.18971	8.35505	8.60902	9.54933
MXAN_5801	MXAN_RS37110	7187211	7188344	-	c-type cytochrome	40.9014	39.5515	43.0981	43.6648	38.741	45.8051
MXAN_5706	MXAN_RS27660	7073975	7074379	-	MULTISPECIES: cytidine deaminase	168.625	158.941	166.053	45.2565	38.4822	42.6742
MXAN_4359	MXAN_RS21160	5363934	5365850	-	MULTISPECIES: ATP-dependent zinc metalloprotease FtsH	451.373	467.22	438.894	928.992	976.988	1072.45
MXAN_2204	MXAN_RS10630	2543648	2544349	+	MULTISPECIES: RNA polymerase sigma factor	16.0447	11.8203	9.00681	4.24001	4.66227	2.25524
MXAN_1619	MXAN_RS07870	1920401	1921045	-	MULTISPECIES: HTH domain-containing protein	36.6935	29.6281	30.5222	153.743	151.02	151.772
MXAN_2151	MXAN_RS10410	2487924	2488541	+	MULTISPECIES: DUF2239 family protein	11.7658	7.12032	4.65047	51.2051	44.6375	42.4828
MXAN_3172	MXAN_RS15375	3716559	3717500	+	MULTISPECIES: protease modulator HflC	93.8385	81.2805	87.8672	32.0964	32.9244	40.1957
MXAN_4504	MXAN_RS21870	5573256	5575598	+	MULTISPECIES: putative baseplate assembly protein	6.57191	4.50741	2.33059	2.20644	0.46563	0.95725
MXAN_1944	MXAN_RS09430	2279282	2279992	+	MULTISPECIES: glycosyltransferase family 2 protein	95.0493	95.3101	98.4271	90.3368	90.969	80.5321
MXAN_3671	MXAN_RS17805	4379228	4382314	-	MULTISPECIES: efflux RND transporter permease subunit	7.25109	4.9687	3.11884	8.17033	5.85648	6.75257
MXAN_0617	MXAN_RS02995	715363	716004	+	MULTISPECIES: carbonic anhydrase	67.2896	76.9622	63.3442	35.1381	31.559	38.2232
MXAN_3538	MXAN_RS17150	4122581	4123525	+	MULTISPECIES: malate dehydrogenase	2338.67	2299.1	2385.11	931.157	1027.8	965.125
MXAN_6969	MXAN_RS33735	8528984	8529517	+	MULTISPECIES: hypothetical protein	8.54376	5.65054	4.0365	90.0632	90.7683	84.2484
MXAN_3628	MXAN_RS17595	4254240	4254992	-	MULTISPECIES: thioesterase	4.54419	2.50447	1.33585	2.91262	0.413952	0.175208
MXAN_0631	MXAN_RS03065	729488	730309	-	MULTISPECIES: helix-turn-helix transcriptional regulator	62.6146	51.8499	47.2006	36.4009	42.4709	38.6807
MXAN_4100	MXAN_RS19935	5045002	5046009	-	MULTISPECIES: porphobilinogen synthase	254.314	258.309	260.028	172.199	160.955	155.491
MXAN_7412	MXAN_RS35855	9035258	9035884	-	MULTISPECIES: molybdenum cofactor guanylyltransferase	24.3308	13.4347	11.0009	5.99645	4.72282	5.05001
MXAN_5089	MXAN_RS24725	6360997	6361311	+	MULTISPECIES: DUF1844 domain-containing protein	76.4921	74.2373	71.1655	174.561	149.916	141.146
	MXAN_RS31130	7927452	7927649	-	MULTISPECIES: hypothetical protein	46.0845	42.5431	36.2878	111.559	115.709	125.268
MXAN_1705	MXAN_RS08270	2021073	2022593	-	MULTISPECIES: hypothetical protein	14.623	10.0844	10.3925	1.33895	0.819739	1.56132
MXAN_4448	MXAN_RS21610	5508890	5510011	-	MULTISPECIES: hypothetical protein	18.2983	15.9117	14.8566	12.985	8.05657	8.4662
MXAN_6830	MXAN_RS33080	8382246	8382638	+	MULTISPECIES: aspartate 1-decarboxylase	520.957	572.958	578.82	1790.6	1637.84	1691.95
MXAN_5430	MXAN_RS26335	6759822	6760343	-	MULTISPECIES: development-specific protein S	0.27313	1.44511	1.10115	0.900329	0.597138	0.252742
	MXAN_RS36110	9101025	9101219	-	MULTISPECIES: hypothetical protein	1119.39	1185.68	1260.87	2883.3	3073.9	3060.14
MXAN_0906	MXAN_RS04350	1031293	1035210	-	MULTISPECIES: SUMF1/EgtB/PvdO family nonheme iron enzyme	9.27932	7.09166	2.71408	2.63894	0.954689	1.07754
	MXAN_RS00100	21644	21940	-	MULTISPECIES: hypothetical protein	9.1209	3.80983	2.41918	12.6592	6.29709	6.219
MXAN_0928	MXAN_RS04460	1057351	1058352	-	MULTISPECIES: two-component sensor histidine kinase	80.2512	77.2917	69.9854	44.2455	39.1966	39.6321
MXAN_1362	MXAN_RS06595	1598211	1599572	+	MULTISPECIES: cardiolipin synthase B	17.2722	17.0771	12.9773	32.4356	29.8661	34.1937
MXAN_5251	MXAN_RS25510	6548003	6548743	+	MULTISPECIES: dienelactone hydrolase family protein	49.6411	47.3376	44.2152	10.7821	11.3577	12.4632
MXAN_6178	MXAN_RS29955	7638797	7639900	+	MULTISPECIES: efflux RND transporter periplasmic adaptor subunit	11.3646	8.31331	7.93992	3.12179	2.25874	2.03155
MXAN_1587	MXAN_RS07715	1861880	1863427	+	MULTISPECIES: hypothetical protein	10.868	9.17757	5.38409	2.93479	1.40952	2.38636
MXAN_0457	MXAN_RS02235	521331	521666	+	MULTISPECIES: ribosome-associated translation inhibitor RaiA	4150.77	4240.21	4256.67	10935.7	11241.8	10867.5
MXAN_2905	MXAN_RS14070	3397307	3397753	-	MULTISPECIES: hypothetical protein	34.1284	36.0017	28.6113	29.0885	24.4065	24.2022
MXAN_1311	MXAN_RS06345	1536615	1537319	-	MULTISPECIES: leucyl/phenylalanyl-tRNA--protein transferase	29.526	31.0299	25.6825	11.5549	7.29525	8.42116
MXAN_3733	MXAN_RS18110	4448959	4449885	+	bestrophin family protein	16.7136	14.9947	14.0623	8.94271	6.51373	5.37947
MXAN_7305	MXAN_RS35350	8920984	8922564	-	MULTISPECIES: carboxypeptidase regulatory-like domain-containing protein	77.4643	66.6396	60.5338	23.5828	22.6731	26.3696
MXAN_2931	MXAN_RS14210	3441676	3442908	+	MULTISPECIES: hypothetical protein	15.0321	11.5222	5.94378	2.54107	1.89602	1.39101
MXAN_6404	MXAN_RS31015	7884683	7885426	+	MULTISPECIES: outer membrane lipoprotein-sorting protein	11.8812	11.322	8.88465	1.89505	0.837919	2.30526
	MXAN_RS21275	5386978	5387355	-	MULTISPECIES: DUSAM domain-containing protein	7.5436	6.9847	11.7849	6.63099	3.29848	2.09415
MXAN_4417	MXAN_RS21460	5469595	5470398	-	MULTISPECIES: GNAT family N-acetyltransferase	100.369	96.0135	93.6549	14.8084	12.6001	10.3379
MXAN_1896	MXAN_RS09190	2218948	2220936	+	MULTISPECIES: protein kinase	59.9255	58.5324	52.5237	11.7355	13.2424	12.8681
MXAN_3151	MXAN_RS15270	3691217	3692104	-	MULTISPECIES: LysR family transcriptional regulator	9.63338	6.65434	5.34019	2.82265	3.15918	1.63429
MXAN_2178	MXAN_RS10525	2519964	2520554	-	MULTISPECIES: hypothetical protein	41.2524	37.2281	39.3897	7.95214	3.69195	6.25057
MXAN_3832	MXAN_RS18610	4605020	4606591	-	MULTISPECIES: ribonuclease H-like domain-containing protein	9.52307	8.71754	4.93624	6.57721	5.55201	5.87482
MXAN_5197	MXAN_RS25255	6489961	6490947	-	MULTISPECIES: thioredoxin domain-containing protein	122.495	125.47	122.734	75.2335	68.8469	77.5282
MXAN_0073	MXAN_RS00370	80917	81369	-	MULTISPECIES: PaaI family thioesterase	26.4376	25.811	25.0602	16.9453	16.1702	20.9693
MXAN_5884	MXAN_RS28530	7302715	7303362	-	hypothetical protein	33.7069	36.185	33.973	24.1542	26.0899	25.5726
MXAN_6551	MXAN_RS31735	8068516	8070156	+	MULTISPECIES: ABC transporter substrate-binding protein	7.9063	6.97193	3.32759	3.15033	1.32964	1.12556
MXAN_0863	MXAN_RS04135	979668	981134	-	MULTISPECIES: YdiU family protein	60.3534	67.1902	65.3358	606.98	599.933	600.302
	MXAN_RS01940	462220	462738	-	MULTISPECIES: YbhB/YbcL family Raf kinase inhibitor-like protein	12.6366	7.99404	6.92194	14.1867	9.90973	11.6934
MXAN_4088	MXAN_RS19875	5034964	5035515	+	MULTISPECIES: RNA polymerase sigma factor	12.656	7.97166	5.46683	17.3118	21.1757	17.9255
MXAN_0324	MXAN_RS01590	382003	382617	-	MULTISPECIES: DedA family protein	2.08645	0.81772	0.700973	3.31145	2.53419	2.35975
MXAN_0917	MXAN_RS04405	1047259	1048539	-	MULTISPECIES: kynureninase	117.198	114.241	117.113	10.7618	10.2199	11.432
MXAN_3292	MXAN_RS15955	3847177	3848352	-	MULTISPECIES: J domain-containing protein	269.387	322.65	319.536	821.784	807.493	768.142
MXAN_5754	MXAN_RS27890	7122471	7122938	+	MULTISPECIES: protein TolR	42.041	44.8632	41.1447	70.9644	44.9576	44.8229
MXAN_4789	MXAN_RS23275	5988503	5989501	+	MULTISPECIES: phosphate ABC transporter permease subunit PstC	29.6851	30.8333	29.7756	18.8177	18.097	19.6775
MXAN_0882	MXAN_RS04230	999393	1000886	+	MULTISPECIES: serine/threonine protein kinase	58.2129	56.8874	52.8052	84.7249	86.4807	82.5676
MXAN_0533	MXAN_RS02580	606283	607458	+	MULTISPECIES: NAD-dependent epimerase/dehydratase family protein	823.438	802.991	848.145	74.3322	68.3845	74.2676
MXAN_1548	MXAN_RS07515	1818816	1819538	+	MULTISPECIES: ABC transporter permease subunit	39.6368	36.5175	30.807	8.45039	10.3471	7.84655
MXAN_2139	MXAN_RS10355	2470016	2470555	-	MULTISPECIES: hypothetical protein	24.8184	19.3243	13.8377	9.28339	6.06095	7.08521
MXAN_2985	MXAN_RS14455	3498283	3499125	-	Fic family protein	279.207	311.561	298.326	498.855	498.567	543.531
MXAN_2696	MXAN_RS13060	3147017	3148546	-	MULTISPECIES: NAD(P)/FAD-dependent oxidoreductase	75.5735	69.6004	70.0653	35.6318	36.2638	31.7326
MXAN_5221	MXAN_RS25375	6520483	6520779	-	MULTISPECIES: cupin domain-containing protein	3.36033	4.65646	2.90302	2.63733	0	2.66528
MXAN_7466	MXAN_RS36080	9093838	9096696	+	MULTISPECIES: hypothetical protein	16.307	13.8961	8.8964	7.7808	5.01521	5.53753
pseudo;MXAN_1901	MXAN_RS36675					29.6258	27.9206	24.8208	10.9863	12.5492	12.6791
MXAN_2013	MXAN_RS09760	2340519	2341796	+	MULTISPECIES: trigger factor	566.28	542.248	584.018	314.54	321.096	312.073
MXAN_2516	MXAN_RS12150	2926779	2928185	-	MULTISPECIES: sigma-54-dependent Fis family transcriptional regulator	38.7088	36.1894	33.295	144.966	140.899	142.809
MXAN_1857	MXAN_RS08985	2179596	2180237	-	MULTISPECIES: hypothetical protein	7.9948	8.4208	6.04344	1.22007	0.971047	0.822004
MXAN_0996	MXAN_RS04790	1152567	1153739	-	MULTISPECIES: tryptophan 7-halogenase	28.3203	26.2596	21.8061	7.34539	5.04895	7.64821
MXAN_4809	MXAN_RS23375	6018067	6018558	+	MULTISPECIES: type VI secretion system tube protein Hcp	3588.4	3628.89	3842.5	715.146	692.152	704.171
MXAN_0146	MXAN_RS00720	178112	181291	-	MULTISPECIES: carboxypeptidase regulatory-like domain-containing protein	16.544	14.8655	10.5289	4.48296	1.81338	2.4063
MXAN_2862	MXAN_RS13860	3337628	3339295	+	MULTISPECIES: hypothetical protein	7.09451	6.63295	4.82444	2.4419	0.747496	1.42372
MXAN_2618	MXAN_RS12660	3057198	3058508	+	MULTISPECIES: adenylosuccinate synthase	383.025	395.586	402.49	164.902	160.252	160.109
MXAN_6845	MXAN_RS33155	8395600	8398230	-	MULTISPECIES: TonB family protein	6.55699	3.05829	0.218471	7.20468	6.10143	6.16784
MXAN_0541	MXAN_RS02625	621391	623256	+	MULTISPECIES: malto-oligosyltrehalose trehalohydrolase	23.5331	19.1349	17.3271	5.45698	2.92329	3.25233
partial;pseudo	MXAN_RS36540					29.0823	21.2668	11.4388	38.9694	24.8124	34.1316
MXAN_7375	MXAN_RS35690	9000735	9001418	+	MULTISPECIES: hypothetical protein	44.1896	50.1795	44.1183	107.874	100.484	102.035
MXAN_0536	MXAN_RS02600	615104	616555	+	MULTISPECIES: MBL fold metallo-hydrolase	6.67702	4.84888	1.28657	3.77617	1.93206	2.635
MXAN_6624	MXAN_RS32060	8152294	8153118	-	MULTISPECIES: thioredoxin-dependent thiol peroxidase	219.305	216.094	217.204	72.537	86.8998	68.4445
MXAN_6495	MXAN_RS31470	8009108	8009767	+	MULTISPECIES: VOC family protein	25.2745	19.2397	18.7245	7.35814	3.30597	5.1973
MXAN_6775	MXAN_RS32815	8326705	8328423	+	MULTISPECIES: hypothetical protein	8.62577	4.90026	1.75549	4.37437	0.997314	2.45597
MXAN_6671	MXAN_RS32305	8198970	8200793	-	MULTISPECIES: molecular chaperone DnaK	186.904	196.401	181.085	50.9679	49.2953	55.2268
MXAN_3827	MXAN_RS18585	4599748	4601052	-	MULTISPECIES: DUF1552 domain-containing protein	10.816	6.55116	5.17539	23.2885	21.497	23.4545
MXAN_1108	MXAN_RS05330	1291319	1292095	+	MULTISPECIES: TSUP family transporter	24.4046	19.7405	22.008	23.7909	14.2414	17.3192
MXAN_3985	MXAN_RS19375	4853684	4854103	+	MULTISPECIES: hypothetical protein	209.109	217.324	205.969	1965.3	1927.01	1971.75
	MXAN_RS07925	1931763	1933643	-	MULTISPECIES: chitinase	4.68447	3.33133	0.533067	2.57359	0.743337	1.11866
MXAN_3279	MXAN_RS15890	3830685	3831665	-	MULTISPECIES: magnesium transporter CorA family protein	23.1083	24.6066	20.8005	10.0606	7.30809	9.95202
MXAN_6408	MXAN_RS36365	7888518	7892480	+	IPT/TIG domain-containing protein	12.9355	10.6255	8.4298	3.73828	1.4334	2.45957
MXAN_6038	MXAN_RS29295	7471360	7473564	-	MULTISPECIES: S9 family peptidase	144.19	146.365	158.558	91.1524	91.462	90.7067
MXAN_0955	MXAN_RS04595	1097342	1098067	+	MULTISPECIES: 1-acyl-sn-glycerol-3-phosphate acyltransferase	20.6202	28.4006	25.7313	14.8889	16.7445	13.2658
MXAN_3520	MXAN_RS17055	4100239	4101561	-	MULTISPECIES: 3-phosphoshikimate 1-carboxyvinyltransferase	59.7022	57.113	49.3119	13.9724	8.48179	11.7671
MXAN_7105	MXAN_RS34395	8674774	8676462	+	MULTISPECIES: DUF1592 domain-containing protein	10.9737	10.3468	7.31685	4.73032	2.39916	4.06184
MXAN_3687	MXAN_RS17885	4400583	4401221	-	MULTISPECIES: pentapeptide repeat-containing protein	36.8149	44.4659	41.1534	47.0707	50.9754	43.1513
MXAN_2380	MXAN_RS11510	2767031	2767900	-	MULTISPECIES: hypothetical protein	16.2239	17.4858	13.8744	13.1448	13.2565	14.558
MXAN_4392	MXAN_RS21320	5395820	5396827	-	MULTISPECIES: esterase	133.522	126.473	126.592	38.2318	36.3348	43.1919
MXAN_3336	MXAN_RS16175	3879406	3879891	-	MULTISPECIES: GAF domain-containing protein	79.2078	73.986	78.3547	166.65	162.267	195.997
	MXAN_RS08310	2031584	2032000	+	MULTISPECIES: cupin domain-containing protein	7.17999	6.02995	3.44603	2.25406	2.61624	2.21468
MXAN_4143	MXAN_RS20115	5090081	5090563	-	MULTISPECIES: chemotaxis protein CheW	79.1094	79.9119	90.4444	38.5967	33.2357	36.329
MXAN_0747	MXAN_RS03605	852837	853214	-	MULTISPECIES: hypothetical protein	10.561	7.98251	4.18173	8.28874	5.77233	10.1217
MXAN_5428	MXAN_RS26330	6757957	6759453	-	MULTISPECIES: MBL fold hydrolase	2.95243	2.01562	0.767933	2.1976	0.520551	0.440653
MXAN_5402	MXAN_RS26200	6722301	6723707	+	MULTISPECIES: cytochrome b6	104.955	103.144	106.527	12.7364	13.2469	14.4315
MXAN_2239	MXAN_RS10810	2581739	2582308	+	MULTISPECIES: NAD(P)H-dependent oxidoreductase	6.25325	3.74968	0.504209	2.47353	0.273426	0.231459
MXAN_5043	MXAN_RS24500	6306921	6310277	+	MULTISPECIES: DUF4215 domain-containing protein	86.5127	85.3144	90.1921	19.9263	19.3133	19.4537
MXAN_1361	MXAN_RS06590	1596600	1598171	+	MULTISPECIES: FHA domain-containing protein	143.39	133.482	132.73	73.8441	74.9522	79.0582
MXAN_1545	MXAN_RS07500	1815402	1816397	-	threonylcarbamoyl-AMP synthase	26.5013	17.6249	22.0847	8.45916	6.47364	5.20602
	MXAN_RS14320	3465166	3465915	+	MULTISPECIES: sigma-70 family RNA polymerase sigma factor	793.852	913.598	850.51	5021.38	5287.57	5088.86
MXAN_6205	MXAN_RS30085	7671486	7673726	-	MULTISPECIES: collagenase	19.6588	16.6623	14.4918	2.37677	0.556369	1.23631
MXAN_6758	MXAN_RS32725	8308310	8308954	-	MULTISPECIES: zinc finger domain-containing protein	230.108	215.194	215.438	119.011	137.489	174.272
MXAN_6591	MXAN_RS31920	8116564	8117103	+	MULTISPECIES: hypothetical protein	26.6666	25.8434	24.216	15.0855	11.256	14.1704
MXAN_0010	MXAN_RS00060	10660	12276	-	MULTISPECIES: CapA family protein	53.7849	50.6164	50.477	29.9363	26.0237	25.8641
MXAN_5988	MXAN_RS29050	7413365	7414870	-	MULTISPECIES: carboxypeptidase M32	76.1152	70.7096	72.9948	29.9583	31.1499	27.42
MXAN_5825	MXAN_RS28240	7219641	7220606	-	hypothetical protein	8.11757	5.72658	1.19006	8.10855	5.32417	3.96068
MXAN_5648	MXAN_RS27375	7015530	7015964	-	MULTISPECIES: flagellar biosynthetic protein FliO	2.62205	0	0.660687	1.80066	0.716565	0.303291
MXAN_6649	MXAN_RS32185	8178158	8178544	+	hypothetical protein	142.574	131.85	133.383	30.1264	26.7747	27.0629
MXAN_6700	MXAN_RS32440	8241459	8242343	-	MULTISPECIES: hypothetical protein	14.8213	13.0697	10.2295	6.37249	4.57873	5.36671
MXAN_2375	MXAN_RS11480	2762417	2763706	-	MULTISPECIES: amidohydrolase family protein	17.131	12.5725	10.1369	7.0435	6.16163	5.62499
MXAN_5188	MXAN_RS25210	6482188	6482547	-	MULTISPECIES: ribosome-associated translation inhibitor RaiA	8.31682	9.0801	5.18915	19.5821	20.3475	25.2869
	MXAN_RS36535					9.94702	10.3958	12.2534	3.64319	2.41633	1.70454
MXAN_6537	MXAN_RS31675	8054979	8055947	-	MULTISPECIES: hypothetical protein	83.4256	72.5284	77.8558	29.1004	25.8951	29.1366
MXAN_4074	MXAN_RS19810	4991197	4992078	+	MULTISPECIES: ABC transporter ATP-binding protein	44.9383	46.3271	49.692	16.6959	12.1926	18.0995
MXAN_5894	MXAN_RS28580	7314674	7315579	-	MULTISPECIES: LysR family transcriptional regulator	14.4777	11.379	5.86852	4.8415	4.12856	3.93174
MXAN_4056	MXAN_RS19720	4975792	4976757	-	MULTISPECIES: AgmX/PglI C-terminal domain-containing protein	64.9405	57.7864	62.1805	17.1901	13.0684	18.0279
MXAN_3303	MXAN_RS16010	3856791	3857078	+	MULTISPECIES: 30S ribosomal protein S19	972.275	927.655	1011.39	467.252	391.256	439.314
MXAN_1935	MXAN_RS09385					0	0	0	0	0	0
MXAN_5865	MXAN_RS28435	7277020	7277283	+	MULTISPECIES: hypothetical protein	44.2843	45.2418	38.1021	36.7907	22.4334	31.4837
MXAN_6336	MXAN_RS30695	7817250	7818020	+	MULTISPECIES: DUF2270 domain-containing protein	7.39683	8.15334	3.91399	11.3785	8.49004	10.267
MXAN_4968	MXAN_RS24125	6213698	6215173	-	MULTISPECIES: hypothetical protein	62.3037	68.5693	63.0876	26.1095	26.9258	28.8712
MXAN_4420	MXAN_RS21475	5472188	5472568	-	MULTISPECIES: VOC family protein	90.5588	79.5265	76.9415	16.4469	15.1353	11.7734
MXAN_7514	MXAN_RS36260	9137734	9139602	+	MULTISPECIES: HEAT repeat domain-containing protein	18.3081	16.0099	12.3017	60.0142	58.6221	60.2833
MXAN_5248	MXAN_RS25495	6545671	6546642	+	MULTISPECIES: hypothetical protein	11.2944	9.83031	8.87034	4.67393	2.88617	4.47916
MXAN_6209	MXAN_RS30105	7676556	7677443	+	MULTISPECIES: RNA polymerase factor sigma-32	52.3414	52.2436	52.2691	43.3983	36.1551	34.4686
	MXAN_RS36995	6338694	6339836	-	MULTISPECIES: DUF4150 domain-containing protein	36.922	30.6887	30.4246	9.04582	8.31761	11.658
MXAN_3645	MXAN_RS17685	4347103	4348749	-	MULTISPECIES: (2,3-dihydroxybenzoyl)adenylate synthase	8.39689	7.40454	6.10745	2.75838	1.79794	1.9225
MXAN_1086	MXAN_RS05215	1267093	1267581	-	MULTISPECIES: NAD(P)H-dependent oxidoreductase subunit E	323.343	317.011	334.711	398.21	322.861	385.542
MXAN_7454	MXAN_RS36030	9078455	9079018	+	MULTISPECIES: RNA polymerase sigma factor	7.07814	8.02497	0.764359	4.72194	2.76335	2.57313
MXAN_5660	MXAN_RS27430	7022946	7024820	-	MULTISPECIES: protein BatD	57.3338	53.5084	52.8048	11.1958	12.0526	11.7507
MXAN_2848	MXAN_RS13795	3318246	3318941	-	MULTISPECIES: hypothetical protein	4.7115	4.33533	0.825859	2.92607	1.79141	1.70601
MXAN_5271	MXAN_RS25605	6571520	6572398	+	MULTISPECIES: helix-turn-helix transcriptional regulator	10.7052	6.8655	5.72182	1.78222	1.06384	2.55158
MXAN_6630	MXAN_RS32095	8158850	8160244	+	MULTISPECIES: FAD-binding oxidoreductase	11.1402	10.9051	8.24083	7.41174	5.80957	6.14735
MXAN_4700	MXAN_RS22835	5888844	5891669	-	MULTISPECIES: serine/threonine protein kinase	155.54	160.826	159.209	67.9624	72.6321	74.6959
MXAN_0678	MXAN_RS03285	775170	776141	-	MULTISPECIES: aldo/keto reductase	112.358	117.058	116.941	2.25638	2.56548	2.85037
MXAN_6190	MXAN_RS30015	7654643	7656355	-	MULTISPECIES: sodium:solute symporter	54.2663	52.9173	52.4298	24.2348	18.4694	21.411
MXAN_6411	MXAN_RS31050	7895928	7897790	+	MULTISPECIES: protein-arginine deiminase	15.3058	12.1473	9.33314	2.10222	0.585599	0.566534
MXAN_7344	MXAN_RS35540					0	0	0	0	0	0
	MXAN_RS15160	3663698	3664384	-	MULTISPECIES: hypothetical protein	10.169	9.88228	9.83097	7.75305	6.80581	5.56916
MXAN_2816	MXAN_RS13650	3288144	3289331	+	MULTISPECIES: phosphoglycerate kinase	404.68	391.672	396.504	234.195	242.963	240.098
MXAN_3747	MXAN_RS18180	4461586	4462758	-	MULTISPECIES: hypothetical protein	131.149	128.083	131.939	246.004	260.286	249.242
MXAN_5566	MXAN_RS26970	6915040	6915618	-	MULTISPECIES: FxsA family protein	72.8876	68.1822	63.0392	374.462	379.807	427.467
	MXAN_RS08845	2156450	2156812	-	MULTISPECIES: hypothetical protein	4.32042	3.46349	0	0.863125	0.429347	0.363448
MXAN_6004	MXAN_RS29130	7431329	7432549	+	MULTISPECIES: methyltransferase domain-containing protein	83.0222	80.2124	73.3209	40.8001	50.8022	44.0852
MXAN_2221	MXAN_RS10715	2560836	2561600	-	MULTISPECIES: zinc-dependent metalloprotease	120.209	136.407	117.026	21.0924	26.0774	22.0748
MXAN_6201	MXAN_RS30065	7667372	7667641	+	MULTISPECIES: (2Fe-2S)-binding protein	1.0561	0.931293	0	0	0	0
MXAN_6564	MXAN_RS31800	8085865	8086728	-	MULTISPECIES: RNase adapter RapZ	175.742	173.453	175.134	69.2628	77.5657	69.0198
MXAN_5863	MXAN_RS28425	7273897	7276176	-	MULTISPECIES: hypothetical protein	47.9624	48.6355	38.9501	34.2172	34.0416	34.2559
MXAN_7144	MXAN_RS34590	8723059	8723736	-	MULTISPECIES: ABC transporter ATP-binding protein	25.6549	23.921	20.7707	38.1245	35.4002	35.4153
MXAN_5270	MXAN_RS25600	6570418	6571386	-	MULTISPECIES: hypothetical protein	12.3594	13.3639	10.6774	3.07171	2.25175	3.26765
MXAN_1498	MXAN_RS07275	1759282	1760022	-	MULTISPECIES: hypothetical protein	32.9017	29.183	27.5376	4.43968	3.15492	5.87549
MXAN_4530	MXAN_RS21975	5638598	5645611	-	MULTISPECIES: type I polyketide synthase	57.1161	54.9416	52.9513	37.0587	38.4798	37.8662
MXAN_2233	MXAN_RS10780	2574694	2575953	-	MULTISPECIES: MFS transporter	10.6365	8.48142	5.36022	71.2417	67.2889	67.5364
MXAN_1573	MXAN_RS07645	1847522	1849171	+	MULTISPECIES: AMP-binding protein	52.5364	56.9189	49.2933	15.7607	17.38	19.35
	MXAN_RS19730	4977863	4978396	-	hypothetical protein	28.7128	22.482	12.4739	7.88725	6.2233	5.03905
MXAN_5506	MXAN_RS26700	6853112	6853705	+	MULTISPECIES: RNA polymerase sigma factor	48.7248	44.8714	45.9645	256.612	240.077	243.874
MXAN_0969	MXAN_RS04660	1118429	1119559	-	MULTISPECIES: PLP-dependent transferase	8.31997	8.55949	6.98804	9.97287	12.8155	13.1815
MXAN_3240	MXAN_RS15695	3791547	3791987	-	winged helix-turn-helix transcriptional regulator	6.39755	5.64148	1.53525	3.68211	1.6651	2.81905
MXAN_6213	MXAN_RS30125	7680122	7681897	+	MULTISPECIES: hypothetical protein	40.0588	30.9356	31.3129	36.5181	33.5224	32.3886
MXAN_1223	MXAN_RS05900	1431647	1432000	+	MULTISPECIES: tail protein	4.83302	1.42062	0	2.21267	0.440263	0.372688
MXAN_4790	MXAN_RS23280	5989498	5990409	+	MULTISPECIES: phosphate ABC transporter permease PstA	14.5388	12.8206	13.8657	13.3983	6.66476	8.82437
MXAN_7387	MXAN_RS35745	9012064	9013158	-	MULTISPECIES: LysM peptidoglycan-binding domain-containing protein	28.7752	25.8338	20.2098	30.9022	29.7473	24.82
MXAN_6032	MXAN_RS29265	7464343	7465209	-	MULTISPECIES: response regulator	86.0048	85.2665	82.043	84.201	71.545	82.6284
MXAN_3331	MXAN_RS16150	3873928	3874542	+	MULTISPECIES: deoxynucleoside kinase	87.399	89.5404	82.7149	162.771	162.442	169.688
MXAN_5434	MXAN_RS26355	6764191	6764508	+	hypothetical protein	4.9318	2.76752	0	0.492633	0	0.414879
MXAN_5817	MXAN_RS28200	7210484	7211398	+	MULTISPECIES: ArsA family ATPase	38.1755	44.1066	43.6595	29.1057	25.5497	33.8841
MXAN_7337	MXAN_RS35505	8958819	8959811	+	MULTISPECIES: tetratricopeptide repeat protein	18.8089	16.2062	15.0501	30.6057	24.1706	26.4395
MXAN_6713	MXAN_RS32505	8255268	8255984	-	MULTISPECIES: DUF2231 domain-containing protein	5.3689	7.53996	3.20668	10.0505	5.65157	6.80818
MXAN_0746	MXAN_RS03600	851704	852798	-	MULTISPECIES: hypothetical protein	32.1605	31.9191	26.2465	22.4613	20.9227	22.5308
MXAN_5989	MXAN_RS29055	7414857	7415471	+	MULTISPECIES: hypothetical protein	76.0395	76.8657	88.089	34.8976	29.6501	27.0299
MXAN_0301	MXAN_RS01475	354980	356287	-	MULTISPECIES: asparagine synthase	11.4452	6.53614	2.96627	46.9492	54.3341	47.104
MXAN_6818	MXAN_RS33020	8367764	8369284	-	MULTISPECIES: DUF2156 domain-containing protein	25.5902	25.211	20.596	9.16666	6.66038	9.80162
MXAN_3633	MXAN_RS17620	4265412	4266860	-	MULTISPECIES: hypothetical protein	12.6929	10.0649	9.42129	4.54079	3.33433	2.1852
partial;pseudo	MXAN_RS37005					10.9672	10.7457	13.5102	18.7453	15.9849	5.6381
MXAN_0166	MXAN_RS00820	201586	202221	+	MULTISPECIES: potassium-transporting ATPase subunit KdpC	10.9845	6.12808	3.1632	4.68001	2.69557	3.11159
MXAN_4383	MXAN_RS21270	5386292	5386852	-	MULTISPECIES: hypothetical protein	5.84528	4.03394	5.63528	6.70191	1.11125	2.11655
MXAN_1916	MXAN_RS09290	2245905	2247170	-	MULTISPECIES: hypothetical protein	65.994	59.6844	59.137	24.3771	26.2217	20.8423
MXAN_1686	MXAN_RS08175	1993988	1994884	-	MULTISPECIES: GNAT family N-acetyltransferase	8.4241	6.30725	4.806	13.797	10.9462	13.9727
MXAN_1627	MXAN_RS07915	1930039	1930587	+	MULTISPECIES: SMI1/KNR4 family protein	399.675	380.609	418.796	54.5019	57.6287	56.2331
MXAN_0214	MXAN_RS01055	261610	262353	+	MULTISPECIES: TetR/AcrR family transcriptional regulator	36.6017	34.6418	34.9592	18.3188	15.711	15.7821
MXAN_5172	MXAN_RS25135	6459304	6460809	-	MULTISPECIES: radical SAM protein	90.0318	85.9034	84.4449	7.80165	6.62323	7.97196
MXAN_0087	MXAN_RS00440	98351	99553	-	MULTISPECIES: MFS transporter	13.7478	10.9735	6.68925	7.16221	2.33196	4.71576
MXAN_4963	MXAN_RS24100	6207583	6209178	+	MULTISPECIES: leucyl aminopeptidase	241.465	250.819	252.104	54.3785	53.3181	48.2757
MXAN_6891	MXAN_RS33380	8442099	8443454	-	MULTISPECIES: thioredoxin family protein	101.673	100.598	91.9847	25.5319	22.5274	21.6967
MXAN_4307	MXAN_RS20895	5305342	5305881	+	MULTISPECIES: DUF1318 domain-containing protein	9.76896	8.14881	7.7172	1.74064	2.59755	2.44318
MXAN_0065	MXAN_RS00340	75019	75351	+	MULTISPECIES: hypothetical protein	18.8386	9.81633	9.92519	24.9334	39.3143	26.941
MXAN_7044	MXAN_RS34095	8620362	8621696	+	MULTISPECIES: exo-alpha-sialidase	16.3399	14.0322	10.4411	20.8876	15.1767	13.4402
MXAN_6951	MXAN_RS33645	8503974	8506154	+	MULTISPECIES: response regulator	26.1484	24.5569	18.3166	3.59141	1.9294	2.66162
MXAN_0013	MXAN_RS00070	13054	14049	+	MULTISPECIES: hypothetical protein	28.9156	28.1492	19.0445	16.6723	16.5868	14.8357
	MXAN_RS08760	2143618	2143965	-	MULTISPECIES: hypothetical protein	15.5684	19.8703	7.84566	4.50164	6.26995	3.41202
MXAN_3640	MXAN_RS17660	4337885	4339159	-	MULTISPECIES: myxochelin B biosynthesis transaminase MxcL	36.566	38.8513	38.9961	4.91473	3.66713	5.69117
MXAN_1882	MXAN_RS09120	2204777	2207596	+	MULTISPECIES: DEAD/DEAH box helicase family protein	4.39856	3.38832	0.458616	2.05543	0.276335	0.888901
MXAN_2716	MXAN_RS13160	3168487	3168948	+	MULTISPECIES: phage holin family protein	96.2837	92.5245	98.288	22.7187	24.9635	18.8474
MXAN_2385	MXAN_RS11535	2772594	2774183	-	MULTISPECIES: glucan biosynthesis protein	22.6863	21.903	17.8947	112.616	115.272	109.777
MXAN_4508	MXAN_RS21890	5580829	5585349	+	MULTISPECIES: hypothetical protein	7.12712	4.83877	2.51101	1.42069	0.586043	0.817094
MXAN_5809	MXAN_RS28160	7203145	7204041	+	hypothetical protein	256.35	279.619	261.229	109.28	112.675	116.496
MXAN_6388	MXAN_RS30935	7869017	7872286	+	MULTISPECIES: type 2 lantipeptide synthetase LanM family protein	9.15613	7.07441	3.69136	2.92235	1.00089	1.29107
MXAN_1067	MXAN_RS05125	1243817	1244662	+	hypothetical protein	76.0719	79.9545	73.4028	52.2191	48.5822	43.9772
MXAN_3381	MXAN_RS16370	3930163	3931749	-	MULTISPECIES: sigma-54-dependent Fis family transcriptional regulator	31.7131	27.5691	27.5266	23.6911	18.0699	21.6976
MXAN_6638	MXAN_RS32130	8166981	8167556	-	MULTISPECIES: isoprenylcysteine carboxyl methyltransferase	24.5049	28.5936	22.2036	3.53567	5.14098	6.41334
MXAN_3664	MXAN_RS17775	4373597	4374343	-	MULTISPECIES: hypothetical protein	12.2152	8.4153	5.5787	26.4241	25.0366	24.9027
MXAN_3834	MXAN_RS18620	4609146	4610393	+	MULTISPECIES: citrate transporter	11.31	8.05926	5.52691	4.2679	3.62158	4.01715
MXAN_0335	MXAN_RS01640	391581	392465	+	MULTISPECIES: 5\\'-3\\' exonuclease	49.7801	44.8915	40.7555	97.7116	106.015	104.204
MXAN_4442	MXAN_RS21580	5498739	5500535	-	MULTISPECIES: PD40 domain-containing protein	65.2968	60.5884	59.6549	9.67665	11.1014	9.61772
MXAN_6125	MXAN_RS29710	7571014	7572684	-	MULTISPECIES: hypothetical protein	3.24226	2.93432	1.37594	1.87501	1.11923	1.50012
	MXAN_RS29755	7583594	7583824	-	MULTISPECIES: hypothetical protein	6.78924	2.17705	0.622076	4.06902	0.674688	1.7134
MXAN_1931	MXAN_RS09365	2265589	2265906	-	MULTISPECIES: YbaB/EbfC family nucleoid-associated protein	281.113	280.706	267.516	171.436	137.719	152.261
MXAN_4938	MXAN_RS23975	6175528	6180582	-	MULTISPECIES: hypothetical protein	8.48957	4.89965	1.90462	2.57221	1.04827	1.07007
MXAN_5915	MXAN_RS28680	7337500	7338477	-	MULTISPECIES: MBL fold nuclease	10.0589	7.45606	7.64047	19.8625	12.43	13.355
MXAN_3545	MXAN_RS17185	4130752	4131012	+	MULTISPECIES: 30S ribosomal protein S16	203.755	219.175	216.375	388.342	263.935	299.753
MXAN_1435	MXAN_RS06960	1691991	1693619	+	hypothetical protein	14.3537	9.95609	8.46848	16.2523	13.49	12.9583
MXAN_0151	MXAN_RS00745	187417	188298	-	MULTISPECIES: class I SAM-dependent methyltransferase	16.1649	10.8334	7.00576	2.66424	1.41363	2.39332
MXAN_2632	MXAN_RS12730	3073312	3075426	+	MULTISPECIES: excinuclease ABC subunit UvrB	67.9502	69.4308	70.1852	122.956	123.577	127.378
MXAN_1535	MXAN_RS07455	1804118	1805068	+	MULTISPECIES: TerC family protein	70.3125	63.325	70.8676	32.9458	33.5961	35.9309
MXAN_7334	MXAN_RS37255	8957482	8957709	-	MULTISPECIES: hypothetical protein	59.4058	54.0395	61.1353	79.0157	40.3304	55.5501
MXAN_0914	MXAN_RS04390	1044210	1045109	+	MULTISPECIES: hypothetical protein	65.7425	65.6561	66.1018	31.6796	30.4779	38.4067
partial;pseudo	MXAN_RS36980					49.7713	48.9183	41.281	29.0528	19.2691	23.9876
MXAN_5220	MXAN_RS25370	6518965	6520464	-	MULTISPECIES: DUF488 family protein	5.79801	3.6041	0.862197	2.29764	0.51951	0.703635
	MXAN_RS34995	8822846	8823037	+	MULTISPECIES: hypothetical protein	2.97029	3.92889	2.99374	9.79107	5.68214	8.93287
MXAN_7452	MXAN_RS36020	9076218	9076784	-	MULTISPECIES: hypothetical protein	18.859	20.8432	19.2613	11.8805	13.1939	12.7976
MXAN_2967	MXAN_RS14370	3474323	3477463	-	MULTISPECIES: efflux RND transporter permease subunit	904.33	940.432	958.18	399.797	430.097	450.315
	MXAN_RS21745	5544528	5544998	-	MULTISPECIES: hypothetical protein	16.9515	16.5497	16.4751	13.6368	10.5887	6.72263
MXAN_3724	MXAN_RS18065	4439506	4440348	+	MULTISPECIES: phosphatidylserine decarboxylase	260.963	255.923	274.955	168.922	176.744	188.742
	MXAN_RS11995	2885918	2887468	-	MULTISPECIES: transcription termination factor Rho	242.403	233.697	231.161	246.854	265.985	273.73
partial;pseudo	MXAN_RS36610					27.3267	23.0495	14.37	9.13833	1.29877	14.2926
MXAN_6165	MXAN_RS29895	7622919	7624235	+	MULTISPECIES: hypothetical protein	4.11375	4.77314	1.85489	1.6653	1.18339	0.601055
MXAN_5222	MXAN_RS25380	6520839	6521651	-	MULTISPECIES: succinate dehydrogenase/fumarate reductase iron-sulfur subunit	4.38419	5.41249	2.65128	1.54152	1.53361	0.811387
MXAN_2920	MXAN_RS14145	3420423	3421586	-	glycosyltransferase family 4 protein	16.5356	15.4455	11.1108	7.2676	4.95409	7.48066
MXAN_3529	MXAN_RS17100	4110218	4111075	+	MULTISPECIES: 2-succinyl-6-hydroxy-2,4-cyclohexadiene-1-carboxylate synthase	43.8689	47.7695	47.7324	30.6741	32.3331	34.905
MXAN_3055	MXAN_RS14805	3583089	3585653	-	MULTISPECIES: ATP-dependent helicase HrpB	27.1808	22.9392	21.0087	16.9178	12.6384	14.4019
MXAN_4746	MXAN_RS23060	5946330	5949200	+	MULTISPECIES: SusC/RagA family TonB-linked outer membrane protein	357.304	358.781	379.695	12.2226	11.9428	12.1776
MXAN_1072	MXAN_RS05145	1248383	1249063	-	MULTISPECIES: succinate dehydrogenase	407.205	431.451	422.658	540.364	515.619	502.347
MXAN_1084	MXAN_RS05205	1265214	1265720	-	MULTISPECIES: NADH-quinone oxidoreductase subunit J	328.173	319.147	320.277	197.135	209.034	218.064
MXAN_3575	MXAN_RS17340	4170685	4171245	+	MULTISPECIES: VOC family protein	87.6792	87.8503	83.2484	36.302	25.5588	27.0448
MXAN_4452	MXAN_RS21630	5513210	5514253	+	MULTISPECIES: ADP-ribosylglycohydrolase family protein	19.2557	16.98	15.9666	34.5126	27.1698	29.1918
MXAN_1584	MXAN_RS07700	1860186	1860407	-	MULTISPECIES: hypothetical protein	5.1378	2.26531	1.29459	2.82265	1.40408	1.78286
MXAN_1652	MXAN_RS08025	1956379	1956858	+	MULTISPECIES: DUF1801 domain-containing protein	86.7325	83.2925	79.6335	22.8458	17.5335	21.4389
MXAN_4423	MXAN_RS21490	5474340	5474597	+	MULTISPECIES: ribbon-helix-helix domain-containing protein	756.526	730.957	753.587	17.6088	13.2898	15.8522
MXAN_5583	MXAN_RS27055	6936809	6937609	-	MULTISPECIES: ABC transporter permease subunit	43.7868	35.002	36.9564	17.7975	16.7333	24.5416
MXAN_0133	MXAN_RS00655	155186	156238	+	MULTISPECIES: SGNH/GDSL hydrolase family protein	1162.12	1142.27	1226.7	50.7313	48.6948	55.6293
MXAN_2364	MXAN_RS11425	2748720	2750180	-	MULTISPECIES: serine hydrolase	23.128	22.46	21.5402	55.0069	58.7782	54.0007
MXAN_3160	MXAN_RS15315	3702496	3704607	+	MULTISPECIES: peptidase M13	356.908	354.136	370.952	208.134	216.954	220.261
MXAN_0540	MXAN_RS02620	619994	621139	-	AAA family ATPase	18.9116	15.702	13.8625	11.4693	11.0077	11.7045
MXAN_0452	MXAN_RS02210	515207	516541	-	MULTISPECIES: inositol-3-phosphate synthase	2078.16	2020.54	2167.55	2662	2736.12	2733.01
MXAN_7031	MXAN_RS34035	8604949	8606613	+	MULTISPECIES: hypothetical protein	11.1319	6.34286	4.74683	10.9143	8.05006	9.58782
MXAN_7511	MXAN_RS36245	9134261	9134683	-	MULTISPECIES: ribonuclease P protein component	126.058	119.78	130.111	217.394	185.329	205.851
MXAN_4997	MXAN_RS24265	6246904	6247725	-	MULTISPECIES: VanW family protein	24.4561	22.6365	19.2299	30.874	23.7003	26.4826
	MXAN_RS36140	9108945	9109343	+	MULTISPECIES: hypothetical protein	8.21855	5.67178	1.08045	4.31887	2.34365	2.64524
MXAN_7030	MXAN_RS34030	8604571	8604942	+	MULTISPECIES: hypothetical protein	40.2427	47.6536	35.1523	22.3194	16.7584	24.1165
MXAN_1644	MXAN_RS07985	1947997	1948953	+	MULTISPECIES: alpha/beta hydrolase	58.1023	60.0377	58.8612	194.307	194.938	194.52
MXAN_7313	MXAN_RS35390	8933317	8934258	+	MULTISPECIES: MBL fold metallo-hydrolase	16.4974	12.4123	7.62736	9.64556	5.62527	6.30246
MXAN_2346	MXAN_RS11335	2724784	2726343	+	MULTISPECIES: hypothetical protein	30.891	29.4969	28.0951	6.32654	5.1951	3.80572
MXAN_0991	MXAN_RS04765	1147562	1147969	-	MULTISPECIES: hypothetical protein	346.65	374.092	376.507	773.303	836.182	788.679
MXAN_3915	MXAN_RS19020	4708768	4709667	-	TonB family protein	13.3069	7.12439	5.90765	52.2191	44.1583	43.684
MXAN_4802	MXAN_RS23340	6007095	6008462	+	MULTISPECIES: type VI secretion system baseplate subunit TssK	64.4084	59.3699	62.9211	19.5821	22.6716	20.2527
MXAN_4624	MXAN_RS22445					1.90099	1.67633	1.91599	6.26629	2.07804	0
MXAN_3134	MXAN_RS15195	3671289	3671723	-	MULTISPECIES: GAF domain-containing protein	60.9627	71.0994	56.8191	7.92289	7.16565	4.85266
MXAN_1879	MXAN_RS09105	2202638	2203399	+	MULTISPECIES: sigma-70 family RNA polymerase sigma factor	5.61315	2.80488	0.188582	2.05587	0.409063	1.55825
MXAN_5726	MXAN_RS27755	7093444	7094268	-	MULTISPECIES: hypothetical protein	56.684	50.4422	60.7893	101.4	92.7561	96.7498
MXAN_3630	MXAN_RS17605	4256301	4259360	-	MULTISPECIES: type I polyketide synthase	6.42981	4.76603	2.25411	1.63824	0.407459	0.948528
MXAN_6112	MXAN_RS29650	7555057	7555701	-	MULTISPECIES: HAD-IA family hydrolase	44.209	52.6289	41.6617	22.102	24.6465	25.5681
MXAN_6448	MXAN_RS31230	7949009	7949680	-	MULTISPECIES: TIGR02269 family lipoprotein	4.6676	5.42561	2.13839	5.12866	3.47886	3.33755
MXAN_5743	MXAN_RS27835	7110772	7112598	-	MULTISPECIES: PEGA domain-containing protein	284.602	289.297	279.534	180.837	193.473	188.04
MXAN_5575	MXAN_RS27015	6926186	6927631	-	MULTISPECIES: nicotinate phosphoribosyltransferase	52.2574	57.2107	52.4712	18.8509	13.0416	18.8865
MXAN_1025	MXAN_RS04925	1196322	1198514	+	MULTISPECIES: polysaccharide biosynthesis tyrosine autokinase	55.6513	60.1964	54.1904	42.2181	43.5649	47.286
MXAN_3453	MXAN_RS16740	4022492	4024705	-	MULTISPECIES: methyl-accepting chemotaxis protein	247.154	255.992	253.908	82.0787	79.5456	83.8427
MXAN_3530	MXAN_RS17105	4111072	4111995	+	MULTISPECIES: 1,4-dihydroxy-2-naphthoate polyprenyltransferase	32.4032	26.3967	25.5051	16.6152	15.5178	19.4185
MXAN_1509	MXAN_RS07330	1771438	1772145	-	MULTISPECIES: metallophosphoesterase	7.04815	5.32731	2.23262	36.9516	25.5352	24.9701
MXAN_4675	MXAN_RS22700	5857851	5858966	+	MULTISPECIES: HD domain-containing protein	42.67	42.1335	43.5219	42.2525	43.4321	47.2873
	MXAN_RS28690	7339653	7340495	-	GNAT family N-acetyltransferase	23.7623	19.7971	13.3708	12.3339	9.40217	10.3873
MXAN_6068	MXAN_RS29435	7511200	7512870	+	MULTISPECIES: hypothetical protein	4.35145	3.31052	0.601973	1.31251	0.279808	0.631629
MXAN_4936	MXAN_RS23960	6172333	6173517	+	MULTISPECIES: hypothetical protein	7.94083	5.51703	1.45519	2.5118	0.789129	2.00402
MXAN_3307	MXAN_RS16030	3858706	3858900	+	MULTISPECIES: 50S ribosomal protein L29	1860.77	1854.28	1848.93	827.471	607.427	656.275
MXAN_0743	MXAN_RS03590	850072	850833	-	hypothetical protein	56.8799	62.0373	55.6317	66.6101	50.7238	58.1746
MXAN_0931	MXAN_RS04475	1061417	1063750	+	MULTISPECIES: PAS domain S-box protein	37.079	35.3903	29.5526	4.0943	2.4039	2.43062
MXAN_5198	MXAN_RS25260	6491020	6492081	+	MULTISPECIES: asparaginase	55.5797	53.2731	47.7645	43.0733	38.7431	36.5234
MXAN_3987	MXAN_RS19385	4855909	4856883	-	MULTISPECIES: NAD-dependent epimerase/dehydratase family protein	21.0571	22.1791	15.4753	31.4921	27.6539	26.1157
MXAN_6359	MXAN_RS30800	7839113	7840924	+	MULTISPECIES: hypothetical protein	13.2188	11.3097	9.83374	16.3401	11.4395	11.2127
MXAN_0759	MXAN_RS03660	867145	868941	-	CpaF family protein	52.6024	54.6415	48.7795	18.9174	17.7796	20.7772
	MXAN_RS36680	2231696	2231944	+	MULTISPECIES: hypothetical protein	1.71776	2.01967	1.15421	0.629145	0	1.05969
MXAN_1947	MXAN_RS09445	2281981	2282904	+	MULTISPECIES: SDR family oxidoreductase	78.8477	75.5164	74.8046	28.8222	34.7464	35.4102
MXAN_7169	MXAN_RS34715	8753524	8754399	-	MULTISPECIES: YIP1 family protein	43.1303	45.0656	37.2372	27.5402	20.2822	25.7538
MXAN_3931	MXAN_RS19105	4729983	4730888	-	MULTISPECIES: class I SAM-dependent methyltransferase	174.991	165.551	185.731	14.8703	18.2345	16.455
MXAN_1421	MXAN_RS06890	1670044	1670976	+	MULTISPECIES: RluA family pseudouridine synthase	26.2837	21.1562	16.9421	11.5856	7.51702	7.3531
MXAN_4989	MXAN_RS24225	6240440	6241312	-	MULTISPECIES: alpha/beta hydrolase	10.4522	8.92889	6.25496	198.289	223.693	230.767
MXAN_2503	MXAN_RS12090	2913000	2913557	-	MULTISPECIES: type II secretion system protein M	83.0404	76.1557	77.2578	80.8553	78.4851	94.1017
MXAN_5427	MXAN_RS26325	6757471	6757893	-	MULTISPECIES: archease	4.04465	1.18888	0	1.48139	0.368447	0
MXAN_4795	MXAN_RS23305	5993842	5995125	+	MULTISPECIES: HlyC/CorC family transporter	303.247	307.947	313.14	159.097	155.853	164.092
MXAN_4698	MXAN_RS22825	5886132	5887376	-	MULTISPECIES: KamA family radical SAM protein	79.2459	75.6367	74.9084	90.8486	90.3822	96.8558
	MXAN_RS22735	5867750	5868001	-	MULTISPECIES: hypothetical protein	10.1839	6.48579	5.70236	7.45986	7.42157	5.23538
MXAN_0352	MXAN_RS01725	413402	414391	-	MULTISPECIES: RimK family alpha-L-glutamate ligase	26.4986	21.7161	17.9987	11.5515	8.50107	5.86363
MXAN_1599	MXAN_RS07775	1877799	1879298	+	MULTISPECIES: class I SAM-dependent methyltransferase	15.3029	13.7459	12.454	2.40208	0.831216	1.05545
MXAN_4409	MXAN_RS21420	5443740	5444606	-	MULTISPECIES: cupin-like domain-containing protein	71.2048	67.2851	70.6067	7.22755	7.72973	6.69549
MXAN_1409	MXAN_RS06835	1656863	1658155	+	MULTISPECIES: hypothetical protein	100.011	111.139	106.58	17.2044	12.7768	15.3053
MXAN_6906	MXAN_RS33435	8458666	8459331	+	MULTISPECIES: TetR/AcrR family transcriptional regulator	32.5394	34.9235	28.6968	142.779	143.216	136.092
MXAN_1103	MXAN_RS05305	1284364	1285800	-	MULTISPECIES: amidophosphoribosyltransferase	107.352	111.988	102.3	996.85	1057.35	1016.16
MXAN_6064	MXAN_RS29415	7503539	7504177	+	MULTISPECIES: phosphoribosylanthranilate isomerase	29.8981	21.446	21.8135	14.7096	9.99996	7.63923
	MXAN_RS16985	4084379	4084558	+	MULTISPECIES: ribbon-helix-helix domain-containing protein	30.891	40.5112	32.7316	15.6657	5.1951	13.1932
MXAN_3501	MXAN_RS16965	4081874	4082257	+	MULTISPECIES: integration host factor subunit beta	91.7077	94.9482	98.045	57.5226	65.7505	53.2536
MXAN_5398	MXAN_RS26185	6718110	6718487	-	MULTISPECIES: DUF1501 domain-containing protein	3.01744	3.65865	0.380157	3.3155	1.64924	0.349025
MXAN_3354	MXAN_RS16250	3898265	3900031	-	MULTISPECIES: HEAT repeat domain-containing protein	15.8953	13.9457	10.2468	2.57106	2.29325	1.94127
MXAN_4707	MXAN_RS22870	5901042	5902136	+	MULTISPECIES: glycosyltransferase family 9 protein	29.1658	27.0968	26.3777	16.8818	16.0835	16.7475
MXAN_7311	MXAN_RS35380	8930572	8932248	-	MULTISPECIES: isovaleryl-CoA dehydrogenase	127.101	125.799	133.76	75.7597	76.393	74.7376
	MXAN_RS32585	8273571	8273993	-	MULTISPECIES: hypothetical protein	33.3684	43.9887	41.785	5.92557	6.63204	7.79737
MXAN_7160	MXAN_RS34670	8741509	8742738	-	MULTISPECIES: alanine racemase	112.205	125.827	121.152	123.161	106.056	112.41
MXAN_4800	MXAN_RS23330	6004071	6006335	+	MULTISPECIES: type VI secretion system tip protein VgrG	121.361	123.56	129.805	30.0865	31.3082	30.8132
MXAN_4046	MXAN_RS19675	4955499	4957745	-	MULTISPECIES: serine protein kinase PrkA	57.1692	58.1343	52.952	30.2578	29.1314	29.1811
MXAN_1608	MXAN_RS07820	1908333	1910318	-	MULTISPECIES: hypothetical protein	10.4095	11.6482	6.80149	3.23411	2.11885	1.46148
MXAN_2975	MXAN_RS14410	3489060	3490220	-	MULTISPECIES: EndoU domain-containing protein	29.1043	30.5377	23.6405	23.8831	19.4648	22.6136
MXAN_0615	MXAN_RS02985	713535	714608	-	MULTISPECIES: DNA ligase	69.4285	66.14	63.0191	33.5486	30.6192	33.1672
MXAN_7019	MXAN_RS33975	8588113	8588778	-	MULTISPECIES: type I-C CRISPR-associated protein Cas5	11.1319	11.3265	6.25719	2.82265	0.468027	0.594286
MXAN_7342	MXAN_RS35530					0	0	0	0	0	0
MXAN_2351	MXAN_RS11355	2732145	2732561	+	MULTISPECIES: CBS domain-containing protein	11.9666	11.4569	9.64889	153.276	182.389	179.073
MXAN_4396	MXAN_RS21340	5399832	5402801	-	MULTISPECIES: carboxypeptidase regulatory-like domain-containing protein	39.4119	36.2781	33.5299	54.5399	52.4233	53.3057
MXAN_3028	MXAN_RS14670	3555539	3556630	-	MULTISPECIES: quinone-dependent dihydroorotate dehydrogenase	42.5633	40.4115	33.6878	65.2738	64.6533	66.2074
MXAN_4025	MXAN_RS19570	4929788	4930510	-	hypothetical protein	42.1673	33.2218	38.4941	10.064	7.36759	3.99793
MXAN_7234	MXAN_RS35015	8826326	8830504	+	MULTISPECIES: hypothetical protein	43.9083	45.1573	42.3981	12.5581	8.98793	9.7236
MXAN_3554	MXAN_RS17230	4137803	4138969	-	MULTISPECIES: peptidoglycan DD-metalloendopeptidase family protein	151.126	151.688	165.248	182.163	169.074	169.804
MXAN_4227	MXAN_RS20525	5186045	5186638	-	MULTISPECIES: imidazole glycerol phosphate synthase subunit HisH	6.96068	4.65646	3.87069	48.2631	41.4558	35.9813
MXAN_3209	MXAN_RS15540	3758734	3759651	-	MULTISPECIES: ABC transporter permease subunit	50.1649	45.0581	41.6384	22.5259	15.789	14.0842
MXAN_3592	MXAN_RS17425	4188268	4188474	+	MULTISPECIES: 50S ribosomal protein L35	2481.61	2411.85	2554.66	3297.37	2955.94	2936.27
MXAN_5591	MXAN_RS27090	6945580	6947304	+	MULTISPECIES: FHA domain-containing protein	129.019	126.818	129.538	79.7362	74.177	75.4878
MXAN_6533	MXAN_RS31655	8052330	8053046	-	MULTISPECIES: PTS sugar transporter subunit IIC	18.4929	19.639	20.8434	104.22	94.3378	117.395
MXAN_3182	MXAN_RS15410	3729054	3730844	+	MULTISPECIES: serine/threonine protein kinase	32.0811	32.2209	31.4518	4.28599	4.52504	4.41982
	MXAN_RS36380					136853	145339	144422	243543	248247	254025
	MXAN_RS18740	4637519	4639849	+	MULTISPECIES: DUF4040 domain-containing protein	45.9344	47.6793	42.3516	3.62912	1.80525	2.37715
MXAN_7509	MXAN_RS36235	9132185	9133996	-	MULTISPECIES: membrane protein insertase YidC	108.662	103.036	106.426	133.401	136.586	140.086
MXAN_3284	MXAN_RS15915	3836082	3836714	+	MULTISPECIES: alpha/beta hydrolase	24.5507	25.2244	20.2042	26.9757	22.8978	20.6338
MXAN_4273	MXAN_RS20745	5235951	5237168	-	MULTISPECIES: hypothetical protein	5.73574	3.30311	2.47758	1.92928	1.27958	1.62477
MXAN_1341	MXAN_RS06490	1574560	1575216	-	MULTISPECIES: gluconate 2-dehydrogenase subunit 3 family protein	19.5307	17.7966	14.2168	7.39174	1.66053	4.4178
MXAN_3697	MXAN_RS17935	4411178	4411906	+	MULTISPECIES: PHP domain-containing protein	117.345	117.791	115.709	80.585	70.7645	72.5714
MXAN_2533	MXAN_RS12240	2947599	2948075	-	MULTISPECIES: Cys-tRNA(Pro) deacylase	47.8236	44.2803	50.3099	137.28	119.585	116.166
MXAN_6252	MXAN_RS30300	7723307	7723735	+	MULTISPECIES: VOC family protein	72.7825	61.2504	61.2984	233.342	247.04	222.346
MXAN_1505	MXAN_RS07310	1767400	1767972	+	MULTISPECIES: DUF2267 domain-containing protein	7.21579	6.58244	3.76177	1.91379	1.63197	2.76296
MXAN_1808	MXAN_RS08735	2132683	2137653	+	MULTISPECIES: DEAD/DEAH box helicase	41.0427	40.7448	40.9331	6.36587	6.14508	7.43127
MXAN_1132	MXAN_RS05450	1320176	1320442	-	MULTISPECIES: GlsB/YeaQ/YmgE family stress response membrane protein	38.9809	46.617	53.2818	31.0967	22.1813	26.1887
MXAN_2744	MXAN_RS13300	3197194	3197949	-	MULTISPECIES: CvpA family protein	19.6134	17.9606	13.8757	6.63099	4.5354	4.53733
MXAN_1995	MXAN_RS09670	2328760	2330166	+	MULTISPECIES: type IV pilus twitching motility protein PilT	130.414	122.15	125.418	56.8954	56.0495	61.7931
MXAN_2426	MXAN_RS11735	2834169	2835806	-	MULTISPECIES: hypothetical protein	76.9447	82.4348	81.3245	28.4049	25.69	31.8955
partial;pseudo;MXAN_2166	MXAN_RS36735					95.0493	85.3131	74.4158	19.5821	9.27696	12.5649
MXAN_1739	MXAN_RS08440	2059142	2059906	-	MULTISPECIES: hypothetical protein	25.1601	22.0223	17.6572	7.57688	3.66713	2.06951
MXAN_3558	MXAN_RS17250	4141864	4143561	+	MULTISPECIES: murein biosynthesis integral membrane protein MurJ	29.388	25.4707	21.9188	15.2229	13.4008	15.5396
MXAN_6635	MXAN_RS32115	8163753	8164850	-	MULTISPECIES: NAD(P)/FAD-dependent oxidoreductase	17.5296	13.8549	8.5068	3.9949	3.69051	2.28297
MXAN_0716	MXAN_RS03465	820412	820813	+	MULTISPECIES: hypothetical protein	68.8044	57.5456	64.7005	45.9839	34.8925	43.649
MXAN_2502	MXAN_RS12085	2912028	2912996	-	MULTISPECIES: type II secretion system protein GspN	85.9269	80.5727	77.5592	56.4224	54.5244	57.5924
MXAN_5995	MXAN_RS29085	7420542	7421237	+	MULTISPECIES: response regulator transcription factor	12.086	9.39321	6.40041	4.27656	5.15031	4.35981
MXAN_1447	MXAN_RS07020	1705595	1706011	-	MULTISPECIES: biopolymer transporter ExbD	1169.31	1115.24	1108.59	374.55	353.939	370.8
MXAN_1373	MXAN_RS06650	1612559	1613458	-	MULTISPECIES: histone deacetylase	11.0891	6.9847	3.35299	9.92162	8.31216	8.79544
MXAN_5957	MXAN_RS28895	7380983	7381690	-	MULTISPECIES: iron-containing redox enzyme family protein	22.3527	11.0098	9.13344	6.63802	5.50328	3.54054
MXAN_1278	MXAN_RS06175	1493954	1494769	+	MULTISPECIES: PD40 domain-containing protein	882.177	922.904	899.531	603.783	656.836	653.352
MXAN_5849	MXAN_RS28350	7255542	7256408	-	MULTISPECIES: WGR domain-containing protein	144.547	137.47	148.34	37.2219	41.3451	47.6293
MXAN_3903	MXAN_RS18965	4693457	4696582	-	MULTISPECIES: efflux RND transporter permease subunit	67.2278	65.6374	59.4381	24.3555	20.4414	21.4821
MXAN_4943	MXAN_RS24000	6185745	6187535	+	MULTISPECIES: metallophosphoesterase	8.99546	7.51118	4.33265	3.6737	2.26252	3.90417
MXAN_5539	MXAN_RS26840	6888706	6889257	-	MULTISPECIES: c-type cytochrome	439.861	489.688	464.16	5.95978	3.67045	6.93119
MXAN_1243	MXAN_RS06005	1454905	1455477	+	MULTISPECIES: hypothetical protein	44.5388	49.1489	37.3669	54.4062	56.3029	52.7266
MXAN_3456	MXAN_RS16755	4026869	4028170	-	MULTISPECIES: radical SAM protein	22.4483	20.3747	18.5419	3.72993	3.95019	4.55985
MXAN_0754	MXAN_RS03640	861722	862492	+	MULTISPECIES: transglycosylase domain-containing protein	110.583	110.722	100.646	44.0916	45.8867	45.8595
MXAN_0355	MXAN_RS01740	416848	418464	+	MULTISPECIES: pilus biogenesis operon protein	59.0752	48.3616	47.1889	15.8885	13.5901	12.8913
MXAN_4586	MXAN_RS22255	5724902	5726500	+	MULTISPECIES: ATP-binding cassette domain-containing protein	157.999	153.873	164.19	598.119	601.676	587.545
MXAN_4257	MXAN_RS20665	5219956	5221740	+	MULTISPECIES: diguanylate cyclase	14.0577	12.2555	8.05039	4.47592	2.96863	2.80863
MXAN_5611	MXAN_RS27190	6976397	6976816	-	MULTISPECIES: cell division protein FtsL	52.2771	59.5695	59.1905	23.8716	12.6167	17.5909
MXAN_2315	MXAN_RS11190	2690123	2691946	-	hypothetical protein	87.4673	87.4006	84.3762	39.0784	40.2449	42.8922
MXAN_2575	MXAN_RS12450	2996036	2996455	-	MULTISPECIES: carboxypeptidase regulatory-like domain-containing protein	6.11031	3.89147	3.76356	4.10293	4.08186	3.14123
MXAN_6535	MXAN_RS31665	8053570	8053989	-	MULTISPECIES: PTS sugar transporter subunit IIA	1021.1	1114.46	1063.03	2558.36	2477.69	2667.53
MXAN_2240	MXAN_RS10815	2582611	2583564	+	MULTISPECIES: NADP-dependent oxidoreductase	5.8285	6.45755	2.41006	9.36002	7.84166	9.26563
MXAN_0737	MXAN_RS03560	842246	845314	+	MULTISPECIES: DEAD/DEAH box helicase family protein	41.857	37.2381	34.1807	192.133	196.784	197.876
MXAN_2469	MXAN_RS11945	2873664	2875355	-	MULTISPECIES: hypothetical protein	21.1502	16.4958	12.1448	6.11074	4.14503	4.05463
MXAN_4576	MXAN_RS22205	5711489	5714227	-	bifunctional acetate--CoA ligase family protein/GNAT family N-acetyltransferase	22.1298	19.286	16.8198	41.1716	42.4899	43.066
MXAN_0570	MXAN_RS02770	656615	657088	+	MULTISPECIES: thermonuclease family protein	7.82051	5.83532	1.21265	5.28801	4.27445	2.78337
MXAN_2872	MXAN_RS13910	3349910	3351679	+	MULTISPECIES: NAD(P)/FAD-dependent oxidoreductase	19.7348	18.0418	15.3442	31.4199	27.2082	29.0697
MXAN_2485	MXAN_RS12020	2895037	2897478	-	MULTISPECIES: DNA topoisomerase IV subunit A	78.9353	83.9708	85.6783	196.623	202.188	194.44
MXAN_3981	MXAN_RS19355	4847740	4848504	-	MULTISPECIES: DUF4336 domain-containing protein	20.6872	24.8162	18.4086	7.57688	4.07459	4.82887
MXAN_3081	MXAN_RS14935	3608888	3609628	+	MULTISPECIES: lytic transglycosylase domain-containing protein	46.1778	53.276	46.1545	97.0386	88.1274	111.278
MXAN_6606	MXAN_RS31975	8132589	8133731	+	MULTISPECIES: hypothetical protein	11.6005	11.1095	9.55482	6.03055	3.2725	5.30958
MXAN_0954	MXAN_RS04590	1096255	1097154	-	MULTISPECIES: FkbM family methyltransferase	15.5247	11.5946	8.14297	6.61441	3.63657	3.0784
MXAN_0046	MXAN_RS00245	54872	55456	-	MULTISPECIES: hypothetical protein	50.2055	53.0837	51.5844	14.4607	9.85737	10.5996
MXAN_1943	MXAN_RS09425	2277895	2279208	+	MULTISPECIES: FAD-dependent oxidoreductase	58.0495	47.649	48.9934	29.9246	28.8221	27.0088
MXAN_7212	MXAN_RS34915	8804539	8804985	+	MULTISPECIES: hypothetical protein	436.334	419.082	422.097	970.083	962.314	907.288
MXAN_6264	MXAN_RS30365	7738247	7738549	+	MULTISPECIES: DUF962 domain-containing protein	32.9379	31.1199	34.6207	34.1233	34.9769	33.5272
partial;pseudo	MXAN_RS36835					39.3776	55.0793	60.2169	23.8716	26.7177	18.8474
MXAN_6846	MXAN_RS33160	8398323	8399234	+	MULTISPECIES: hypothetical protein	6.87857	3.99782	2.52104	53.5932	50.413	53.8142
MXAN_6666	MXAN_RS32280	8194607	8195410	-	MULTISPECIES: DUF2382 domain-containing protein	6.38391	2.9711	2.3235	3.3124	5.04002	3.44597
MXAN_4053	MXAN_RS19705	4968245	4973539	+	MULTISPECIES: AAA family ATPase	14.4593	12.8455	10.367	6.0651	4.03246	4.85867
MXAN_7000	MXAN_RS33880	8561650	8562804	-	MULTISPECIES: hypothetical protein	674.11	732.468	709.913	123.834	133.723	132.274
MXAN_4604	MXAN_RS22345	5777816	5778733	+	MULTISPECIES: cupin-like domain-containing protein	63.0556	65.0535	65.4318	8.87383	6.96075	11.641
MXAN_7269	MXAN_RS35175	8873925	8875784	+	MULTISPECIES: serine/threonine protein kinase	15.5605	11.9641	7.64852	4.46389	2.93272	2.83724
MXAN_2923	MXAN_RS14160	3424470	3426407	-	trypsin-like peptidase domain-containing protein	73.2927	75.3628	79.4219	9.86111	7.1349	8.36762
MXAN_1481	MXAN_RS07190	1744964	1745863	+	MULTISPECIES: acyl dehydratase	56.0791	55.5982	57.6395	30.113	31.8633	29.3181
MXAN_5504	MXAN_RS26690	6851742	6852158	+	MULTISPECIES: EamA family transporter	12.3085	13.2659	8.61508	12.773	6.72747	9.80786
	MXAN_RS17075	4104879	4105481	-	MULTISPECIES: shikimate kinase	28.3729	25.8538	22.8775	27.2786	24.8124	33.9128
MXAN_3672	MXAN_RS17810	4382320	4383882	-	MULTISPECIES: efflux RND transporter periplasmic adaptor subunit	5.65553	4.6654	3.67753	5.91348	5.88313	5.57101
MXAN_2959	MXAN_RS14330	3466807	3468669	+	MULTISPECIES: long-chain fatty acid--CoA ligase	174.563	182.547	181.958	39.4376	45.7604	47.6597
MXAN_4992	MXAN_RS24240	6242872	6243603	+	MULTISPECIES: WYL domain-containing protein	8.76479	7.04195	3.72991	5.56433	3.40662	4.50586
MXAN_5013	MXAN_RS24345	6266793	6268169	-	MULTISPECIES: hypothetical protein	20.1902	15.3389	16.5928	4.89198	3.84822	4.02406
MXAN_0555	MXAN_RS02695	638560	639390	-	MULTISPECIES: metallophosphoesterase	8.57846	4.23621	1.90216	7.35214	4.68872	7.77936
MXAN_6033	MXAN_RS29270	7465215	7465601	-	MULTISPECIES: response regulator	223.992	194.272	224.647	188.231	173.975	173.522
MXAN_6040	MXAN_RS29305	7474475	7476292	-	MULTISPECIES: BamA/TamA family outer membrane protein	18.4295	16.6665	13.7534	7.06594	5.91521	3.99133
MXAN_2887	MXAN_RS13985	3372302	3373156	+	MULTISPECIES: STM4013/SEN3800 family hydrolase	9.50493	6.0289	4.53788	1.83225	1.64056	1.54306
MXAN_4841	MXAN_RS23520	6058815	6060029	-	MULTISPECIES: protein kinase	108.544	125.207	122.411	6.57573	6.4137	7.16665
MXAN_1941	MXAN_RS09415	2271375	2272655	-	MULTISPECIES: serine--tRNA ligase	169.954	166.749	173.202	80.3464	79.6906	82.7018
	MXAN_RS02065	485788	486105	+	MULTISPECIES: hypothetical protein	5.38015	3.9536	0	4.43369	4.90104	3.31903
MXAN_2421	MXAN_RS11710	2825688	2826239	+	MULTISPECIES: hypothetical protein	17.5635	15.9433	13.0163	26.9609	28.5166	27.4857
MXAN_1998	MXAN_RS09685	2331496	2332281	+	MULTISPECIES: outer membrane protein assembly factor BamD	116.272	119.166	105.307	64.1776	59.6842	74.6941
MXAN_0856	MXAN_RS04100	971703	974318	+	MULTISPECIES: TonB-dependent receptor	24.0893	23.2129	21.6428	9.76113	5.60022	4.99282
MXAN_6584	MXAN_RS31890	8108352	8109662	-	MULTISPECIES: hypothetical protein	53.071	46.5114	42.9674	31.0685	31.6223	26.5675
MXAN_4533	MXAN_RS21990	5653906	5655273	+	MULTISPECIES: MFS transporter	7.39967	6.9847	5.67235	3.20643	1.02535	0.867971
MXAN_0235	MXAN_RS01155	284387	284848	-	MULTISPECIES: hypothetical protein	287	296.895	321.613	61.7134	53.6377	79.673
	MXAN_RS07930	1934113	1935564	-	MULTISPECIES: hypothetical protein	7.16798	7.53308	3.95866	2.37359	0.644021	1.36293
MXAN_3924	MXAN_RS19065	4722978	4723460	+	MULTISPECIES: hypothetical protein	35.1269	31.2359	27.0738	7.13552	8.3896	8.74081
MXAN_2623	MXAN_RS12685	3062349	3063035	-	MULTISPECIES: hypothetical protein	10.5841	10.9803	5.43841	13.9099	7.71325	11.9065
MXAN_0664	MXAN_RS03215	763539	764246	+	MULTISPECIES: DUF2293 domain-containing protein	17.7211	13.3183	8.32158	18.1439	12.9877	18.2617
MXAN_0772	MXAN_RS03725	882045	883103	+	MULTISPECIES: ABC transporter ATP-binding protein	37.1581	32.8855	30.6668	18.1953	15.7472	16.1956
MXAN_2554	MXAN_RS12345	2973811	2974764	+	SDR family oxidoreductase	13.3247	12.1416	11.0423	8.29649	7.12101	9.31604
MXAN_2828	MXAN_RS13705	3298868	3299344	-	transposase	3.4709	3.06071	1.3455	3.81375	2.62674	5.18832
MXAN_6852	MXAN_RS33190	8404850	8405506	-	MULTISPECIES: LON peptidase substrate-binding domain-containing protein	140.838	162.657	155.292	551.519	557.465	571.101
MXAN_3083	MXAN_RS14945	3610480	3610947	+	MULTISPECIES: hypothetical protein	80.731	85.1596	81.3683	68.9559	60.9425	76.1144
MXAN_3366	MXAN_RS16300	3911044	3912114	+	MULTISPECIES: HupE/UreJ family protein	9.98417	8.68685	5.76945	10.3853	5.5298	5.0506
MXAN_2673	MXAN_RS12945					38.1536	38.9569	24.2872	97.0833	57.0729	87.335
MXAN_4611	MXAN_RS22380	5785784	5786665	-	MULTISPECIES: glucose-1-phosphate thymidylyltransferase RfbA	54.3139	45.7569	46.9223	12.6107	11.8392	12.2657
MXAN_5869	MXAN_RS28455	7281145	7281744	-	MULTISPECIES: hypothetical protein	71.287	68.3103	78.7952	42.8196	41.5608	48.3749
MXAN_5955	MXAN_RS28885	7378395	7379726	+	glycosyltransferase family 39 protein	10.6305	5.23852	2.31096	3.43546	1.48106	1.25374
MXAN_4353	MXAN_RS21130	5358712	5359926	-	MULTISPECIES: dihydropteroate synthase	18.8925	16.1424	13.1281	14.4408	11.0316	10.5328
MXAN_7153	MXAN_RS34635	8733777	8734268	-	MULTISPECIES: archease	6.08548	2.29984	3.50487	3.82091	1.90065	2.41338
MXAN_2645	MXAN_RS12795	3088568	3089428	+	MULTISPECIES: rod shape-determining protein MreC	56.7978	60.3069	57.2462	193.956	169.429	159.666
MXAN_1009	MXAN_RS04850	1173241	1174728	+	MULTISPECIES: hypothetical protein	30.6611	22.8974	26.9437	44.2177	40.1154	37.1501
MXAN_3555	MXAN_RS17235	4138917	4140341	-	MULTISPECIES: sigma-54-dependent Fis family transcriptional regulator	84.1437	79.052	73.312	21.877	18.4836	21.572
MXAN_1403	MXAN_RS06805	1651495	1651803	-	MULTISPECIES: hypothetical protein	19.379	15.4613	10.231	14.7025	10.5919	7.68533
MXAN_3811	MXAN_RS18495	4579078	4580511	-	MULTISPECIES: sigma-54-dependent Fis family transcriptional regulator	27.9381	29.8968	29.1608	20.8658	17.7155	20.7926
MXAN_0523	MXAN_RS36495	588290	590113	+	MULTISPECIES: Ig-like domain-containing protein	13.6008	13.0274	11.6598	10.1346	6.75021	6.0758
MXAN_2451	MXAN_RS11860	2857513	2857797	+	MULTISPECIES: EscU/YscU/HrcU family type III secretion system export apparatus switch protein	32.5169	26.0272	31.261	13.1922	4.92167	7.8696
MXAN_4231	MXAN_RS20545	5190138	5191256	+	MULTISPECIES: glycine oxidase ThiO	57.7176	55.8401	54.8344	87.2184	89.6955	82.1772
MXAN_6157	MXAN_RS29850	7616124	7617032	-	MULTISPECIES: transcriptional regulator GcvA	8.94028	4.70257	2.21319	3.4468	0.857277	1.74167
MXAN_6312	MXAN_RS30580	7790986	7793088	+	MULTISPECIES: serine/threonine-protein kinase	17.898	15.1252	12.0262	11.0993	6.07701	7.77913
MXAN_0064	MXAN_RS00335	73389	74741	-	MULTISPECIES: RtcB family protein	22.8666	15.2393	14.4443	129.563	146.868	146.363
MXAN_1199	MXAN_RS05780	1406472	1406819	-	MULTISPECIES: competence protein F	11.0618	8.30938	1.65172	9.00329	1.79141	4.54936
MXAN_6939	MXAN_RS33595	8492518	8493381	-	MULTISPECIES: hypothetical protein	49.6699	46.4191	40.9144	33.7248	25.4343	25.1953
MXAN_4158	MXAN_RS20190	5108335	5109366	+	MULTISPECIES: alpha/beta fold hydrolase	19.894	20.9541	14.0636	9.86697	7.55102	7.41476
MXAN_2481	MXAN_RS12005	2890262	2891515	-	MULTISPECIES: PEGA domain-containing protein	107.67	110.385	109.092	37.103	40.3925	38.4011
MXAN_4821	MXAN_RS23435	6031061	6032071	-	MULTISPECIES: sulfate ABC transporter substrate-binding protein	9.87159	9.57546	10.6602	10.3818	8.47865	10.5702
	MXAN_RS07250	1753562	1754083	+	MULTISPECIES: hypothetical protein	82.7585	89.3559	89.1928	10.2037	9.85277	6.06582
MXAN_1610	MXAN_RS07825	1910602	1911600	+	MULTISPECIES: aromatic ring-hydroxylating dioxygenase subunit alpha	55.9449	56.7585	56.5304	23.3653	17.317	22.3188
MXAN_0331	MXAN_RS01620	388392	389147	+	MULTISPECIES: DUF1338 domain-containing protein	54.5025	55.7113	49.6106	55.7418	38.9632	35.6006
MXAN_0497	MXAN_RS02410	554685	556259	+	MULTISPECIES: hypothetical protein	14.8458	13.4904	9.30626	6.36575	4.45294	5.02596
MXAN_0952	MXAN_RS04580	1093919	1094590	-	MULTISPECIES: 6-phosphogluconolactonase	98.8683	112.254	103.284	20.9809	22.0328	23.1666
MXAN_5209	MXAN_RS25315	6503247	6503564	+	MULTISPECIES: multidrug efflux SMR transporter	5.8285	1.9768	4.51885	577.858	463.638	495.781
MXAN_7306	MXAN_RS35355	8922638	8923006	-	MULTISPECIES: DUF2845 domain-containing protein	183.53	176.491	166.286	81.5127	54.0628	55.7759
MXAN_5851	MXAN_RS28360	7257485	7258693	-	MULTISPECIES: GNAT family N-acetyltransferase	86.4406	76.537	81.6556	14.1238	12.2465	12.2219
MXAN_4157	MXAN_RS20185	5107369	5108358	-	MULTISPECIES: hypothetical protein	295.517	299.326	313.526	90.0383	97.4475	86.3552
MXAN_6333	MXAN_RS30680	7810867	7812465	-	MULTISPECIES: hypothetical protein	54.747	49.8495	46.6417	18.6147	19.9811	21.3698
MXAN_3337	MXAN_RS16180	3879991	3880728	+	MULTISPECIES: NAD-dependent deacylase	56.7978	68.4841	61.9193	24.8359	27.0314	26.4578
MXAN_0110	MXAN_RS00550	127779	129026	+	MULTISPECIES: cardiolipin synthase B	7.42573	6.44741	2.07259	5.39764	2.74741	1.05714
MXAN_3266	MXAN_RS15820	3819146	3820168	-	MULTISPECIES: hypothetical protein	28.8493	23.3506	21.0703	6.58481	8.37919	8.38275
MXAN_2284	MXAN_RS11035	2652192	2652908	-	MULTISPECIES: tetratricopeptide repeat protein	11.732	6.48788	3.4071	13.9833	9.78157	10.1203
MXAN_3966	MXAN_RS19280	4830522	4830983	+	MULTISPECIES: universal stress protein	2466.04	2589.6	2643.82	40.012	39.8066	45.6906
MXAN_1649	MXAN_RS08010	1952191	1953762	+	MULTISPECIES: carboxylesterase/lipase family protein	9.52307	6.55815	4.11354	3.0893	1.98286	2.01422
MXAN_5459	MXAN_RS26455	6797845	6798207	-	MULTISPECIES: hypothetical protein	14.5323	13.8539	12.6677	9.06281	10.7337	9.0862
MXAN_6493	MXAN_RS31460	8007426	8008412	+	MULTISPECIES: HEAT repeat domain-containing protein	14.4452	11.8464	8.58994	2.38081	1.89487	1.47036
MXAN_5387	MXAN_RS26145	6706777	6708336	-	MULTISPECIES: hypothetical protein	7.1287	3.70726	0.736921	2.91222	0.69934	1.35314
MXAN_4912	MXAN_RS23840	6145160	6147370	+	MULTISPECIES: hypothetical protein	105.044	104.23	107.238	95.5106	96.2186	100.963
MXAN_3636	MXAN_RS36330	4297460	4333279	+	MULTISPECIES: non-ribosomal peptide synthase/polyketide synthase	3.75739	2.92725	1.83335	0.892185	0.343729	0.423566
MXAN_3567	MXAN_RS17295	4156298	4156675	-	MULTISPECIES: DUF1330 domain-containing protein	38.0952	36.5865	35.7348	12.4331	10.72	18.4983
MXAN_5518	MXAN_RS26755	6869553	6869921	-	MULTISPECIES: hypothetical protein	80.3669	77.6834	54.1307	4106.63	4324.6	4417.03
MXAN_3332	MXAN_RS16155	3874542	3875714	+	MULTISPECIES: hypothetical protein	52.8727	50.2684	49.9824	52.6197	48.4964	56.3493
MXAN_1176	MXAN_RS05665	1369030	1369776	-	MULTISPECIES: peptidylprolyl isomerase	158.988	160.227	162.167	83.2569	76.779	76.2978
MXAN_6380	MXAN_RS30895	7860535	7860717	-	MULTISPECIES: hypothetical protein	14.0237	6.87019	3.14097	10.2726	3.40662	4.32563
MXAN_2255	MXAN_RS10895	2606710	2608200	-	MULTISPECIES: serine/threonine protein kinase	13.4829	11.8894	9.34866	4.41288	3.97211	3.98184
MXAN_0167	MXAN_RS00825	202310	203479	+	MULTISPECIES: universal stress protein	9.87051	10.5308	5.28126	7.76591	3.72981	4.62324
MXAN_7168	MXAN_RS34710	8752252	8753508	+	MULTISPECIES: hypothetical protein	98.3386	92.8181	88.8262	40.2548	46.2475	42.8227
MXAN_3892	MXAN_RS18910	4680101	4680658	+	MULTISPECIES: sugar O-acetyltransferase	27.595	29.7413	22.9198	2.24598	0.837919	1.41862
MXAN_0117	MXAN_RS00585	136328	139102	-	MULTISPECIES: tetratricopeptide repeat protein	32.7278	32.2127	26.4096	14.6778	10.1094	12.3136
MXAN_0185	MXAN_RS00915	224504	226126	-	MULTISPECIES: hypothetical protein	10.8929	5.03518	2.83326	5.98444	4.12919	4.47088
MXAN_4507	MXAN_RS21885	5578972	5580825	+	MULTISPECIES: hypothetical protein	8.92049	5.08594	3.56536	1.94343	0.840631	1.35205
MXAN_1209	MXAN_RS05830	1418714	1421032	-	MULTISPECIES: DNA primase	5.04143	3.14447	0.80556	1.82395	0.604863	0.568916
MXAN_3531	MXAN_RS17110	4112005	4113165	+	MULTISPECIES: o-succinylbenzoate synthase	35.8584	31.8372	33.4185	15.1125	12.3501	13.8636
MXAN_0512	MXAN_RS02480	571945	572709	+	MULTISPECIES: class I SAM-dependent methyltransferase	81.0715	80.3651	79.8331	12.9012	15.4834	14.3141
MXAN_1286	MXAN_RS06215	1503779	1506082	+	MULTISPECIES: ABC transporter ATP-binding protein	90.8414	87.0904	84.0742	7.13932	4.87041	6.9287
MXAN_3654	MXAN_RS17730	4361930	4363714	+	MULTISPECIES: thiamine pyrophosphate-requiring protein	4.47291	3.80343	1.36857	1.84303	0.436563	0.886935
MXAN_5599	MXAN_RS27130	6960881	6962113	-	MULTISPECIES: cell division protein FtsA	457.555	453.75	464.197	119.049	109.211	115.667
MXAN_0760	MXAN_RS03665	869122	869799	+	MULTISPECIES: uracil-DNA glycosylase	142.784	166.706	155.569	332.261	287.799	293.441
MXAN_4980	MXAN_RS24185	6227943	6228341	-	MULTISPECIES: hypothetical protein	10.0052	2.20569	1.4406	7.06724	7.42157	4.29852
MXAN_4425	MXAN_RS21495	5474855	5475346	+	MULTISPECIES: hypothetical protein	119.391	114.225	115.369	26.4279	22.1742	18.7708
MXAN_5101	MXAN_RS24785	6375397	6375948	-	MULTISPECIES: RNA polymerase	95.0493	101.81	96.841	187.875	177.029	191.205
MXAN_4487	MXAN_RS21800	5553922	5554299	+	MULTISPECIES: DUSAM domain-containing protein	35.0777	33.9257	31.9332	39.3715	53.6002	43.9772
MXAN_6276	MXAN_RS30415	7752390	7752902	+	MULTISPECIES: SRPBCC family protein	50.8597	50.2408	52.3817	28.7052	35.5454	35.7475
	MXAN_RS16430	3944249	3944896	-	MULTISPECIES: hypothetical protein	20.242	16.8797	17.2972	5.56036	3.84822	5.70075
MXAN_3926	MXAN_RS19075	4725047	4725931	-	MULTISPECIES: hypothetical protein	8.53833	7.95545	3.24745	3.00923	1.93716	1.63983
MXAN_0050	MXAN_RS00265	57099	57983	-	MULTISPECIES: AHH domain-containing protein	110.354	102.568	117.882	21.7727	22.7176	23.1067
MXAN_0708	MXAN_RS03425	808456	808914	+	MULTISPECIES: DUF3703 domain-containing protein	12.4247	10.9564	6.88756	3.75431	2.03729	2.58689
MXAN_0562	MXAN_RS02730	646394	647767	+	MULTISPECIES: porin	79.2769	82.2608	78.1249	296.554	288.453	303.904
MXAN_4979	MXAN_RS24180	6225121	6227709	-	MULTISPECIES: hypothetical protein	24.2304	23.9406	20.5364	17.487	12.0396	12.281
MXAN_3670	MXAN_RS17800	4378916	4379185	-	MULTISPECIES: DUF2277 domain-containing protein	48.0527	42.3738	36.191	22.048	21.9349	23.9431
MXAN_5331	MXAN_RS25870	6636876	6637430	-	MULTISPECIES: hypothetical protein	353.738	361.316	346.173	36.9767	30.3281	41.6
MXAN_7100	MXAN_RS34370	8669527	8670120	-	hypothetical protein	8.88087	5.29144	0.967674	2.10986	1.31189	3.1095
MXAN_0916	MXAN_RS04400	1045872	1047266	-	MULTISPECIES: FAD-dependent monooxygenase	95.5603	88.5029	85.3956	8.08553	6.81508	6.99852
	MXAN_RS08300					2.92459	1.28948	3.6846	1.60674	0	0
MXAN_5092	MXAN_RS24740	6362719	6365343	+	MULTISPECIES: ATP-dependent chaperone ClpB	420.118	514.393	481.955	2638.23	2779.94	2684.62
MXAN_6061	MXAN_RS29400	7500712	7501737	+	MULTISPECIES: 3-deoxy-7-phosphoheptulonate synthase	157.165	166.407	169.75	63.6706	60.3057	67.6374
MXAN_2062	MXAN_RS10010	2393576	2394472	-	MULTISPECIES: peptidoglycan-binding protein LysM	30.5175	32.7977	26.1126	34.9291	32.4911	28.0925
MXAN_1955	MXAN_RS09485	2292868	2294052	+	MULTISPECIES: aminotransferase class I/II-fold pyridoxal phosphate-dependent enzyme	32.4852	30.8741	31.2865	202.927	204.516	228.459
MXAN_5021	MXAN_RS24390	6276084	6277142	-	MULTISPECIES: type 2 isopentenyl-diphosphate Delta-isomerase	81.4516	78.8301	70.9678	114.793	115.381	117.48
MXAN_7079	MXAN_RS34270	8652357	8652746	-	MULTISPECIES: hypothetical protein	16.0853	9.99349	7.36921	5.62359	4.39585	6.76572
MXAN_4398	MXAN_RS21350	5403392	5404675	-	MULTISPECIES: Stp1/IreP family PP2C-type Ser/Thr phosphatase	161.673	153.533	151.31	66.6159	66.8808	70.0758
MXAN_2015	MXAN_RS09770	2342655	2343938	+	MULTISPECIES: ATP-dependent Clp protease ATP-binding subunit ClpX	476.69	461.675	476.536	1415.65	1473.56	1535.61
MXAN_3120	MXAN_RS15125	3656286	3657005	-	MULTISPECIES: hypothetical protein	25.9405	21.1287	20.9562	36.1182	35.2834	37.3806
MXAN_5348	MXAN_RS25955	6658759	6659676	-	MULTISPECIES: M23 family metallopeptidase	311.861	317.872	300.705	222.528	224.102	217.586
MXAN_2867	MXAN_RS13885	3343841	3344902	-	MULTISPECIES: BamA/TamA family outer membrane protein	3.75901	2.72285	0.541241	3.24525	1.17403	1.98767
MXAN_2170	MXAN_RS10490	2508594	2511761	+	MULTISPECIES: fibronectin	1.12511	0.674658	0.226799	0.494499	0.147588	0.208225
MXAN_4625	MXAN_RS22450					5.70296	10.058	5.74798	4.17752	0	1.75909
MXAN_4017	MXAN_RS19535	4921032	4922963	+	MULTISPECIES: serine/threonine protein kinase	33.5772	28.1123	28.7845	25.2176	25.3301	26.2224
MXAN_4285	MXAN_RS20795	5249667	5250926	+	MULTISPECIES: hypothetical protein	7.1287	9.47923	5.13213	1.9893	0.123693	1.15178
MXAN_1476	MXAN_RS07165	1736450	1737880	-	MULTISPECIES: 30S ribosomal protein S12 methylthiotransferase RimO	146.958	133.192	140.486	100.059	98.892	100.124
MXAN_2938	MXAN_RS14235	3449300	3450454	-	MULTISPECIES: lytic polysaccharide monooxygenase	100.974	101.995	106.002	9.90128	8.77095	7.53895
MXAN_2371	MXAN_RS11460	2758541	2759041	-	MULTISPECIES: G/U mismatch-specific DNA glycosylase	27.6041	24.8438	29.2562	10.9441	5.91059	5.7934
MXAN_2186	MXAN_RS10560	2525798	2527513	-	MULTISPECIES: cobalamin B12-binding domain-containing protein	30.9907	29.8925	23.5312	9.85954	13.1694	13.147
MXAN_2090	MXAN_RS10140	2421541	2423460	-	MULTISPECIES: OmpA family protein	59.8514	58.0821	51.8665	16.4	14.4489	15.392
MXAN_6180	MXAN_RS29965	7642196	7642480	+	MULTISPECIES: hypothetical protein	37.0192	33.9677	30.7567	26.3844	27.8895	28.7009
MXAN_1757	MXAN_RS08515	2082772	2083716	-	MULTISPECIES: LysR family transcriptional regulator	4.22441	2.52779	1.2165	4.47592	1.97909	2.51298
MXAN_6930	MXAN_RS33550	8479538	8481022	-	MULTISPECIES: hypothetical protein	212.085	218.938	212.791	125.642	127.201	128.556
MXAN_4426	MXAN_RS21500	5475393	5476460	-	MULTISPECIES: flippase-like domain-containing protein	53.1315	45.0866	50.8599	25.8162	28.1644	27.7946
	MXAN_RS36415					71.287	82.7473	69.6503	551.497	388.042	434.163
MXAN_5702	MXAN_RS27640	7069040	7070227	-	MULTISPECIES: ABC transporter substrate-binding protein	49.4449	48.4696	49.5933	90.3284	89.4711	99.8371
MXAN_2158	MXAN_RS10440	2494987	2495742	-	MULTISPECIES: hypothetical protein	16.4073	17.7943	15.3964	19.893	19.997	20.9415
MXAN_0159	MXAN_RS00785	194300	194734	+	MULTISPECIES: hypothetical protein	119.959	137.285	128.834	63.023	66.9989	76.7326
MXAN_6814	MXAN_RS33000	8365801	8366835	+	MULTISPECIES: acyltransferase family protein	17.3568	13.362	7.91389	8.32478	3.61398	4.20651
MXAN_0978	MXAN_RS04700	1127199	1128611	-	MULTISPECIES: chloride channel protein	119.266	123.945	120.716	241.582	224.459	231.464
MXAN_4702	MXAN_RS22845					0	0	0.0483349	0	1.25815	0.13313
MXAN_0901	MXAN_RS04325	1026871	1027221	+	MULTISPECIES: lycopene cyclase domain-containing protein	13.4044	16.4767	16.7854	8.0337	5.32831	7.14159
MXAN_7158	MXAN_RS34660	8737660	8740413	-	MULTISPECIES: M1 family metallopeptidase	209.202	206.208	211.218	17.6908	18.3356	18.3478
MXAN_4145	MXAN_RS20125	5091743	5093047	-	MULTISPECIES: radical SAM protein	101.714	102.603	105.6	96.3952	101.036	105.141
MXAN_2685	MXAN_RS13005	3132559	3133143	+	MULTISPECIES: chemotaxis protein CheW	84.8132	69.2022	87.2023	7.23033	2.66415	3.38286
MXAN_3112	MXAN_RS15085	3650169	3650696	-	MULTISPECIES: DivIVA domain-containing protein	94.2392	93.8172	95.7997	68.8342	70.2519	73.9616
MXAN_5971	MXAN_RS28965	7393241	7394326	-	MULTISPECIES: hypothetical protein	21.9244	22.1118	19.451	6.63557	5.1664	6.43865
MXAN_6751	MXAN_RS32690	8301837	8303249	-	MULTISPECIES: hypothetical protein	80.7213	79.2785	86.9519	42.3518	43.127	39.0286
MXAN_7280	MXAN_RS35230	8891420	8892625	-	MULTISPECIES: type III-B CRISPR module-associated protein Cmr3	7.68434	5.42096	1.66815	3.24745	1.68001	0.984564
MXAN_1433	MXAN_RS06950	1690378	1691340	+	MULTISPECIES: M23 family metallopeptidase	14.9532	14.3611	13.8775	20.1718	15.8604	16.5771
MXAN_0126	MXAN_RS00630	147385	148707	+	MULTISPECIES: CapA family protein	27.2647	20.0513	22.1578	12.1963	8.36399	11.3683
MXAN_5055	MXAN_RS24555	6323456	6329500	-	MULTISPECIES: methyltransferase domain-containing protein	13.7739	13.4148	9.69883	8.94073	6.41975	7.31134
MXAN_2928	MXAN_RS14195	3438991	3440184	+	MULTISPECIES: hypothetical protein	12.5379	7.47608	5.17511	4.46092	1.56636	2.3204
	MXAN_RS11400	2743355	2743609	-	MULTISPECIES: hypothetical protein	76.5986	75.9277	82.275	146.213	102.068	121.584
MXAN_4344	MXAN_RS21085	5349526	5350281	+	MULTISPECIES: hypothetical protein	79.7735	76.6653	71.6597	43.3087	30.3047	38.5673
MXAN_0267	MXAN_RS01310	319125	320228	+	MULTISPECIES: metallophosphoesterase	30.4778	27.1037	22.7785	25.2581	21.7404	19.957
MXAN_1130	MXAN_RS05435	1315462	1318290	-	FrgA protein	45.6096	43.8192	39.8742	21.1534	20.7694	23.0379
MXAN_1624	MXAN_RS07900	1927193	1928614	+	MULTISPECIES: insulinase family protein	596.364	621.549	641.797	89.8961	81.9817	97.9745
MXAN_1073	MXAN_RS05150	1249326	1250210	+	MULTISPECIES: Hsp33 family molecular chaperone HslO	95.6937	94.7551	87.6811	138.425	145.815	144.007
MXAN_2539	MXAN_RS12270	2954200	2955027	+	MULTISPECIES: outer membrane beta-barrel domain-containing protein	334.395	355.157	351.96	33.8667	41.4102	38.4004
MXAN_6643	MXAN_RS32155	8172483	8173553	-	MULTISPECIES: molybdenum ABC transporter ATP-binding protein	10.916	11.0346	6.0378	7.75241	2.7649	3.44919
MXAN_6911	MXAN_RS33460	8463821	8465914	+	MULTISPECIES: TonB-dependent receptor	15.0472	13.0888	8.37218	25.3614	26.2732	25.7689
MXAN_3707	MXAN_RS17980	4420960	4421823	+	class I SAM-dependent methyltransferase	30.858	29.1029	26.2784	67.2683	62.5937	59.0943
MXAN_4903	MXAN_RS23800	6136572	6137963	-	MULTISPECIES: HlyC/CorC family transporter	28.8835	29.3538	24.7758	15.7557	17.0184	16.8706
MXAN_3656	MXAN_RS17735	4363850	4367236	-	MULTISPECIES: DUF4082 domain-containing protein	19.9107	18.6341	17.1404	2.68264	1.42647	2.14238
MXAN_0454	MXAN_RS02220	517593	518087	+	MULTISPECIES: hypothetical protein	599.963	569.189	625.601	134.504	131.294	125.268
MXAN_5797	MXAN_RS28105	7175761	7176510	-	MULTISPECIES: HEAT repeat domain-containing protein	40.8712	38.2203	38.7031	29.6604	32.833	31.1359
MXAN_5704	MXAN_RS27650	7071237	7072604	+	MULTISPECIES: HAMP domain-containing histidine kinase	32.6211	30.7878	25.1054	17.0628	11.6206	11.1872
MXAN_6211	MXAN_RS30115	7678932	7679756	-	MULTISPECIES: SDR family oxidoreductase	12.0972	10.6675	7.48979	8.92471	4.91173	6.71652
MXAN_1770	MXAN_RS08570	2096996	2097931	+	MULTISPECIES: DUF1259 domain-containing protein	8.0731	8.46223	6.29453	9.20528	9.99057	12.6857
	MXAN_RS15715	3795006	3795401	-	MULTISPECIES: hypothetical protein	10.8011	11.112	12.3378	1.5824	0.393568	1.99896
MXAN_4470	MXAN_RS21710	5533767	5534744	-	MULTISPECIES: NAD-dependent epimerase/dehydratase family protein	42.4223	45.6362	42.0226	73.6833	83.504	78.2416
MXAN_5554	MXAN_RS26915	6903354	6903923	-	MULTISPECIES: cytochrome c	387.951	414.009	381.182	4.67223	3.00769	3.24042
MXAN_0449	MXAN_RS02195	512072	513070	-	MULTISPECIES: hypothetical protein	112.175	111.881	121.691	146.935	142.28	151.609
	MXAN_RS36410					3.06611	1.35188	4.63547	11.7914	10.055	12.7676
MXAN_3869	MXAN_RS18795	4646690	4647730	-	MULTISPECIES: cytochrome c oxidase subunit II	3.28701	2.53623	0.966279	1.65536	0.299429	1.39409
MXAN_1490	MXAN_RS07240					0	10.6246	0	0	0	0
MXAN_0284	MXAN_RS01395	337202	337726	+	MULTISPECIES: hypothetical protein	66.5345	74.2373	68.9758	48.0415	43.342	46.4902
MXAN_2402	MXAN_RS11615	2794395	2795033	-	MULTISPECIES: 2OG-Fe(II) oxygenase	25.4357	21.8395	23.1628	11.2774	5.60973	5.78104
MXAN_2215	MXAN_RS10685	2555713	2557230	+	MULTISPECIES: hypothetical protein	83.9665	80.8347	83.7774	401.344	412.528	409.874
MXAN_4754	MXAN_RS23100	5956428	5958407	-	MULTISPECIES: HEAT repeat domain-containing protein	20.378	18.5412	14.5151	6.09222	3.93568	3.39824
MXAN_5844	MXAN_RS28325	7247958	7251515	-	MULTISPECIES: DNA polymerase III subunit alpha	104.626	100.671	103.352	184.44	192.517	209.244
MXAN_1710	MXAN_RS08295	2027037	2030186	-	MULTISPECIES: tetratricopeptide repeat protein	27.1117	20.7545	20.9847	3.8294	1.83065	1.84285
MXAN_2022	MXAN_RS09805	2353203	2353748	+	MULTISPECIES: YqgE/AlgH family protein	61.1031	46.7437	56.3218	88.9445	80.21	82.3968
MXAN_6820	MXAN_RS33030	8370099	8370683	+	MULTISPECIES: hypothetical protein	14.623	9.24129	8.59741	5.08801	1.06566	2.48076
MXAN_4829	MXAN_RS23465	6043111	6045372	-	MULTISPECIES: xanthine dehydrogenase family protein molybdopterin-binding subunit	85.2166	82.3712	82.713	5.95602	4.96084	5.89084
MXAN_3213	MXAN_RS15560	3762733	3763761	+	MULTISPECIES: diguanylate cyclase	17.5966	15.7614	11.5909	14.463	16.2063	14.7445
MXAN_4195	MXAN_RS20365	5149890	5150483	+	MULTISPECIES: hypothetical protein	39.1238	35.7701	34.3524	8.96691	10.7575	9.32849
MXAN_5553	MXAN_RS26910	6902161	6903357	-	MULTISPECIES: hypothetical protein	494.781	510.355	465.313	6.54374	3.12487	2.20437
MXAN_1240	MXAN_RS05985	1452826	1453191	-	MULTISPECIES: ribosome silencing factor	407.466	375.112	410.29	131.404	133.284	135.897
MXAN_3262	MXAN_RS15800	3814763	3815854	+	MULTISPECIES: glycosyltransferase family 4 protein	3.65574	2.30265	1.18434	3.44301	0.428167	0.483266
	MXAN_RS14250	3453030	3453530	+	MULTISPECIES: hypothetical protein	9.96026	10.0379	5.44968	360.843	384.811	346.551
MXAN_5140	MXAN_RS24980	6422070	6423008	-	MULTISPECIES: 5\\'-nucleotidase	76.3735	77.1217	67.9474	29.3628	23.2369	31.051
MXAN_6843	MXAN_RS33145	8393509	8394756	+	MULTISPECIES: sterol desaturase family protein	7.99694	3.12296	0.806007	3.51474	0.624411	1.37429
MXAN_0953	MXAN_RS04585	1094587	1096131	-	MULTISPECIES: glucose-6-phosphate dehydrogenase	175.057	185.617	175.137	26.1602	24.2102	30.7413
MXAN_2760	MXAN_RS13375	3214180	3216222	+	MULTISPECIES: M20/M25/M40 family metallo-hydrolase	142.644	143.632	146.021	13.1123	11.977	12.2051
MXAN_0873	MXAN_RS04185	991251	991850	+	MULTISPECIES: adenylate/guanylate cyclase domain-containing protein	174.891	180.415	167.889	91.9055	81.8228	87.5146
MXAN_4639	MXAN_RS22520	5818644	5820518	-	MULTISPECIES: tetratricopeptide repeat protein	29.5794	25.1449	23.3751	20.2192	19.7829	21.5312
MXAN_5620	MXAN_RS27235	6983928	6986264	+	MULTISPECIES: serine/threonine protein kinase	21.2305	19.0443	20.4143	26.3441	23.9415	26.3637
MXAN_5309	MXAN_RS25760	6613402	6613776	-	MULTISPECIES: cupin domain-containing protein	25.4732	32.1855	26.8239	16.2923	18.7024	17.5909
MXAN_1876	MXAN_RS09090	2198433	2199092	-	MULTISPECIES: 3\\'-5\\' exonuclease	3.45634	1.52393	1.08863	1.42416	0.944563	0.199896
	MXAN_RS26560	6818543	6818935	+	MULTISPECIES: LysM peptidoglycan-binding domain-containing protein	674.415	662.213	681.567	72.5486	84.0734	73.8548
MXAN_5615	MXAN_RS27210	6978653	6979594	+	MULTISPECIES: PilZ domain-containing protein	32.5408	36.9699	33.4079	37.0855	25.6446	28.7112
MXAN_1918	MXAN_RS09300	2247933	2248379	-	MULTISPECIES: cyclic nucleotide-binding domain-containing protein	22.327	25.0324	19.9315	4.20556	5.57863	3.54179
MXAN_0630	MXAN_RS03060	728171	729181	-	MULTISPECIES: hypothetical protein	9.02546	10.1972	7.67535	13.7908	17.5739	15.79
MXAN_6412	MXAN_RS31055	7897787	7898710	+	MULTISPECIES: hypothetical protein	15.4301	20.2738	14.3077	4.74719	0.84336	1.99896
MXAN_3856	MXAN_RS18730	4634508	4635467	-	MULTISPECIES: Rieske 2Fe-2S domain-containing protein	8.61385	9.69127	5.83779	4.56917	2.7599	4.26029
MXAN_3293	MXAN_RS15960	3848453	3849163	+	MULTISPECIES: hypothetical protein	37.6989	36.4265	30.1142	35.4737	37.7028	43.235
MXAN_5516	MXAN_RS26745	6867572	6868492	-	MULTISPECIES: RluA family pseudouridine synthase	28.9482	25.1176	27.3045	97.124	113.548	117.607
MXAN_5185	MXAN_RS25195	6478606	6479430	-	MULTISPECIES: class I SAM-dependent methyltransferase	15.7263	11.8867	8.70906	71.2078	69.5199	69.5639
MXAN_6153	MXAN_RS29830	7612445	7613476	+	MULTISPECIES: peptidylprolyl isomerase	92.4244	93.0751	103.04	32.0297	27.6367	30.0426
	MXAN_RS28110	7176861	7177700	+	MULTISPECIES: hypothetical protein	98.2755	103.731	100.927	40.2209	34.3175	34.7914
MXAN_3908	MXAN_RS18985	4701356	4702054	+	MULTISPECIES: ATP-binding cassette domain-containing protein	21.4167	16.0078	15.8296	19.9463	16.4995	20.1955
MXAN_1699	MXAN_RS08240	2014084	2015190	-	MULTISPECIES: alpha/beta fold hydrolase	7.08362	4.88361	2.5962	2.8303	0.98552	1.43015
MXAN_7119	MXAN_RS34465	8691448	8692902	-	MULTISPECIES: MATE family efflux transporter	23.7133	22.6391	19.2587	31.8698	26.886	26.749
MXAN_7471	MXAN_RS36100	9098578	9099924	+	MULTISPECIES: ergothioneine biosynthesis protein EgtB	88.8044	85.3097	85.3449	28.8426	27.6532	27.4245
MXAN_3740	MXAN_RS18145	4456099	4456560	+	MULTISPECIES: hypothetical protein	83.9397	91.9803	87.0906	82.7367	80.6252	78.5307
MXAN_3786	MXAN_RS18370	4551006	4552403	-	MULTISPECIES: VWA domain-containing protein	42.9354	44.1565	37.4153	40.0047	44.4816	45.6759
MXAN_6615	MXAN_RS32020	8143135	8144127	+	MULTISPECIES: hypothetical protein	16.0809	19.2448	13.0241	7.57255	6.74892	6.2445
MXAN_7092	MXAN_RS34335	8664583	8665080	+	MULTISPECIES: hypothetical protein	61.8393	81.5442	75.3124	473.432	496.351	522.163
MXAN_6443	MXAN_RS31205	7947125	7947565	+	MULTISPECIES: hypothetical protein	103.455	116.031	112.418	40.1412	39.5817	39.1906
MXAN_3576	MXAN_RS17345	4171247	4172368	-	MULTISPECIES: DUF1624 domain-containing protein	19.4419	18.0407	11.6548	5.72455	5.27844	5.0562
	MXAN_RS34405	8677877	8678554	+	MULTISPECIES: serine protease	27.9681	27.6297	21.4066	21.9505	14.7118	21.9886
MXAN_3819	MXAN_RS18540	4588065	4589159	+	MULTISPECIES: hypothetical protein	9.63514	9.07054	3.93697	8.87009	8.53989	6.98816
MXAN_5951	MXAN_RS28865	7373109	7374188	+	MULTISPECIES: ATP-grasp domain-containing protein	39.9999	44.4692	36.0579	14.3602	13.8536	16.8579
MXAN_6044	MXAN_RS29325	7480469	7482949	+	MULTISPECIES: TonB-dependent receptor	73.4994	76.3165	71.0099	8.39799	6.15622	6.48757
MXAN_0481	MXAN_RS02350	539190	541517	-	MULTISPECIES: hypothetical protein	20.7002	20.576	15.9255	10.2285	7.23029	7.93403
MXAN_7205	MXAN_RS34880	8792213	8793184	+	MULTISPECIES: oxidoreductase	10.8544	7.89012	4.13949	5.80212	2.56548	3.8005
MXAN_2217	MXAN_RS10695	2558181	2559116	+	MULTISPECIES: DMT family transporter	167.86	150.171	153.218	8.36844	9.65756	9.02096
MXAN_4334	MXAN_RS21035	5332954	5333880	-	MULTISPECIES: hypothetical protein	11.5351	10.0363	10.8511	8.44969	6.22067	8.53926
MXAN_3910	MXAN_RS18995	4702925	4703671	+	MULTISPECIES: ABC transporter permease	10.3066	8.24699	6.54054	1.04858	1.46047	2.11938
MXAN_4616	MXAN_RS22405	5790997	5793249	+	MULTISPECIES: glycosyltransferase	17.7822	14.5088	11.7358	5.07589	4.49642	4.3333
MXAN_0248	MXAN_RS01215	296597	297145	+	MULTISPECIES: hypothetical protein	66.2229	74.1981	68.5779	185.763	148.472	166.056
MXAN_4757	MXAN_RS23115	5959324	5959890	-	MULTISPECIES: purine-binding chemotaxis protein CheW	40.7354	37.4734	36.7486	19.3404	27.7622	23.7337
MXAN_4879	MXAN_RS23685	6111599	6112402	+	MULTISPECIES: ABC transporter permease subunit	15.0731	16.5756	14.2985	3.7021	3.87694	2.95369
MXAN_7022	MXAN_RS33990	8592236	8593630	-	MULTISPECIES: MATE family efflux transporter	35.8735	32.445	26.1646	30.5453	24.9141	27.8995
	MXAN_RS28830	7365815	7366051	+	MULTISPECIES: hypothetical protein	2381.65	2365.42	2365.89	436.26	336.695	359.611
MXAN_2939	MXAN_RS14240	3450512	3451984	-	MULTISPECIES: hypothetical protein	40.9428	40.9693	39.8027	16.3783	15.6594	14.5994
MXAN_0215	MXAN_RS01060	262363	263358	+	MULTISPECIES: ketoacyl-ACP synthase III	35.3572	26.2557	28.5668	8.96532	5.47676	6.62307
MXAN_2005	MXAN_RS09720	2337468	2338061	+	RdgB/HAM1 family non-canonical purine NTP pyrophosphatase	108.011	116.623	120.475	70.6803	54.5748	67.5205
MXAN_2177	MXAN_RS10520	2518119	2519336	+	protein kinase	16.9731	20.7476	19.5847	1.54342	1.5355	0.758227
MXAN_0623	MXAN_RS03025	721545	722312	-	MULTISPECIES: PH domain-containing protein	19.6782	14.2422	8.41989	11.6269	9.53788	8.76108
MXAN_1887	MXAN_RS09150	2212644	2214191	+	MULTISPECIES: recombinase family protein	6.63135	5.84765	3.62034	1.4168	0.704761	1.02273
MXAN_5111	MXAN_RS24835	6385481	6386281	-	MULTISPECIES: VTT domain-containing protein	13.3496	13.1846	12.0198	13.4948	11.2852	9.22368
MXAN_6390	MXAN_RS30945	7872743	7873978	-	MULTISPECIES: DUF1501 domain-containing protein	18.5715	17.1905	13.8351	4.18259	2.01751	2.66852
MXAN_4553	MXAN_RS22085	5676629	5677138	-	MULTISPECIES: hypothetical protein	206.593	214.964	205.406	161.879	148.824	161.422
MXAN_4974	MXAN_RS24155	6220501	6221250	-	MULTISPECIES: YebC/PmpR family DNA-binding transcriptional regulator	80.4117	80.799	79.8969	50.3392	54.029	41.8663
MXAN_6115	MXAN_RS29665	7561010	7562080	+	MULTISPECIES: hypothetical protein	13.9778	14.439	10.868	5.85087	4.07459	3.69556
MXAN_6761	MXAN_RS32740	8310742	8311242	-	MULTISPECIES: hypothetical protein	38.9873	32.3722	30.4035	55.3459	41.9963	63.2008
	MXAN_RS25670	6590560	6591378	+	MULTISPECIES: hypothetical protein	21.7604	24.2545	19.8267	8.79881	5.8992	5.96028
MXAN_0946	MXAN_RS04550	1085853	1086860	-	MULTISPECIES: cupin-like domain-containing protein	43.9886	46.1489	43.0528	62.4764	64.9387	62.301
MXAN_7152	MXAN_RS34630	8732577	8733773	-	MULTISPECIES: OsmC family protein	8.45677	4.41139	0.960398	2.87925	0.911421	1.65328
MXAN_1275	MXAN_RS06160	1489549	1490628	-	MULTISPECIES: 23S rRNA (adenine(2503)-C(2))-methyltransferase RlmN	25.3465	25.2613	21.821	17.8415	17.8942	17.5909
MXAN_3092	MXAN_RS14985	3616827	3620651	+	MULTISPECIES: protein kinase	8.834	7.09974	3.94469	2.53928	1.26312	1.55214
MXAN_1848	MXAN_RS08940	2170863	2173556	-	MULTISPECIES: phage tail tape measure protein	4.92182	3.17345	0.106681	1.80266	0.347111	0.636641
	MXAN_RS35280	8906806	8907006	+	MULTISPECIES: hypothetical protein	8.51188	5.00396	2.14477	3.89694	1.55078	1.31275
MXAN_1566	MXAN_RS07610	1838784	1840148	-	hypothetical protein	35.8263	35.1844	27.7924	17.1003	13.3588	15.6578
	MXAN_RS08365	2041610	2041873	+	MULTISPECIES: hypothetical protein	7108.18	7345.84	7187.15	357.226	355.392	360.313
MXAN_5750	MXAN_RS27870	7118705	7119550	+	MULTISPECIES: fatty acid desaturase family protein	160.775	170.308	170.027	164.99	182.013	190.88
	MXAN_RS37200	8300501	8300896	-	MULTISPECIES: helix-turn-helix transcriptional regulator	10.8011	9.2071	2.90302	5.53838	3.14854	7.66269
MXAN_3914	MXAN_RS19015	4707366	4708694	-	MULTISPECIES: PepSY domain-containing protein	10.1915	6.14905	5.51443	18.8602	15.597	18.8615
MXAN_3916	MXAN_RS19025	4709800	4710288	-	MULTISPECIES: 8-oxo-dGTP diphosphatase	30.9056	22.8824	25.2723	67.9168	62.4687	78.7812
MXAN_4369	MXAN_RS21205	5375277	5376068	-	MULTISPECIES: class I SAM-dependent methyltransferase	146.174	148.901	144.788	44.7027	50.9671	42.9777
MXAN_0315	MXAN_RS01545	371187	371873	-	MULTISPECIES: suppressor of fused domain protein	268.13	275.24	274.012	174.672	167.65	184.359
MXAN_4414	MXAN_RS21445	5449706	5461426	+	MULTISPECIES: non-ribosomal peptide synthetase	45.0797	44.4932	41.7331	2.95378	1.48925	1.54207
MXAN_1862	MXAN_RS09010	2182154	2183014	-	MULTISPECIES: phage major capsid protein	4.30537	2.92043	0.667594	3.45701	0.724056	0.919384
MXAN_2208	MXAN_RS10655	2549569	2550036	+	MULTISPECIES: DUF2147 domain-containing protein	376.542	385.233	378.286	32.1348	21.3132	29.8819
MXAN_6272	MXAN_RS30400	7747753	7749003	+	MULTISPECIES: SBBP repeat-containing protein	89.237	86.4293	89.7117	18.4082	15.822	14.9754
MXAN_4495	MXAN_RS21830	5565484	5565939	+	MULTISPECIES: phage tail protein	10.6305	9.64991	8.50852	1.37419	0.341783	1.44662
MXAN_5410	MXAN_RS26240	6733475	6734734	-	MULTISPECIES: RNA polymerase sigma factor	16.4073	11.7742	12.2031	9.32483	4.70033	5.86363
MXAN_1002	MXAN_RS04815	1164254	1164913	+	MULTISPECIES: hypothetical protein	21.1701	18.2872	14.37	5.45926	6.61194	5.99689
MXAN_7101	MXAN_RS34375	8670102	8670479	-	MULTISPECIES: hypothetical protein	1.50872	3.32605	0.380157	3.72993	0	0.349025
MXAN_6035	MXAN_RS29280	7466815	7469706	+	MULTISPECIES: 2-oxoglutarate dehydrogenase E1 component	455.625	489.03	496.539	651.059	676.333	657.468
partial;pseudo	MXAN_RS37060					0.762428	0	0	0	0	0
MXAN_5631	MXAN_RS27290	6996698	6997453	+	MULTISPECIES: glutamine amidotransferase	20.1791	24.2801	16.7269	5.38768	4.12309	4.1883
MXAN_3085	MXAN_RS14955	3611769	3612155	+	MULTISPECIES: helix-turn-helix domain-containing protein	37.946	36.7103	36.389	37.2415	38.6612	46.0226
MXAN_4807	MXAN_RS23365	6015943	6016437	+	MULTISPECIES: type VI secretion system contractile sheath small subunit	303.294	337.805	317.881	43.9906	40.3014	50.9069
MXAN_6957	MXAN_RS33675	8513012	8514133	-	MULTISPECIES: reductase	27.0662	22.5228	19.8515	7.53965	7.63985	7.76068
MXAN_2860	MXAN_RS13850	3334422	3336242	+	MULTISPECIES: DUF885 domain-containing protein	89.647	86.0947	89.25	18.496	15.32	19.3442
MXAN_6836	MXAN_RS33110	8387415	8388173	+	MULTISPECIES: hypothetical protein	9.20438	2.65032	1.32529	5.98558	2.87476	1.73823
MXAN_2494	MXAN_RS12050	2903274	2904206	-	MULTISPECIES: VOC family protein	6.41812	4.85111	0.770094	5.20511	1.5034	2.68671
	MXAN_RS19905	5039472	5039945	+	MULTISPECIES: hypothetical protein	266.198	277.708	296.494	158.64	153.223	164.775
MXAN_1501	MXAN_RS07290	1761302	1762609	-	MULTISPECIES: S8 family peptidase	6.75809	4.32538	2.08738	3.35352	1.31069	2.0173
MXAN_5873	MXAN_RS28475	7285977	7287206	+	MULTISPECIES: glutamate dehydrogenase	67.9255	64.9066	66.5925	15.1563	14.825	15.7674
MXAN_7183	MXAN_RS34780	8766305	8766664	-	MULTISPECIES: hypothetical protein	15.8416	14.3186	13.5716	6.09222	2.16462	2.93181
MXAN_4207	MXAN_RS20425	5163369	5164568	+	MULTISPECIES: metallophosphoesterase	14.9703	8.48641	8.86147	6.78848	4.15608	4.28778
MXAN_4671	MXAN_RS22680	5853473	5855317	-	MULTISPECIES: acyl-CoA dehydrogenase C-terminal domain-containing protein	209.649	224.26	215.277	387.525	415.946	465.586
partial;pseudo	MXAN_RS37295					10.2756	5.66327	3.23648	0.705663	2.10612	1.18857
MXAN_0354	MXAN_RS01735	416066	416851	+	MULTISPECIES: pilus assembly protein	36.6412	36.9496	34.3709	6.17859	4.95716	7.04978
MXAN_2892	MXAN_RS14010	3377883	3379238	-	MULTISPECIES: WGR domain-containing protein	205.45	204.812	208.343	24.9542	21.0333	23.6426
MXAN_2070	MXAN_RS10045	2402655	2403014	+	MULTISPECIES: 30S ribosome-binding factor RbfA	90.2969	97.4365	100.191	153.176	148.493	160.517
MXAN_3991	MXAN_RS19405	4859637	4860509	-	MULTISPECIES: recombinase RecA	27.4369	29.811	26.8305	56.5258	46.7737	54.2536
MXAN_6103	MXAN_RS29600	7546180	7546545	-	MULTISPECIES: helix-turn-helix domain-containing protein	70.8974	73.1675	70.6719	136.54	123.064	119.676
MXAN_1515	MXAN_RS07360	1777035	1777520	-	MULTISPECIES: PaaI family thioesterase	19.6553	11.3825	11.8271	18.6957	23.41	11.9444
MXAN_1017	MXAN_RS04890	1185174	1185818	-	MULTISPECIES: prepilin-type N-terminal cleavage/methylation domain-containing protein	4.4209	5.65273	0.89116	4.12895	2.17469	3.47727
MXAN_4497	MXAN_RS21840	5567536	5568015	+	MULTISPECIES: phage tail protein	2.97029	2.61926	1.79624	1.63185	0.324694	0
MXAN_6711	MXAN_RS32495	8252789	8254534	-	MULTISPECIES: hypothetical protein	28.2535	25.9226	20.987	10.4976	7.58734	6.49835
MXAN_3150	MXAN_RS15265	3690873	3691190	+	MULTISPECIES: hypothetical protein	4.03511	7.51184	0.903771	6.40422	4.41093	0.829758
MXAN_4147	MXAN_RS20135	5094600	5095241	+	MULTISPECIES: sigma-70 family RNA polymerase sigma factor	656.018	671.314	654.93	1549.73	1638.88	1783.13
	MXAN_RS21765	5548617	5548964	-	MULTISPECIES: helix-turn-helix transcriptional regulator	84.8069	97.1836	81.3471	58.0712	49.2639	61.0373
MXAN_3443	MXAN_RS16690	4007359	4008009	+	MULTISPECIES: TetR/AcrR family transcriptional regulator	19.0537	13.1325	13.2442	51.4971	54.1056	70.931
MXAN_1657	MXAN_RS08045	1959544	1959891	+	MULTISPECIES: hypothetical protein	28.269	27.4571	31.3827	8.55312	5.82209	6.44493
MXAN_1330	MXAN_RS06435	1557183	1559453	-	MULTISPECIES: AgmX/PglI C-terminal domain-containing protein	23.9821	24.082	19.6788	4.69075	2.33333	2.55614
MXAN_2234	MXAN_RS10785	2575960	2576508	-	MULTISPECIES: TetR family transcriptional regulator	8.05063	8.24423	4.71146	33.6713	26.1174	31.0003
MXAN_7317	MXAN_RS35410	8937057	8937773	+	MULTISPECIES: porin family protein	122.689	98.3702	103.215	46.3198	49.3426	43.7932
MXAN_2948	MXAN_RS14275	3457109	3457981	-	MULTISPECIES: metal ABC transporter permease	7.02254	5.76057	4.77352	7.89566	9.10481	8.46296
MXAN_5998	MXAN_RS29100	7423669	7424784	-	MULTISPECIES: acetyltransferase	10.8591	6.9847	5.40805	5.3342	4.32925	3.31011
MXAN_3878	MXAN_RS18840	4657014	4658231	+	MULTISPECIES: isopenicillin N synthase family oxygenase	217.256	222.031	216.965	37.8138	38.6433	36.2866
MXAN_1957	MXAN_RS09495	2294761	2295012	+	MULTISPECIES: hypothetical protein	36.2093	29.9344	23.9499	200.795	222.647	214.651
MXAN_5527	MXAN_RS26800	6876899	6877378	+	MULTISPECIES: VOC family protein	113.762	106.604	105.679	21.214	18.8322	25.8366
	MXAN_RS37050					0.720071	0	0	0	0.787136	0
MXAN_7050	MXAN_RS34125	8626287	8627303	+	MULTISPECIES: hypothetical protein	59.7213	62.5532	51.5736	32.5021	26.5119	29.4479
MXAN_1202	MXAN_RS05795	1408991	1409173	-	MULTISPECIES: hypothetical protein	0	0	0	0	0	0
MXAN_6313	MXAN_RS30585	7793136	7794158	+	MULTISPECIES: lipoprotein	11.4282	8.84865	8.14719	10.7195	13.2544	11.349
MXAN_1430	MXAN_RS06935	1687979	1688512	+	MULTISPECIES: peptide deformylase	339.881	368.462	360.863	255.521	265.592	269.051
	MXAN_RS36545	914023	914835	-	MULTISPECIES: hypothetical protein	41.2114	50.8774	42.4205	735.691	738.049	802.949
	MXAN_RS01460	352393	352929	+	MULTISPECIES: pyridoxamine 5\\'-phosphate oxidase family protein	31.3291	24.3489	20.605	196.04	195.034	187.21
MXAN_5568	MXAN_RS26980	6916365	6917540	+	MULTISPECIES: class I SAM-dependent rRNA methyltransferase	51.0405	49.2849	42.5233	21.98	22.9273	20.1936
MXAN_4093	MXAN_RS19900	5038205	5039362	-	MULTISPECIES: AI-2E family transporter	9.35719	5.75423	3.59869	5.68187	5.51811	6.60797
MXAN_6416	MXAN_RS31075	7902674	7903270	-	D-alanyl-D-alanine dipeptidase	52.5158	59.5134	68.4596	18.1217	18.5031	22.089
	MXAN_RS08610					1.87597	1.65427	0	1.37419	0	0.578647
	MXAN_RS35340	8918734	8919378	-	MULTISPECIES: hypothetical protein	7.51553	5.45781	2.67348	11.9011	13.5314	13.9091
MXAN_2748	MXAN_RS13315	3202354	3203211	+	MULTISPECIES: class II glutamine amidotransferase	41.5425	45.5715	38.0184	559.803	545.485	607.685
MXAN_5273	MXAN_RS25610	6572801	6573088	+	MULTISPECIES: hypothetical protein	31.1881	41.0351	49.8957	7.07133	2.70578	6.41334
MXAN_4570	MXAN_RS22170	5702532	5703248	-	MULTISPECIES: hypothetical protein	110.957	102.754	88.9855	22.7229	16.7373	18.7685
MXAN_1554	MXAN_RS07550	1826270	1827784	+	MULTISPECIES: FAD-dependent oxidoreductase	7.34044	4.81322	1.04336	2.17149	1.44023	0.783752
MXAN_7177	MXAN_RS34750	8761356	8762036	+	MULTISPECIES: PEGA domain-containing protein	33.4976	25.108	30.1748	7.59132	1.37315	1.54986
MXAN_3756	MXAN_RS18220	4472894	4474858	-	MULTISPECIES: TIM44-like domain-containing protein	62.3262	64.8137	60.9169	33.3245	35.4536	39.2102
MXAN_1451	MXAN_RS07040	1711101	1711811	+	MULTISPECIES: hypothetical protein	2288.4	2211.76	2299.8	279.163	305.787	292.996
MXAN_5190	MXAN_RS25220	6483164	6483646	+	MULTISPECIES: DUF2007 domain-containing protein	149.068	164.509	141.914	31.1368	30.009	32.778
MXAN_4323	MXAN_RS20980	5321762	5323054	-	MULTISPECIES: AHH domain-containing protein	33.4106	34.2266	31.3405	36.832	37.8483	32.0391
MXAN_7251	MXAN_RS35090	8850269	8853895	-	MULTISPECIES: AAA family ATPase	30.0714	29.0134	22.7811	21.8551	20.5398	21.3884
MXAN_6021	MXAN_RS29210	7451963	7452529	-	MULTISPECIES: NifU family protein	294.2	282.27	284.358	2026.87	1769.91	1824.7
MXAN_1323	MXAN_RS06400	1547505	1548377	+	MULTISPECIES: EamA family transporter	10.9421	9.50495	5.59655	4.12728	2.85641	3.02249
MXAN_4015	MXAN_RS19525	4919293	4919775	+	MULTISPECIES: tetratricopeptide repeat protein	37.1932	28.8932	29.4539	20.7579	18.0699	20.2131
MXAN_4294	MXAN_RS20830	5261175	5262338	-	MULTISPECIES: ArsA family ATPase	783.545	779.946	782.076	15.0735	12.1844	15.9814
MXAN_2446	MXAN_RS11835	2853754	2854440	+	FliO/MopB family protein	48.7699	40.8101	48.109	15.5061	11.343	15.9393
MXAN_7120	MXAN_RS34470	8693124	8694185	+	MULTISPECIES: hypothetical protein	13.8278	14.0878	7.98331	7.52308	5.87017	5.0934
MXAN_0309	MXAN_RS01515	364824	366359	-	MULTISPECIES: AAA family ATPase	34.5296	29.9578	29.8438	13.2587	13.1907	13.9147
MXAN_5811	MXAN_RS28170	7204789	7205109	+	MULTISPECIES: twin-arginine translocase TatA/TatE family subunit	113.704	126.116	118.183	94.6775	74.7706	86.3104
MXAN_4224	MXAN_RS20510	5184038	5184799	-	MULTISPECIES: imidazole glycerol phosphate synthase subunit HisF	9.54235	9.73458	6.22321	70.5163	50.3147	54.8849
MXAN_6134	MXAN_RS29745	7579137	7581716	+	putative Ig domain-containing protein	64.3743	63.5766	60.9634	7.71418	4.89992	6.44666
MXAN_5370	MXAN_RS26060	6684126	6685259	-	MULTISPECIES: glycosyltransferase family 39 protein	20.242	16.7411	16.6002	9.11761	10.0329	10.3544
MXAN_7396	MXAN_RS35785	9018562	9020022	-	MULTISPECIES: response regulator	45.8657	48.6204	44.0639	15.3333	13.6545	12.0102
MXAN_4725	MXAN_RS22955	5919203	5919664	-	MULTISPECIES: 3-hydroxyacyl-ACP dehydratase FabZ	106.776	93.0688	92.6893	61.0353	57.0111	45.6906
MXAN_0143	MXAN_RS00705	173554	174441	-	MULTISPECIES: cupin	30.3451	27.6084	28.1573	14.8189	14.3918	14.1143
MXAN_6853	MXAN_RS33195	8405553	8406164	-	MULTISPECIES: hypothetical protein	11.1823	4.72494	3.05244	8.95915	7.13053	8.19183
MXAN_1109	MXAN_RS05335	1292114	1292629	-	MULTISPECIES: YfbM family protein	217.453	243.165	246.461	72.2566	71.5836	68.7783
MXAN_3515	MXAN_RS17035	4095613	4096299	-	MULTISPECIES: bifunctional nuclease family protein	46.9021	40.8101	48.109	116.98	121.143	108.695
MXAN_6008	MXAN_RS29150	7435017	7436852	+	MULTISPECIES: fibronectin type III domain-containing protein	32.0714	31.5681	27.6285	30.8024	25.5511	25.5096
MXAN_4336	MXAN_RS21045	5334518	5334793	+	MULTISPECIES: helix-turn-helix transcriptional regulator	68.7041	88.8271	61.4368	43.7051	38.9632	41.5871
	MXAN_RS17930	4410840	4411115	+	MULTISPECIES: hypothetical protein	20.1463	13.2102	14.0576	17.028	16.3759	19.5985
MXAN_4010	MXAN_RS19500	4914769	4915293	+	GNAT family N-acetyltransferase	24.8303	24.9566	25.0263	6.74741	5.25347	6.17657
MXAN_1047	MXAN_RS05030	1224551	1225606	+	MULTISPECIES: nucleotidyltransferase family protein	60.4859	52.1471	54.1595	101.323	90.3239	93.5765
MXAN_7039	MXAN_RS34070	8612256	8615303	+	MULTISPECIES: hypothetical protein	1759.35	1771.12	1905.9	181.842	190.879	188.028
MXAN_6785	MXAN_RS32860	8335642	8337741	-	MULTISPECIES: cation:proton antiporter	142.031	138.057	140.62	196.567	203.722	212.159
MXAN_4838	MXAN_RS23505	6053772	6055445	-	MULTISPECIES: amidase	33.0458	37.477	34.0793	9.91975	6.51715	6.77785
MXAN_7133	MXAN_RS34530	8707558	8708022	+	MULTISPECIES: DUF4150 domain-containing protein	129.696	137.08	137.519	33.6897	31.1706	33.4794
MXAN_4678	MXAN_RS22715	5862205	5863140	+	MULTISPECIES: MoxR family ATPase	51.0281	45.6692	51.738	15.5653	13.9868	14.0953
MXAN_4279	MXAN_RS20775	5242135	5245041	-	MULTISPECIES: hypothetical protein	20.2066	17.8618	17.9439	3.93394	1.2331	2.40536
MXAN_7220	MXAN_RS34950	8813386	8814792	-	MULTISPECIES: aminopeptidase P family protein	55.8339	52.9884	49.4318	22.2683	21.8216	22.0355
MXAN_2774	MXAN_RS13445	3226720	3227244	-	MULTISPECIES: Hsp20/alpha crystallin family protein	6.51767	2.39475	1.91599	4.47592	1.78118	1.50779
MXAN_3677	MXAN_RS17835	4387512	4389002	-	MULTISPECIES: MFS transporter	7.07611	4.89069	1.7348	4.51795	4.59928	5.04366
MXAN_2423	MXAN_RS11720	2830097	2831560	+	MULTISPECIES: hypothetical protein	125.337	126.841	120.044	44.0866	50.8864	51.3668
MXAN_3314	MXAN_RS16065	3861824	3862390	+	MULTISPECIES: 50S ribosomal protein L6	2100.39	2089.42	2245.21	1501.64	1536.81	1488.71
MXAN_2930	MXAN_RS14205	3440819	3441679	+	MULTISPECIES: tetratricopeptide repeat protein	12.9161	8.76129	8.01112	2.18338	0.543042	1.992
MXAN_1696	MXAN_RS08225	2009028	2011469	-	MULTISPECIES: Ig-like domain-containing protein	8.69923	6.07514	3.11879	2.56605	0.446753	1.02649
MXAN_1875	MXAN_RS09080	2197292	2198122	-	MULTISPECIES: hypothetical protein	2.91668	2.1181	0.345847	0.754066	0.750195	0.158762
MXAN_3870	MXAN_RS18800	4647727	4648089	-	MULTISPECIES: hypothetical protein	2.74936	0.346349	1.1876	1.29469	0	0.363448
MXAN_1272	MXAN_RS06145	1486367	1487239	+	MULTISPECIES: metallophosphoesterase	27.2736	21.8902	19.9171	10.049	4.64167	6.8006
MXAN_4462	MXAN_RS21670	5524958	5525773	-	MULTISPECIES: chemotaxis protein CheW	46.3016	43.2948	37.5098	10.943	11.0778	11.8027
MXAN_5078	MXAN_RS24670	6352209	6352685	+	MULTISPECIES: 30S ribosomal protein S6	4460.74	4340.26	4407.09	2890.77	2818.42	2922.13
MXAN_7304	MXAN_RS35345	8919652	8920971	+	MULTISPECIES: thioredoxin domain-containing protein	13.2853	11.62	6.5318	11.6306	8.14686	7.39616
MXAN_2772	MXAN_RS13435	3223749	3224567	-	MULTISPECIES: GvpL/GvpF family gas vesicle protein	2.95941	2.14914	0.877287	1.53023	0.380593	0
MXAN_7444	MXAN_RS35985	9067687	9069252	-	MULTISPECIES: response regulator	34.5965	31.391	25.8769	25.1092	26.2741	29.4866
MXAN_4467	MXAN_RS21695	5530482	5532125	-	MULTISPECIES: chaperonin GroEL	1735.43	1910.57	1928.32	10503	10634.8	9791.91
MXAN_7379	MXAN_RS35705	9003908	9005032	+	MULTISPECIES: AAA family ATPase	7.09702	4.24669	1.02186	3.62052	0.138536	1.29
	MXAN_RS01030	254746	255348	+	MULTISPECIES: hypothetical protein	9.2212	2.71048	3.57462	15.328	12.6647	12.6899
MXAN_1553	MXAN_RS07540	1823753	1825873	-	PAS domain-containing protein	38.9877	32.2462	30.7589	8.78935	6.39284	7.65091
MXAN_1981	MXAN_RS09605	2316567	2318060	+	MULTISPECIES: PD40 domain-containing protein	72.5276	69.6786	77.2361	15.7286	11.3708	12.9812
MXAN_7443	MXAN_RS35980	9066322	9067641	-	MULTISPECIES: magnesium transporter	11.3411	8.57213	3.81021	4.62851	3.30597	2.99844
MXAN_6253	MXAN_RS30305	7723793	7725607	-	MULTISPECIES: hypothetical protein	9.97625	7.61967	5.22544	10.8754	11.0772	10.54
MXAN_0876	MXAN_RS04200	993199	994023	-	MULTISPECIES: glycosyltransferase family 2 protein	46.4878	38.0983	39.0166	29.2427	31.7373	27.5057
MXAN_6113	MXAN_RS29655	7555747	7557489	-	MULTISPECIES: hypothetical protein	13.4967	10.0984	9.56348	4.76353	4.02374	3.936
MXAN_3477	MXAN_RS16855					5.94058	5.23852	0	4.35159	0	0
MXAN_1740	MXAN_RS08445	2060339	2062018	-	MULTISPECIES: hypothetical protein	6.95897	3.14311	0.684283	2.05146	0.556618	1.0209
MXAN_1510	MXAN_RS07335	1772578	1773246	+	MULTISPECIES: DNA-directed RNA polymerase sigma-70 factor	110.82	101.294	99.8808	112.868	94.1175	116.155
MXAN_6571	MXAN_RS31835	8095909	8097594	-	MULTISPECIES: FHA domain-containing protein	43.7193	39.9694	39.6324	51.197	53.3376	51.5676
MXAN_5337	MXAN_RS25900	6646511	6647182	-	MULTISPECIES: hypothetical protein	112.447	113.938	110.982	170.411	136.139	154.509
MXAN_0417	MXAN_RS02030	477945	478718	+	MULTISPECIES: hypothetical protein	26.5254	31.6748	20.6081	106.867	109.943	123.238
MXAN_5969	MXAN_RS28955	7390116	7390673	-	MULTISPECIES: ATP-binding protein	17.1191	20.7288	15.7091	34.532	37.1477	34.7562
MXAN_5560	MXAN_RS26945	6910181	6910990	-	MULTISPECIES: c-type cytochrome	1375.57	1451.73	1434.69	148.534	156.623	151.64
	MXAN_RS37175					16.8317	15.7156	4.98957	7.61528	5.41156	2.74857
MXAN_3758	MXAN_RS18230	4475839	4476198	-	MULTISPECIES: YtxH domain-containing protein	63.7623	57.973	59.0765	102.262	99.5727	106.278
MXAN_4055	MXAN_RS19715	4975108	4975764	-	MULTISPECIES: hypothetical protein	135.196	136.632	140.419	8.10707	7.59101	6.82751
MXAN_1078	MXAN_RS05175	1256549	1257952	+	MULTISPECIES: sigma-54-dependent Fis family transcriptional regulator	59.3043	56.2358	49.3327	8.48002	8.6585	8.08128
MXAN_5039	MXAN_RS24480	6300467	6300904	-	MULTISPECIES: DUF779 domain-containing protein	1813.42	1822.14	1759.5	12.8759	9.9632	10.2413
MXAN_3251	MXAN_RS15745	3804581	3805753	-	MULTISPECIES: hypothetical protein	90.7952	97.9644	94.0846	33.5217	27.5035	35.7666
MXAN_7453	MXAN_RS36025	9076794	9078134	-	AHH domain-containing protein	7.96878	5.84175	3.87069	6.0131	4.19806	4.70867
MXAN_0365	MXAN_RS01795	431829	432593	-	MULTISPECIES: Mut7-C ubiquitin/RNAse domain-containing protein	27.0238	30.5683	26.6736	61.639	49.9137	48.8061
MXAN_3975	MXAN_RS19325	4840296	4841111	+	WbqC family protein	27.6062	31.5852	31.1701	11.1349	12.4148	10.5093
MXAN_2050	MXAN_RS09950	2380895	2383678	+	MULTISPECIES: response regulator	43.018	42.8114	39.2283	18.7944	16.2907	18.5292
MXAN_3498	MXAN_RS16950	4078577	4079845	+	MULTISPECIES:	27.7508	26.1555	24.0065	26.9119	25.3	21.8326
MXAN_3154	MXAN_RS15285	3695375	3696268	+	MULTISPECIES: 1,4-dihydroxy-2-naphthoyl-CoA synthase	100.95	96.4732	110.748	16.8222	14.2952	15.6429
MXAN_2690	MXAN_RS13030	3140492	3142267	+	MULTISPECIES: TldD/PmbA family protein	52.9033	53.2347	49.1135	19.5821	17.4633	18.72
MXAN_7232	MXAN_RS35005	8823868	8824695	-	MULTISPECIES: alpha/beta fold hydrolase	72.4923	67.7212	58.66	4.72999	2.6352	4.30212
	MXAN_RS05635	1363169	1363492	-	MULTISPECIES: TerB family tellurite resistance protein	75.6874	91.5771	80.2766	17.8899	20.6842	16.2878
MXAN_2805	MXAN_RS13595	3274249	3275226	+	MULTISPECIES: HEAT repeat domain-containing protein	92.2795	83.5592	81.2534	67.9168	65.4965	61.649
MXAN_3276	MXAN_RS15870	3827981	3829150	+	MULTISPECIES: hypothetical protein	16.329	16.4409	14.7384	3.48127	3.59661	4.17219
	MXAN_RS25500	6547030	6547548	+	MULTISPECIES: hypothetical protein	34.0639	47.9643	39.5935	18.7143	11.4112	11.4392
MXAN_2989	MXAN_RS14475	3503166	3504104	-	MULTISPECIES: MoxR family ATPase	92.1644	87.1636	93.5042	50.3839	58.4241	62.8045
	MXAN_RS19495	4914400	4914747	+	MULTISPECIES: hypothetical protein	48.7537	53.469	50.7904	12.1544	10.3006	5.68671
MXAN_6366	MXAN_RS30835	7847318	7847944	+	MULTISPECIES: hypothetical protein	112.331	119.508	120.093	68.2096	79.7908	65.2293
MXAN_4030	MXAN_RS19595	4936678	4939293	-	MULTISPECIES: carboxypeptidase regulatory-like domain-containing protein	23.0538	22.6842	19.885	43.1765	40.7505	44.2294
	MXAN_RS04235	1000928	1001626	-	MULTISPECIES: FHA domain-containing protein	281.477	273.752	285.138	610.941	651.728	720.433
MXAN_0017	MXAN_RS00090	18526	19494	-	MULTISPECIES: glutathione synthase	102.553	89.6549	103.808	184.788	187.699	190.749
MXAN_1642	MXAN_RS07975	1946865	1947410	+	MULTISPECIES: hypothetical protein	10.9672	3.22371	4.47416	7.74678	6.85068	4.83266
MXAN_0299	MXAN_RS01465	352948	353805	-	MULTISPECIES: hypothetical protein	11.1334	9.08499	4.18705	13.8764	9.08234	12.6088
MXAN_4284	MXAN_RS20790	5249050	5249670	+	MULTISPECIES: hypothetical protein	13.3161	9.92029	8.33041	3.53172	2.76068	4.03655
MXAN_2960	MXAN_RS14335	3468799	3469044	-	MULTISPECIES: twin-arginine translocase TatA/TatE family subunit	1604.6	1693.9	1657.44	4593.59	4596.27	4554.24
MXAN_0950	MXAN_RS04570	1091117	1092286	-	MULTISPECIES: acyl-CoA dehydrogenase family protein	35.9481	34.2787	27.2661	8.70318	7.45963	7.32953
MXAN_3831	MXAN_RS18605	4604419	4604901	-	peptidylprolyl isomerase	599.625	572.825	603.264	188.287	214.335	204.054
MXAN_1232	MXAN_RS36565	1444344	1445207	+	MULTISPECIES: DUF2381 family protein	25.2475	22.7003	20.9562	4.17027	3.24694	3.66477
MXAN_6237	MXAN_RS30225	7701635	7704787	-	MULTISPECIES: hypothetical protein	6.6019	3.42921	1.59514	2.78237	1.63119	1.63188
MXAN_0811	MXAN_RS03910	922533	923726	-	MULTISPECIES: hypothetical protein	30.4492	29.1672	26.4773	16.138	10.834	11.602
MXAN_4775	MXAN_RS23205	5974716	5975651	+	MULTISPECIES: hypothetical protein	36.7098	32.64	37.6137	37.1559	33.8014	34.6743
	MXAN_RS14430	3493368	3494330	+	MULTISPECIES: hypothetical protein	74.6182	70.2386	64.911	31.5592	36.0906	37.6752
MXAN_1676	MXAN_RS08130	1983147	1985042	-	MULTISPECIES: FAD-binding oxidoreductase	115.052	117.767	122.251	20.1605	15.536	18.7181
MXAN_4883	MXAN_RS23705	6116372	6117313	-	MULTISPECIES: nucleotidyltransferase	4.69193	2.40238	0.305095	3.32605	3.14353	2.94115
MXAN_0317	MXAN_RS01555	373213	374007	-	MULTISPECIES: acyl-CoA desaturase	783.709	837.056	830.204	40.987	44.3054	41.4879
MXAN_7513	MXAN_RS36255	9135282	9137708	+	MULTISPECIES: hypothetical protein	10.7503	8.75461	7.63792	81.5237	89.3249	91.1616
MXAN_5727	MXAN_RS27760	7094375	7095106	+	MULTISPECIES: hypothetical protein	426.359	436.944	416.768	372.382	361.954	373.446
MXAN_4674	MXAN_RS22695	5856612	5857613	-	MULTISPECIES: dihydrodipicolinate reductase	175.727	162.865	166.359	61.9124	56.4617	54.6423
MXAN_6142	MXAN_RS29770	7587978	7589357	+	MULTISPECIES: DUF1254 domain-containing protein	25.9319	22.5029	25.8243	3.17855	1.46818	1.72085
MXAN_5338	MXAN_RS25905	6647366	6647863	+	MULTISPECIES: histidine phosphatase family protein	466.085	459.728	428.213	334.705	295.119	332.478
MXAN_2343	MXAN_RS11320	2722104	2722874	+	MULTISPECIES: hypothetical protein	43.0866	50.8768	37.6489	18.2868	15.3629	16.9406
MXAN_0943	MXAN_RS04535	1080969	1081517	+	MULTISPECIES: MarR family transcriptional regulator	34.0204	31.8319	25.1278	99.0165	104.47	110.303
MXAN_2651	MXAN_RS12825	3094454	3095182	+	MULTISPECIES: hypothetical protein	50.4583	54.3254	51.6451	45.7723	41.6891	45.606
MXAN_4080	MXAN_RS19840	5025893	5026357	+	MULTISPECIES: DUF2269 domain-containing protein	11.6512	7.84088	4.63547	49.5239	35.1926	29.2236
MXAN_1653	MXAN_RS08030	1956973	1957875	-	MULTISPECIES: acyl-CoA desaturase	8.36813	7.51841	5.56975	5.03107	2.07114	1.89935
MXAN_4368	MXAN_RS21200	5374735	5375136	-	MULTISPECIES: hypothetical protein	251.455	263.646	283.824	8558.47	8372.64	8424.26
MXAN_2876	MXAN_RS13930	3355269	3358874	-	MULTISPECIES: glycoprotein X	481.217	492.125	500.119	7.55916	7.47714	8.81739
MXAN_2711	MXAN_RS13135	3164307	3165008	+	MULTISPECIES: TetR/AcrR family transcriptional regulator	97.6896	99.7558	91.9104	64.4928	61.9416	71.4159
MXAN_3839	MXAN_RS18645	4616462	4618699	-	MULTISPECIES: pseudouridine synthase	155.506	151.285	156.092	60.4089	60.2381	61.2497
MXAN_2861	MXAN_RS13855	3336256	3337515	-	MULTISPECIES: P1 family peptidase	54.5402	50.0902	43.2239	9.82216	10.5139	9.84251
MXAN_5278	MXAN_RS25635	6580157	6581350	+	MULTISPECIES: hypothetical protein	10.7468	7.05489	7.34143	3.41129	2.87166	2.3204
MXAN_4880	MXAN_RS23690	6112404	6113975	+	MULTISPECIES: GldG family protein	19.1368	19.5145	17.8253	4.1855	3.37087	4.28022
MXAN_1149	MXAN_RS05535	1340819	1341676	+	MULTISPECIES: hypothetical protein	56.3317	58.3198	53.9292	3.65168	2.17976	4.45923
	MXAN_RS19335	4843028	4843852	+	MULTISPECIES: hypothetical protein	95.395	104.085	92.6644	7.78539	6.98977	5.91693
MXAN_1181	MXAN_RS05690	1373582	1375477	+	MULTISPECIES: DUF4178 domain-containing protein	66.7	64.8516	62.4517	17.7644	17.7554	16.909
MXAN_6867	MXAN_RS33265	8421829	8423592	-	MULTISPECIES: right-handed parallel beta-helix repeat-containing protein	8.24407	6.12943	3.6658	61.8991	58.6657	64.3204
MXAN_0598	MXAN_RS02895	689518	690024	-	MULTISPECIES: SMI1/KNR4 family protein	21.372	19.0943	20.1236	0.926965	2.15182	1.3011
MXAN_7181	MXAN_RS34770	8764802	8765257	+	MULTISPECIES: hypothetical protein	175.716	189.965	181.2	104.782	82.0279	104.735
MXAN_2202	MXAN_RS10620	2539355	2540905	+	MULTISPECIES: hypothetical protein	60.8536	74.3323	65.6886	234.228	244.079	243.193
MXAN_2001	MXAN_RS09700	2333750	2334688	+	MULTISPECIES: DUF4388 domain-containing protein	150.166	140.854	144.465	37.8713	34.8553	37.9356
MXAN_1212	MXAN_RS05845	1423462	1424877	+	MULTISPECIES: DNA-packaging protein	4.1282	2.75244	0.202965	1.54887	0.330197	0.186344
MXAN_5822	MXAN_RS28225	7215813	7217285	-	MULTISPECIES: hypothetical protein	4.74279	5.97469	1.756	4.57316	1.90452	1.70176
MXAN_5753	MXAN_RS27885	7121748	7122458	+	MULTISPECIES: MotA/TolQ/ExbB proton channel family protein	69.9836	71.4384	74.9825	103.336	104.34	100.758
MXAN_2770	MXAN_RS13425	3222753	3222977	-	MULTISPECIES: gas vesicle structural protein GvpA	0	0.558776	0.638665	0	0	0.586363
MXAN_6227	MXAN_RS30185	7694193	7694582	+	MULTISPECIES: hypothetical protein	508.514	475.819	479.367	358.303	357.663	361.628
MXAN_1030	MXAN_RS04950	1203476	1204627	-	MULTISPECIES: glycosyltransferase family 4 protein	16.3366	12.6598	9.10596	4.89554	2.97636	4.12286
	MXAN_RS10680					7.01184	5.49615	0.785243	7.70445	6.81324	2.88375
MXAN_4255	MXAN_RS20655	5217169	5218338	+	MULTISPECIES: FecR domain-containing protein	30.7082	28.5835	24.4412	7.09644	7.85925	6.99125
MXAN_4276	MXAN_RS20760	5238709	5240019	+	MULTISPECIES: serpin family protein	40.5645	40.2779	37.0484	8.72309	5.11188	9.05709
MXAN_2902	MXAN_RS14055	3392738	3394516	+	MULTISPECIES: sigma-54-dependent Fis family transcriptional regulator	15.0668	16.0424	10.0969	14.2656	12.6154	12.2365
	MXAN_RS22815	5885190	5885495	+	MULTISPECIES: hypothetical protein	36.3424	51.7689	47.4302	13.8227	6.6212	8.62298
	MXAN_RS01715	411511	412500	+	MULTISPECIES: hypothetical protein	103.69	97.5317	98.5576	56.9662	53.053	49.441
MXAN_5630	MXAN_RS27285	6995031	6996380	-	MULTISPECIES: glutamine synthetase	11.6171	10.7099	6.59953	4.06148	1.15447	1.46591
MXAN_7439	MXAN_RS35960	9060497	9062002	+	MULTISPECIES: HAMP domain-containing protein	11.8338	8.93262	3.7213	31.2066	25.5615	33.9903
MXAN_4786	MXAN_RS23260	5984971	5986620	-	MULTISPECIES: sensor histidine kinase	13.1341	11.8105	9.75415	7.97527	6.61194	5.67706
MXAN_5947	MXAN_RS28845	7368457	7369227	+	MULTISPECIES: GlsB/YeaQ/YmgE family stress response membrane protein	61.9485	60.4978	62.0648	26.4143	25.4701	22.0742
MXAN_1893	MXAN_RS09175	2217396	2217782	+	hypothetical protein	212.559	209.541	205.379	79.7592	62.6258	66.5682
MXAN_1890	MXAN_RS09160	2214730	2215287	+	MULTISPECIES: hypothetical protein	175.535	182.954	182.586	43.5159	34.9133	37.8298
MXAN_5846	MXAN_RS28335	7252434	7253231	+	MULTISPECIES: hypothetical protein	90.7614	88.5428	90.9377	151.749	164.642	180.373
MXAN_6909	MXAN_RS33450	8462142	8462912	+	MULTISPECIES: SDR family oxidoreductase	42.9016	42.3974	36.717	18.49	19.0015	18.4807
	MXAN_RS11500					57.6155	59.4178	54.4615	57.9417	59.4234	70.1828
MXAN_0172	MXAN_RS00850	207019	208380	-	MULTISPECIES: sigma-54-dependent Fis family transcriptional regulator	19.3658	14.6771	13.2938	3.79566	4.00503	2.90598
MXAN_1157	MXAN_RS05575	1348542	1349000	+	MULTISPECIES: SUF system NifU family Fe-S cluster assembly protein	18.9477	15.8868	15.3405	83.2774	81.1522	66.3969
MXAN_0824	MXAN_RS03970	942022	942795	-	MULTISPECIES: alpha/beta hydrolase	98.5492	97.4609	97.6563	75.0902	85.1755	74.318
MXAN_1133	MXAN_RS05455	1320553	1321287	-	MULTISPECIES: 16S rRNA (uracil(1498)-N(3))-methyltransferase	54.3139	50.4609	54.5472	8.95184	9.96611	13.2829
MXAN_1388	MXAN_RS06730	1630439	1631530	+	MULTISPECIES: recombinase RecA	331.106	325.94	317.797	2193.77	2296.4	2260.72
MXAN_4445	MXAN_RS21595	5503494	5506823	-	MULTISPECIES: response regulator	27.1447	26.3531	25.2014	18.2061	17.2234	19.3737
MXAN_1136	MXAN_RS05470	1323314	1323805	-	MULTISPECIES: DUF962 domain-containing protein	74.4746	67.973	73.8943	12.0995	12.3542	9.65353
MXAN_4154	MXAN_RS20170	5101651	5102568	-	MULTISPECIES: HEAT repeat domain-containing protein	65.0746	63.547	58.8573	178.33	197.957	199.478
MXAN_6511	MXAN_RS31550	8031636	8033039	+	MULTISPECIES: hypothetical protein	13.8106	13.3426	9.00681	29.9032	24.1994	23.5861
MXAN_3485	MXAN_RS16895	4066375	4067151	+	MULTISPECIES: 4\\'-phosphopantetheinyl transferase superfamily protein	69.1768	69.5773	61.7705	13.1052	11.0321	9.67838
MXAN_6686	MXAN_RS32370	8223850	8225736	+	MULTISPECIES: hypothetical protein	14.8845	11.1933	8.52907	3.32077	1.98223	2.72673
MXAN_4142	MXAN_RS20110	5089710	5090084	-	MULTISPECIES: CheW domain-containing protein	22.4316	17.0985	18.3935	10.8616	12.0526	8.44362
MXAN_0629	MXAN_RS03055	727476	728174	-	MULTISPECIES: ABC transporter ATP-binding protein	5.71112	7.73413	2.67252	10.0852	6.91193	9.81465
MXAN_2775	MXAN_RS13450	3227577	3228839	+	MULTISPECIES: PDZ domain-containing protein	8.57927	5.87312	2.84441	6.32582	1.97438	1.7758
MXAN_3590	MXAN_RS17415					0	0	0	0	0	0
MXAN_1552	MXAN_RS07535	1823346	1823756	-	MULTISPECIES: response regulator	50.6467	43.4377	39.5086	7.62322	8.34249	5.77802
MXAN_6470	MXAN_RS31335	7978729	7981473	-	MULTISPECIES: VWA domain-containing protein	12.9329	10.6717	7.95713	3.82369	3.17951	3.65275
MXAN_3864	MXAN_RS18770	4642898	4643269	+	MULTISPECIES: monovalent cation/H(+) antiporter subunit G	75.1196	61.1724	64.124	5.47458	2.0948	2.12793
	MXAN_RS30260	7710728	7710961	-	MULTISPECIES: hypothetical protein	9.13936	6.44741	1.8423	8.0337	3.99623	4.51048
MXAN_4050	MXAN_RS19690	4961694	4963910	+	MULTISPECIES: carotenoid oxygenase family protein	20.0645	19.7915	17.2414	7.13684	4.71004	5.05827
MXAN_6967	MXAN_RS33725	8527822	8528271	+	MULTISPECIES: transcriptional repressor	171.406	189.984	161.901	1161.7	1174.79	1236.35
MXAN_1961	MXAN_RS09505	2295593	2296447	-	MULTISPECIES: transglutaminase family protein	55.4742	57.4523	59.3958	198.432	199.492	206.773
MXAN_4213	MXAN_RS20455	5172459	5173133	+	MULTISPECIES: GTP cyclohydrolase II	138.983	134.851	145.828	204.931	191.641	229.072
	MXAN_RS00205	45008	45361	+	MULTISPECIES: hypothetical protein	73.7035	64.9932	63.3252	717.791	786.749	756.184
MXAN_5647	MXAN_RS27370	7014802	7015533	-	MULTISPECIES: type III secretion system export apparatus subunit SctR	2.53205	2.40457	0	1.49809	0.851656	0.901172
MXAN_0047	MXAN_RS00250	55489	56073	-	hypothetical protein	47.7368	50.1401	48.7552	13.9872	12.7558	13.1539
MXAN_2796	MXAN_RS13550	3254843	3259510	-	MULTISPECIES: LLM class flavin-dependent oxidoreductase	67.5608	67.0369	64.8618	9.19539	9.68238	7.48969
MXAN_6275	MXAN_RS30410	7752059	7752412	+	MULTISPECIES: winged helix-turn-helix transcriptional regulator	6.44402	9.234	5.2771	7.96562	5.28315	9.68989
MXAN_5069	MXAN_RS24625	6345254	6346090	-	MULTISPECIES: aquaporin Z	8.85764	8.41168	5.15052	2.62031	3.35168	4.25586
MXAN_1784	MXAN_RS08640	2107749	2108486	-	MBL fold metallo-hydrolase	84.0821	88.7367	77.5706	16.4902	16.8262	14.7778
MXAN_1972	MXAN_RS09560	2308410	2309165	-	MULTISPECIES: outer membrane beta-barrel protein	10.7496	5.48798	2.6611	14.2981	10.5139	10.1217
MXAN_4569	MXAN_RS22165	5701243	5702517	+	MULTISPECIES: lipase	15.3197	15.1855	14.7644	24.0822	22.8584	24.2133
MXAN_4496	MXAN_RS21835	5565968	5567539	+	MULTISPECIES: hypothetical protein	6.34871	4.15883	1.73683	1.79378	0.297429	0.503556
MXAN_6989	MXAN_RS37220					1.66753	0	0	0	0	0
MXAN_2312	MXAN_RS11175	2686395	2687921	-	MULTISPECIES: hypothetical protein	45.1904	42.6492	41.6889	8.92546	6.12389	5.52955
MXAN_0546	MXAN_RS02650	628779	630086	-	MULTISPECIES: cupin	18.7483	14.7063	11.5355	10.3001	8.69822	7.56488
MXAN_2903	MXAN_RS14060	3394527	3396164	-	MULTISPECIES: hypothetical protein	51.7897	51.7328	52.9881	81.0065	84.682	88.5987
MXAN_6898	MXAN_RS33400	8448825	8450456	+	MULTISPECIES: outer membrane exchange protein TraB	26.2958	21.9556	18.7549	8.25522	4.77491	3.55698
MXAN_1325	MXAN_RS06410	1550493	1551128	-	MULTISPECIES: hypothetical protein	25.1074	24.71	25.0796	2.46316	0.490104	1.0372
	MXAN_RS30530	7779061	7779300	-	MULTISPECIES: hypothetical protein	20715.4	20557.5	21816	13331.5	12741	12664.9
MXAN_3412	MXAN_RS16530	3964987	3965652	+	MULTISPECIES: dTMP kinase	33.8239	34.1684	21.3607	45.6329	40.7183	42.9867
MXAN_0306	MXAN_RS01500	361767	362339	-	MULTISPECIES: hypothetical protein	10.6993	8.11834	9.27903	4.10097	3.26394	2.30247
	MXAN_RS26370	6767336	6767569	+	MULTISPECIES: hypothetical protein	8.53007	6.44741	4.2987	0	0	0
MXAN_1621	MXAN_RS07880	1923615	1924499	-	MULTISPECIES: hypothetical protein	57.8351	50.1477	52.6086	18.4094	20.4282	26.8335
MXAN_4831	MXAN_RS23475	6045841	6046524	-	MULTISPECIES: hypothetical protein	68.1604	63.2299	79.2028	6.6419	5.92424	8.48683
MXAN_4087	MXAN_RS19870	5034007	5034795	-	MULTISPECIES: ZIP family metal transporter	27.8281	24.8581	21.8554	372.88	365.04	413.018
MXAN_0463	MXAN_RS02265	525874	527277	+	MULTISPECIES: aminopeptidase P family protein	94.1354	98.0544	89.9657	256.521	266.97	267.998
MXAN_7264	MXAN_RS35155	8867872	8870112	-	MULTISPECIES: CRISPR-associated helicase/endonuclease Cas3	5.8531	3.31002	0.641229	3.63506	1.32138	1.00082
MXAN_0346	MXAN_RS01695	405345	406445	+	MULTISPECIES: PD40 domain-containing protein	26.417	23.7518	19.8386	16.9321	11.7491	13.4208
MXAN_0129	MXAN_RS00640	150949	151809	+	MULTISPECIES: hypothetical protein	24.5075	22.0492	18.8595	7.64181	4.52535	4.75015
MXAN_5262	MXAN_RS25555	6556680	6558374	+	MULTISPECIES: hypothetical protein	9.84139	7.78824	3.39114	6.09992	2.39066	2.56858
	MXAN_RS03840	910949	911257	-	MULTISPECIES: hypothetical protein	10.1509	7.32376	10.231	87.7077	79.1874	102.044
MXAN_3784	MXAN_RS18360	4548998	4550386	-	MULTISPECIES: tRNA (N6-isopentenyl adenosine(37)-C2)-methylthiotransferase MiaB	127.177	123.19	125.802	148.537	151.477	151.118
MXAN_3783	MXAN_RS18355	4548478	4548993	-	MULTISPECIES: gamma carbonic anhydrase family protein	86.2075	92.5878	89.673	108.385	97.2571	106.875
MXAN_0913	MXAN_RS04385	1043359	1044165	+	MULTISPECIES: alpha/beta fold hydrolase	19.9639	19.9414	13.7111	13.7827	9.27006	9.48207
MXAN_5853	MXAN_RS28375	7262067	7263449	+	MULTISPECIES: sigma-54-dependent Fis family transcriptional regulator	43.5041	40.3628	41.4578	13.0264	9.01536	8.20399
MXAN_7389	MXAN_RS35755	9014176	9014604	-	MULTISPECIES: hypothetical protein	351.948	373.657	364.776	193.539	163.482	162.377
MXAN_2293	MXAN_RS11080	2665704	2666513	-	MULTISPECIES: SAM-dependent methyltransferase	41.7161	40.356	36.9006	38.8742	38.867	40.7196
	MXAN_RS18575	4597331	4597546	-	MULTISPECIES: hypothetical protein	92.4091	55.8776	57.2137	18.8569	20.9247	26.8749
MXAN_1105	MXAN_RS05315	1287260	1287550	-	MULTISPECIES: ribosome assembly RNA-binding protein YhbY	127.876	127.885	148.638	51.1424	43.9173	41.257
MXAN_5017	MXAN_RS24370	6271711	6272790	-	MULTISPECIES: phosphomevalonate kinase	25.4785	24.6793	21.0227	17.6965	15.0081	18.6903
MXAN_4579	MXAN_RS22220	5716346	5718484	+	MULTISPECIES: PAS domain-containing protein	6.26552	6.23039	3.76212	15.1604	13.771	13.6311
MXAN_3615	MXAN_RS36845	4218073	4219278	+	IS701 family transposase	0	0	0	0	0	0
MXAN_4608	MXAN_RS22365	5782718	5783788	+	MULTISPECIES: hypothetical protein	4.92553	5.98688	2.68346	2.34035	0.873126	0.985483
MXAN_0271	MXAN_RS01330	323188	324567	-	MULTISPECIES: hypothetical protein	8.26516	4.55524	2.70738	3.97319	2.48461	1.91205
MXAN_5421	MXAN_RS26295	6751913	6752374	-	MULTISPECIES: nucleoside deaminase	9.25805	10.341	5.59868	9.15529	10.1203	11.9938
MXAN_0663	MXAN_RS03210	762526	763449	-	MULTISPECIES: ribonuclease Z	77.6133	82.7278	84.6023	48.9977	44.5294	44.2628
MXAN_5002	MXAN_RS24290	6253610	6254011	+	MULTISPECIES: Fe-S cluster assembly scaffold IscU	172.72	168.571	171.939	1213.51	1195.65	1191.98
MXAN_4032	MXAN_RS19605	4939775	4941289	+	MULTISPECIES: CAP domain-containing protein	44.4191	45.7256	41.1654	29.0565	24.1752	23.7738
MXAN_5601	MXAN_RS27140	6963169	6964125	-	MULTISPECIES: D-alanine--D-alanine ligase	120.078	122.44	124.029	15.06	14.0056	12.4074
MXAN_5888	MXAN_RS28550	7308865	7309296	+	MULTISPECIES: hypothetical protein	6.27062	3.78338	0.997913	1.81316	2.16462	2.13778
MXAN_0407	MXAN_RS01980	467571	468875	-	MULTISPECIES: citrate synthase family protein	7.86615	7.32189	3.08321	3.36123	1.67199	2.02194
MXAN_4204	MXAN_RS20410	5160435	5161742	-	MULTISPECIES: DUF4105 domain-containing protein	4.14206	3.07583	0.878896	2.03606	0.953229	0.907786
MXAN_2471	MXAN_RS11955	2877035	2878558	-	MULTISPECIES: hypothetical protein	16.7459	14.1069	11.7864	6.78437	2.76117	5.19416
MXAN_5674	MXAN_RS27495	7036500	7037609	-	MULTISPECIES: hypothetical protein	7.83515	3.85102	3.36593	5.08077	2.38694	3.20915
MXAN_5151	MXAN_RS25030	6435511	6435945	-	MULTISPECIES: chemotaxis protein CheW	114.254	113.669	110.891	46.8541	40.2086	50.9051
MXAN_1934	MXAN_RS09380	2268739	2270091	+	MULTISPECIES: glycosyltransferase family 39 protein	13.4882	9.3852	5.84144	7.41024	4.83801	3.31535
MXAN_1486	MXAN_RS07215	1751852	1752394	-	MULTISPECIES: HNH endonuclease	12.8658	13.8922	7.9392	5.77006	2.29618	3.88749
MXAN_3912	MXAN_RS19005	4704427	4705437	+	MULTISPECIES: MCE family protein	17.2048	16.042	12.3658	11.6215	9.24943	7.56877
MXAN_0139	MXAN_RS00685	162330	163220	+	MULTISPECIES: alpha/beta fold hydrolase	23.2023	24.6934	19.8373	13.0108	11.1948	12.2899
MXAN_3836	MXAN_RS18630	4611191	4612117	+	MULTISPECIES: general secretion pathway protein GspE	29.2223	29.8375	24.8025	10.6466	8.57443	10.9587
MXAN_3799	MXAN_RS18430	4565495	4566271	-	MULTISPECIES: enoyl-CoA hydratase/isomerase family protein	293.222	319.408	320.504	165.125	164.277	167.928
MXAN_4193	MXAN_RS20355	5148474	5149286	+	MULTISPECIES: ATP-grasp domain-containing protein	8.59302	7.11356	8.83761	10.0199	3.83402	3.5701
MXAN_4326	MXAN_RS20995					34.2178	41.9082	28.7399	35.509	33.2486	36.9408
MXAN_1574	MXAN_RS07650	1849158	1849559	-	MULTISPECIES: TfoX/Sxy family protein	63.1298	63.4878	61.1259	30.0065	27.5263	25.9269
MXAN_1031	MXAN_RS04955	1204649	1205884	-	MULTISPECIES: glycosyltransferase family 4 protein	14.9956	12.6131	10.4636	4.05585	4.16112	5.764
partial;pseudo;MXAN_5403	MXAN_RS26205					32.1156	28.7493	23.5412	6.95066	4.78729	9.00557
MXAN_2922	MXAN_RS14155	3423007	3424401	+	MULTISPECIES: undecaprenyl-phosphate galactose phosphotransferase WbaP	103.839	98.7771	100.641	127.796	123.453	120.299
MXAN_5794	MXAN_RS28090	7171579	7171989	+	MULTISPECIES: cupredoxin domain-containing protein	132.861	122.054	122.022	290.826	302.605	277.345
MXAN_5087	MXAN_RS24715	6359874	6360530	-	MULTISPECIES: thiamine phosphate synthase	34.5042	34.8278	27.1214	36.2434	33.9223	36.1456
MXAN_4635	MXAN_RS22500	5816292	5817014	-	MULTISPECIES: bactofilin BacP	672.839	673.835	683.716	172.041	179.349	175.909
MXAN_1053	MXAN_RS05060	1232028	1232576	-	MULTISPECIES: YbaK/EbsC family protein	8.31032	4.80913	2.61748	10.2726	3.69051	7.20938
MXAN_6001	MXAN_RS29115	7428588	7429394	-	MULTISPECIES: ABC-2 family transporter protein	22.9673	20.7204	14.2453	20.7711	20.0851	19.6181
	MXAN_RS12770	3084053	3084274	+	MULTISPECIES: hypothetical protein	143.858	118.929	128.812	81.1512	83.5428	88.5487
MXAN_2369	MXAN_RS11450	2756966	2757799	+	MULTISPECIES: 3\\'(2\\'),5\\'-bisphosphate nucleotidase CysQ	23.5914	21.5571	16.1963	4.8838	5.41935	4.74574
MXAN_2628	MXAN_RS12710	3067845	3068492	+	MULTISPECIES: hypothetical protein	30.803	23.4763	22.1759	130.789	120.016	128.878
MXAN_0197	MXAN_RS00975	241318	243864	-	MULTISPECIES: HAMP domain-containing protein	13.2666	9.72428	5.92401	3.62889	1.95811	2.33095
MXAN_6773	MXAN_RS32805	8325082	8325393	+	MULTISPECIES: 4a-hydroxytetrahydrobiopterin dehydratase	57.578	58.0267	46.5181	17.0716	7.99246	11.84
MXAN_4298	MXAN_RS20850	5273237	5278798	-	MULTISPECIES: type I polyketide synthase	118.504	118.13	114.608	3.85869	3.30648	2.49062
MXAN_6106	MXAN_RS29615	7547978	7550212	-	MULTISPECIES: M4 family metallopeptidase	1301.47	1369.98	1371.93	27.1259	27.0564	31.9941
	MXAN_RS21345	5402904	5403284	-	MULTISPECIES: hypothetical protein	72.9709	75.8967	72.0383	48.5185	39.6791	42.5921
MXAN_0294	MXAN_RS01440	348442	348816	+	MULTISPECIES: hypothetical protein	119.002	117.343	105.763	50.548	52.7822	62.6235
MXAN_3370	MXAN_RS16315	3913630	3914304	+	MULTISPECIES: 50S ribosomal protein L3	2385.74	2347.23	2556.15	2466.6	2433.38	2309.29
MXAN_5952	MXAN_RS28870	7374100	7374567	+	MULTISPECIES: GNAT family N-acetyltransferase	185.224	181.602	204.495	52.2191	53.6161	48.7696
	MXAN_RS10280					6.96221	3.4701	1.22038	4.65648	0.330898	1.12044
MXAN_7082	MXAN_RS34285	8654552	8657617	-	MULTISPECIES: tetratricopeptide repeat protein	14.5085	12.8349	6.8897	6.89782	4.01578	5.68003
MXAN_3897	MXAN_RS18935	4685682	4688444	-	MULTISPECIES: DNA mismatch repair protein MutS	45.7186	44.4108	43.6872	29.8233	28.9933	27.8379
MXAN_0089	MXAN_RS00450	100774	101418	+	MULTISPECIES: glutathione S-transferase family protein	82.4498	79.1382	88.6704	66.5489	69.5902	55.2272
MXAN_3427	MXAN_RS16605	3984045	3984269	-	MULTISPECIES: heavy-metal-associated domain-containing protein	6.97028	6.70531	3.19332	3.48127	0.69268	1.75909
MXAN_5130	MXAN_RS24930	6408647	6409243	-	MULTISPECIES: hypothetical protein	32.2403	32.8526	23.3482	177.65	169.428	174.362
MXAN_2921	MXAN_RS14150	3421643	3422788	+	MULTISPECIES: glycosyltransferase	20.1544	15.5784	12.5392	9.15884	7.20786	8.17377
MXAN_4762	MXAN_RS23140	5963897	5964400	-	MULTISPECIES: 6,7-dimethyl-8-ribityllumazine synthase	103.819	97.2868	109.77	135.21	132.042	124.078
MXAN_2815	MXAN_RS13645	3287094	3288104	+	MULTISPECIES: type I glyceraldehyde-3-phosphate dehydrogenase	771.958	759.197	831.069	410.315	431.332	399.971
MXAN_1965	MXAN_RS09525	2298962	2299867	+	MULTISPECIES: hypothetical protein	73.6475	76.6004	65.664	18.5015	19.2666	21.5517
MXAN_2519	MXAN_RS12165	2930682	2932163	-	MULTISPECIES: protease TldD	93.029	89.5851	98.2238	229.489	237.25	241.429
MXAN_3090	MXAN_RS14975	3614525	3614938	+	MULTISPECIES: hypothetical protein	4.13258	3.34051	0.694201	4.16239	1.12937	1.91205
MXAN_4078	MXAN_RS19830	5003320	5012466	+	MULTISPECIES: non-ribosomal peptide synthetase	8.24551	7.17483	5.40425	1.62703	0.562277	0.865409
	MXAN_RS36095	9098173	9098373	+	MULTISPECIES: hypothetical protein	10.6399	13.7609	3.57462	63.1305	86.8434	72.8577
MXAN_6532	MXAN_RS31650	8051566	8052333	-	MULTISPECIES: PTS system mannose/fructose/sorbose family transporter subunit IID	14.6658	18.1711	19.0851	23.8657	20.0904	24.05
MXAN_1124	MXAN_RS05405	1308261	1309055	+	MULTISPECIES: ATP-binding cassette domain-containing protein	8.60824	6.48391	3.25357	6.3057	7.25353	5.31045
MXAN_1969	MXAN_RS09545	2302999	2303970	-	MULTISPECIES: patatin-like phospholipase family protein	23.469	19.5313	22.7672	35.7797	41.3684	41.8055
MXAN_6659	MXAN_RS32245	8187895	8188662	-	MULTISPECIES: methyltransferase domain-containing protein	69.2449	72.6845	58.0037	108.926	91.726	108.912
MXAN_4532	MXAN_RS21985	5647084	5653548	-	MULTISPECIES: LLM class flavin-dependent oxidoreductase	26.4197	23.9003	22.0717	5.01594	3.13393	2.85699
MXAN_4561	MXAN_RS22125	5691130	5693646	-	MULTISPECIES: tetratricopeptide repeat protein	52.9625	49.8502	47.8998	4.60573	2.66257	3.2498
MXAN_5847	MXAN_RS28340	7253259	7254641	-	MULTISPECIES: substrate-binding domain-containing protein	43.8134	46.7262	35.9509	29.9042	24.7922	24.0396
MXAN_4113	MXAN_RS20005	5059829	5061118	+	MULTISPECIES: mechanosensitive ion channel	27.4096	33.7215	27.8487	21.7377	20.1763	23.0113
MXAN_2706	MXAN_RS13110	3156614	3157888	+	MULTISPECIES: alpha/beta fold hydrolase	20.799	21.2006	19.7235	30.4714	33.4931	33.3192
MXAN_7312	MXAN_RS35385	8932344	8933228	-	MULTISPECIES: LysR family transcriptional regulator	13.2102	8.09751	3.89694	6.72652	3.346	3.57781
MXAN_3965	MXAN_RS19275	4829506	4830366	-	MULTISPECIES: SDR family NAD(P)-dependent oxidoreductase	22.686	18.6908	17.1905	7.27792	7.42157	6.74215
MXAN_7331	MXAN_RS35480	8953373	8955784	+	MULTISPECIES: TonB-dependent receptor	57.9872	58.7965	53.8575	11.8207	11.8893	10.7208
MXAN_6931	MXAN_RS33555	8481551	8481895	+	MULTISPECIES: thioredoxin family protein	64.8815	50.6542	41.652	780.107	771.133	863.483
MXAN_2878	MXAN_RS13940	3360664	3361227	-	MULTISPECIES: ferritin-like domain-containing protein	8.84768	9.13955	5.09573	7.49954	3.59236	5.61411
MXAN_5659	MXAN_RS27425	7022239	7022949	-	MULTISPECIES: aerotolerance regulator BatE	77.403	74.7981	69.1213	18.7284	20.605	12.989
MXAN_5735	MXAN_RS27795	7101449	7103014	+	signal recognition particle-docking protein FtsY	67.4632	63.9862	63.5912	24.8091	23.4874	23.7578
MXAN_5048	MXAN_RS24525	6315886	6317499	-	MULTISPECIES: sigma-54-dependent Fis family transcriptional regulator	56.7999	52.3463	43.8934	21.4506	19.5058	22.479
MXAN_3759	MXAN_RS18235	4476402	4477931	+	MULTISPECIES: acyl-CoA carboxylase subunit beta	285.241	293.029	296.885	41.5705	42.172	42.5113
MXAN_0575	MXAN_RS02790	661017	661424	+	MULTISPECIES: arsenate reductase	317.646	349.132	345.865	119.029	99.3181	98.6253
MXAN_7104	MXAN_RS34390	8672455	8674515	+	Zn-dependent oligopeptidase	187.667	183.096	197.615	35.4604	34.5534	32.8636
MXAN_1523	MXAN_RS07400	1785895	1786416	-	MULTISPECIES: GNAT family N-acetyltransferase	51.0754	51.5422	48.1751	9.90361	7.46422	5.56033
MXAN_1267	MXAN_RS06120	1480602	1481438	-	GNAT family N-acetyltransferase	22.4203	24.0868	24.666	2.94925	4.48746	3.21428
MXAN_3159	MXAN_RS15310	3699026	3702337	+	MULTISPECIES: hypothetical protein	86.2245	82.8294	82.4363	6.66928	5.92919	6.57268
MXAN_3850	MXAN_RS18700	4628841	4629302	-	MULTISPECIES: general stress protein	719.042	680.055	701.08	17014.3	15433.5	14886.8
MXAN_1378	MXAN_RS06675	1618308	1618685	-	MULTISPECIES: response regulator	55.4454	49.8907	44.8586	14.5053	20.2032	21.9886
MXAN_3848	MXAN_RS18690	4627203	4628423	-	MULTISPECIES: hypothetical protein	28.9585	28.6252	26.4803	415.571	405.779	422.916
MXAN_2761	MXAN_RS13380	3216329	3216685	+	MULTISPECIES: GatB/YqeY domain-containing protein	100.64	103.538	110.693	26.3289	34.925	40.2816
	MXAN_RS31905	8113844	8114098	+	MULTISPECIES: hypothetical protein	3.9138	3.9443	0	3.68605	2.44475	1.55214
MXAN_6524	MXAN_RS31615	8046142	8047389	+	MULTISPECIES: GTP-binding protein	5.7121	6.04445	3.22403	3.51474	3.24694	3.06572
MXAN_4301	MXAN_RS20865	5291992	5294202	-	MULTISPECIES: polyketide synthase	98.7291	100.096	92.6567	5.55084	4.36334	4.15533
MXAN_2955	MXAN_RS14310	3462920	3463549	+	MULTISPECIES: GTP cyclohydrolase I	50.4667	44.9016	47.6717	26.8555	29.9337	25.5487
MXAN_1656	MXAN_RS08040	1959218	1959532	+	MULTISPECIES: hypothetical protein	11.3154	9.57901	6.84283	4.97324	1.48431	2.93181
MXAN_2871	MXAN_RS13905	3349183	3349695	-	MULTISPECIES: TetR family transcriptional regulator	15.0078	13.4792	7.84325	29.0106	26.4312	23.6602
MXAN_3237	MXAN_RS15680	3788520	3789281	-	MULTISPECIES: hypothetical protein	28.6271	31.6786	29.796	12.7464	13.2945	16.1019
MXAN_2055	MXAN_RS09975	2386895	2387812	+	MULTISPECIES: 3-methyl-2-oxobutanoate hydroxymethyltransferase	240.419	234.741	243.256	571.338	613.565	615.681
MXAN_0080	MXAN_RS00405	89549	91279	+	MULTISPECIES: DUF1446 domain-containing protein	20.9207	17.7946	13.1164	8.14509	6.03244	6.55466
MXAN_6210	MXAN_RS30110	7677533	7678855	-	MULTISPECIES: AlkZ family DNA glycosylase	8.51349	5.03658	3.36711	8.17033	7.18596	5.88357
MXAN_0696	MXAN_RS03365	792635	795082	-	MULTISPECIES: ABC transporter permease	33.9545	34.564	27.472	6.97534	4.77491	5.98219
MXAN_3525	MXAN_RS17080	4105462	4106151	-	MULTISPECIES: bifunctional demethylmenaquinone methyltransferase/2-methoxy-6-polyprenyl-1,4-benzoquinol methylase UbiE	213.654	213.732	223.671	166.874	178.214	192.735
MXAN_6895	MXAN_RS33395	8446669	8448828	+	MULTISPECIES: outer membrane exchange protein TraA	23.6963	20.9541	20.6235	6.45486	5.62802	5.13067
MXAN_4148	MXAN_RS20140	5095264	5096172	+	MULTISPECIES: anti-sigma factor	197.784	208.988	212.783	707.456	723.199	769.383
MXAN_4534	MXAN_RS21995	5655446	5656663	+	MULTISPECIES: RICIN domain-containing protein	885.176	878.42	919.063	59.0358	58.7328	54.1591
MXAN_3953	MXAN_RS19215	4812313	4814886	+	MULTISPECIES: hypothetical protein	129.834	132.318	132.311	15.1545	17.6803	15.3766
MXAN_0559	MXAN_RS02715	642090	643769	+	MULTISPECIES: energy-dependent translational throttle protein EttA	574.37	556.331	587.286	348.655	360.41	354.88
	MXAN_RS03340	786961	787284	-	MULTISPECIES: hypothetical protein	173.817	167.633	171.198	22.2414	25.4945	26.0606
MXAN_3606	MXAN_RS36830	4206674	4208764	-	ATP-binding protein	125.341	117.6	126.13	7.13733	6.73841	7.42153
MXAN_0491	MXAN_RS02390	550246	550485	+	MULTISPECIES: Fis family transcriptional regulator	14.2574	6.81008	0	6.52738	0	1.64914
pseudo;MXAN_6230	MXAN_RS37150					5.79783	6.04221	2.9218	11.1484	5.32954	8.41338
MXAN_5144	MXAN_RS24990	6424143	6425465	-	MULTISPECIES: chemotaxis protein CheR	16.0571	13.1141	10.1013	7.93351	7.18596	6.58162
MXAN_6688	MXAN_RS32380	8227622	8229010	+	MULTISPECIES: cyclic nucleotide-binding domain-containing protein	57.9945	54.4897	48.5206	12.6318	13.0158	10.4481
MXAN_1625	MXAN_RS07905	1928669	1929322	-	MULTISPECIES: hypothetical protein	32.7005	27.4902	28.7839	10.5396	5.00445	9.48132
MXAN_1050	MXAN_RS05045	1228278	1228568	-	MULTISPECIES: hypothetical protein	170.501	161.584	156.045	134.585	142.999	125.131
MXAN_4382	MXAN_RS21265	5385620	5386216	-	hypothetical protein	6.20925	5.89663	4.33265	8.65944	3.13272	6.18775
MXAN_0893	MXAN_RS04285	1018598	1019227	-	MULTISPECIES: hypothetical protein	50.9193	42.3073	39.6884	26.6069	29.4389	28.4805
MXAN_1395	MXAN_RS06765	1641123	1642652	+	MULTISPECIES: hypothetical protein	41.9335	41.4973	38.9773	188.193	185.088	187.722
MXAN_7381	MXAN_RS35715	9006353	9007171	-	MULTISPECIES: Rieske (2Fe-2S) protein	87.0415	83.3558	90.8869	30.9871	32.731	37.6947
MXAN_5316	MXAN_RS25795	6618392	6619249	-	MULTISPECIES: ABC transporter permease	44.8659	41.6151	35.8411	55.6882	70.479	60.7377
MXAN_3410	MXAN_RS16520	3963323	3964474	-	MULTISPECIES: 3,4-dihydroxy-2-butanone-4-phosphate synthase	218.316	242.172	235.133	583.385	625.035	615.108
MXAN_5064	MXAN_RS24600	6340896	6341906	-	MULTISPECIES: DUF2169 domain-containing protein	16.0766	17.1612	13.9293	7.59268	3.54562	4.04538
MXAN_0604	MXAN_RS02930	698828	699913	+	MULTISPECIES: hypothetical protein	24.4187	16.2076	10.5856	33.1779	25.9755	25.5116
MXAN_1270	MXAN_RS06135	1484169	1485200	-	hypothetical protein	5.52612	3.16748	0.696219	3.79499	1.81224	1.27841
MXAN_5068	MXAN_RS24620	6344535	6345170	-	MULTISPECIES: LysE family translocator	35.6435	35.9778	29.8244	11.0842	11.5174	9.9571
MXAN_4654	MXAN_RS22595	5837975	5838721	-	MULTISPECIES: hypothetical protein	36.2638	34.8393	35.973	26.0047	19.8207	24.1963
MXAN_0768	MXAN_RS03705	877841	878677	-	MULTISPECIES: carbohydrate kinase	16.8636	14.2698	11.6745	6.55078	4.2827	4.09823
MXAN_7496	MXAN_RS36170	9119271	9120050	+	MULTISPECIES: alpha/beta hydrolase	23.214	35.2996	25.7922	80.9395	74.3299	82.0344
MXAN_2094	MXAN_RS10155	2427372	2427905	+	MULTISPECIES: hypothetical protein	253.91	243.209	262.104	202.422	203.426	191.227
MXAN_5818	MXAN_RS28205	7211395	7212510	+	MULTISPECIES: ArsA family ATPase	36.921	35.8247	29.2292	22.8809	20.3894	19.7424
MXAN_2124	MXAN_RS36700					46.1471	51.626	56.2303	25.7311	21.8345	22.9446
	MXAN_RS31780	8080206	8080712	-	MULTISPECIES: hypothetical protein	7.03028	7.19134	5.10176	6.48876	3.68883	3.38286
MXAN_4221	MXAN_RS20495	5181937	5182386	-	MULTISPECIES: hypothetical protein	640.949	635.328	653.035	158.05	158.277	155.679
MXAN_1620	MXAN_RS07875	1921184	1923598	+	MULTISPECIES: ribonuclease H-like domain-containing protein	13.8146	9.31871	5.17675	11.0925	6.96982	7.04728
MXAN_5037	MXAN_RS24470	6298689	6299033	+	MULTISPECIES: hypothetical protein	40.4993	47.3745	39.1529	88.5454	93.5118	100.192
MXAN_6712	MXAN_RS32500	8254531	8255133	-	MULTISPECIES: hypothetical protein	31.6831	28.3558	25.4989	16.8868	12.4062	12.9087
MXAN_3177	MXAN_RS15395	3721156	3724866	-	ATP-dependent RNA helicase HrpA	27.0856	25.5108	22.5365	4.26364	3.10782	3.23519
MXAN_1326	MXAN_RS06415	1551125	1551634	-	MULTISPECIES: hypothetical protein	14.537	17.7493	13.2429	2.1502	0.305594	0.776068
MXAN_4090	MXAN_RS19885	5036174	5036509	+	MULTISPECIES: antirepressor protein CarS	14.4271	16.4639	7.69819	14.4535	10.2047	12.1723
MXAN_0656	MXAN_RS03175	754264	755499	-	MULTISPECIES: hypothetical protein	74.0527	77.8437	66.3316	22.5745	19.9906	24.9657
MXAN_3424	MXAN_RS16590	3980325	3981785	+	MULTISPECIES: TolC family protein	5.66002	4.47479	1.08193	3.53846	1.06676	1.80604
MXAN_3946	MXAN_RS19180	4805847	4806098	-	MULTISPECIES: acyl carier protein	40.7354	35.4224	43.338	3.72993	1.85539	1.04708
MXAN_1350	MXAN_RS06535	1583730	1585259	-	MULTISPECIES: two-component sensor histidine kinase	30.3785	24.9806	24.5134	22.5259	20.4748	23.4545
MXAN_5641	MXAN_RS27340	7008752	7010137	+	MULTISPECIES: YihY family inner membrane protein	27.7742	26.306	24.0536	12.5461	12.5942	10.09
MXAN_3661	MXAN_RS17760	4370215	4371105	-	MULTISPECIES: GNAT family N-acetyltransferase	47.2046	48.5401	41.7712	14.5932	10.6701	10.2169
MXAN_0483	MXAN_RS02360	541949	543139	-	MULTISPECIES: nitronate monooxygenase	41.6589	41.8026	36.317	17.494	13.871	19.3854
MXAN_7445	MXAN_RS35990	9069502	9070740	-	MULTISPECIES: glycosyltransferase family 4 protein	96.2	101.168	96.0316	61.3226	69.1841	66.5514
MXAN_4161	MXAN_RS20205	5111807	5112658	+	MULTISPECIES: GNAT family N-acetyltransferase	44.0105	39.5471	42.334	10.4806	7.31704	8.82641
MXAN_0016	MXAN_RS00085	16412	18307	-	MULTISPECIES: PHB depolymerase family esterase	11.3548	10.5434	7.65488	17.3513	17.9198	14.1256
MXAN_2773	MXAN_RS13440	3224588	3226723	-	MULTISPECIES: CDC48 family AAA ATPase	5.54009	3.29615	0.807301	2.42027	1.38633	0.802954
MXAN_6699	MXAN_RS32435	8239964	8241361	-	MULTISPECIES: c-type cytochrome	6.52699	5.75563	2.46694	2.80145	1.11483	1.60432
MXAN_4964	MXAN_RS24105	6209221	6209838	-	MULTISPECIES: hypothetical protein	25.3772	26.8538	22.0897	13.435	7.56568	11.101
MXAN_2207	MXAN_RS10650	2548670	2549326	-	MULTISPECIES: biotin transporter BioY	16.2756	12.0558	5.03058	4.05353	1.66053	2.40971
	MXAN_RS09060					10.099	7.33393	0.598748	1.30548	0.649387	3.29829
MXAN_1617	MXAN_RS07860	1919798	1920004	+	MULTISPECIES: cold-shock protein	3860.52	3774.77	3847.26	13857	13852.1	13683.3
MXAN_4500	MXAN_RS21850	5569537	5570613	+	MULTISPECIES: phage late control D family protein	3.70666	2.68492	2.13481	1.45457	0.289421	0.244998
MXAN_2895	MXAN_RS14020	3383594	3384616	-	MULTISPECIES: AAA family ATPase	23.6926	25.6857	20.7894	3.52211	2.89463	2.9662
MXAN_2950	MXAN_RS14285	3458761	3459609	-	MULTISPECIES: hypothetical protein	6.04554	3.99831	4.40069	30.2612	26.2509	29.8361
MXAN_1983	MXAN_RS09615	2318507	2318749	-	MULTISPECIES: hypothetical protein	390.162	412.998	418.737	688.955	687.094	668.879
MXAN_2885	MXAN_RS13975	3370365	3371510	+	MULTISPECIES: hypothetical protein	64.0712	65.9341	59.6867	12.1662	10.1998	11.0519
MXAN_0462	MXAN_RS02260	525475	525858	+	MULTISPECIES: response regulator	131.807	129.981	125.737	77.1047	53.9803	71.4629
MXAN_5980	MXAN_RS29010	7404261	7405115	-	MULTISPECIES: tRNA 2-thiocytidine(32) synthetase TtcA	130.068	120.578	140.506	42.5081	50.8573	45.0573
MXAN_2686	MXAN_RS13010	3133153	3135699	+	MULTISPECIES: response regulator	63.5901	62.2452	54.0495	4.42847	2.32525	2.84893
	MXAN_RS08785	2149470	2149844	+	MULTISPECIES: hypothetical protein	16.7287	7.37584	4.21519	7.10179	2.49365	3.51818
MXAN_0956	MXAN_RS04600	1098159	1100930	+	MULTISPECIES: PQQ-dependent sugar dehydrogenase	12.1898	11.3841	8.29435	6.10353	4.49792	5.56854
MXAN_5738	MXAN_RS27810	7105615	7106652	-	MULTISPECIES: PEGA domain-containing protein	232.953	244.787	224.409	117.568	114.562	108.036
MXAN_2212	MXAN_RS10670	2552830	2554047	-	MULTISPECIES: MFS transporter	11.1203	11.6641	7.19677	2.95822	2.04733	2.49132
MXAN_2200	MXAN_RS10610	2536778	2537698	-	MULTISPECIES: hypothetical protein	26.007	15.835	17.0068	11.9066	13.0301	12.0328
MXAN_5132	MXAN_RS24940	6410170	6411891	+	MULTISPECIES: HEAT repeat domain-containing protein	16.3935	14.5291	10.9318	8.46058	6.69751	9.5003
MXAN_7062	MXAN_RS34185	8638152	8638874	-	MULTISPECIES: YebC/PmpR family DNA-binding transcriptional regulator	123.446	108.161	116.271	76.7035	69.6273	81.5677
MXAN_0635	MXAN_RS03085	734257	735216	+	MULTISPECIES: ParA family protein	48.5643	52.9091	49.8458	55.1564	62.3412	60.6061
MXAN_2154	MXAN_RS10420	2490193	2491080	-	MULTISPECIES: NAD(P)-dependent oxidoreductase	73.2137	71.2156	76.219	25.5803	20.1837	27.1886
MXAN_4141	MXAN_RS20105	5088451	5089704	-	methyl-accepting chemotaxis protein	298.45	315.514	319.943	60.4642	69.9723	58.496
MXAN_5000	MXAN_RS24280	6249903	6251945	-	MULTISPECIES: hypothetical protein	9.28162	7.20008	3.65755	7.20792	6.48434	6.52231
MXAN_3095	MXAN_RS15000	3623747	3625165	-	MULTISPECIES: sigma 54-interacting transcriptional regulator	57.0698	58.4765	56.4064	13.5792	11.4226	12.0868
MXAN_1603	MXAN_RS07795	1883193	1887287	+	MULTISPECIES: SDR family NAD(P)-dependent oxidoreductase	16.2766	14.1838	9.59545	5.23034	3.10531	3.19705
MXAN_4310	MXAN_RS20910	5310256	5311332	-	hypothetical protein	3.30952	3.15187	1.20083	5.67282	1.88123	2.08249
MXAN_2401	MXAN_RS11610	2793634	2794416	+	MULTISPECIES: site-specific DNA-methyltransferase	34.0502	36.1277	26.9781	10.4038	11.5447	11.1207
MXAN_3506	MXAN_RS16990	4084582	4085541	+	MULTISPECIES: SDR family oxidoreductase	152.821	154.013	153.13	50.5872	66.0752	61.1558
MXAN_6249	MXAN_RS30285	7720726	7722123	+	MULTISPECIES: cyclic nucleotide-binding domain-containing protein	251.697	242.096	263.141	86.0606	85.2843	86.2557
MXAN_2073	MXAN_RS10060	2404779	2406947	+	MULTISPECIES: polyribonucleotide nucleotidyltransferase	831.189	772.316	843.978	1701.78	1796.8	1682.69
MXAN_2495	MXAN_RS36750	2904457	2905176	-	MULTISPECIES: double-CXXCG motif protein	17.6237	13.7948	12.1745	15.013	16.0182	15.9417
MXAN_5029	MXAN_RS24430	6287072	6287527	-	MULTISPECIES: MarR family transcriptional regulator	75.3516	77.1993	75.6313	294.763	343.15	348.346
MXAN_3663	MXAN_RS17770	4372275	4373555	+	MULTISPECIES: hypothetical protein	5.00845	2.1592	0.112178	2.44586	1.58165	2.88375
MXAN_3006	MXAN_RS14555	3529434	3529826	-	MULTISPECIES: TraR/DksA family transcriptional regulator	19.5903	13.1163	9.14119	31.8895	39.6572	40.6202
MXAN_3437	MXAN_RS16660	3996591	3997331	+	MULTISPECIES: competence/damage-inducible protein A	47.5247	39.0238	32.9675	9.51359	10.9371	9.25836
MXAN_5711	MXAN_RS27685	7077972	7079162	+	MULTISPECIES: BMP family ABC transporter substrate-binding protein	72.1848	70.0933	82.5277	23.15	17.1425	21.7117
MXAN_0068	MXAN_RS00345	75669	76625	+	MULTISPECIES: sigma-70 family RNA polymerase sigma factor	15.047	17.0786	12.9134	15.06	8.79421	11.0288
MXAN_4126	MXAN_RS20040	5066203	5067840	+	MULTISPECIES: FAD-dependent oxidoreductase	8.26894	6.83119	3.50915	2.48662	1.71267	2.1747
MXAN_1363	MXAN_RS06600	1599740	1602469	+	MULTISPECIES: aconitate hydratase AcnA	1315.65	1377.54	1424.2	658.591	706.819	708.661
MXAN_2655	MXAN_RS12845	3097009	3098334	+	MULTISPECIES: glutamyl-tRNA reductase	41.0734	44.1837	46.2743	76.7927	75.8108	77.5073
MXAN_5763	MXAN_RS27935	7131039	7134134	-	MULTISPECIES: BamA/TamA family outer membrane protein	13.1706	9.8273	5.98748	7.58998	5.88979	6.26419
MXAN_4339	MXAN_RS21060	5340147	5341526	-	MULTISPECIES: sigma 54-interacting transcriptional regulator	14.3607	11.0237	9.57997	4.08671	2.93636	4.11091
MXAN_3096	MXAN_RS15005	3625572	3625940	+	MULTISPECIES: MmcQ/YjbR family DNA-binding protein	10.8186	7.49577	3.8943	6.79272	1.68946	1.07261
MXAN_1810	MXAN_RS08745	2140040	2140654	+	MULTISPECIES: RDD family protein	9.50493	6.54176	4.90681	2.03782	0.760258	0.643569
MXAN_2966	MXAN_RS14365	3473724	3474323	-	MULTISPECIES: MarR family transcriptional regulator	586.93	631.556	596.593	245.168	231.961	228.681
MXAN_2100	MXAN_RS10185	2432806	2433192	+	MULTISPECIES: DUF4150 domain-containing protein	152.521	145.542	154.839	38.8607	27.385	38.8636
MXAN_4771	MXAN_RS23185	5971044	5971985	-	MULTISPECIES: ACP S-malonyltransferase	284.391	292.423	282.365	178.443	187.288	180.11
MXAN_2543	MXAN_RS12290	2959208	2960245	+	MULTISPECIES: phosphate acyltransferase PlsX	119.636	127.42	122.795	26.7132	27.0265	26.4372
MXAN_0705	MXAN_RS03410	803791	805914	+	MULTISPECIES: FUSC family protein	8.65915	5.26812	0.202965	3.8353	0.440263	0.869605
MXAN_6518	MXAN_RS31585	8039028	8039603	+	MULTISPECIES: ABC transporter substrate-binding protein	409.653	413.188	437.336	362.542	365.822	379.99
MXAN_3099	MXAN_RS15020	3628701	3631007	+	MULTISPECIES: serine/threonine protein kinase	30.0969	27.521	29.4002	11.9513	13.106	11.0944
MXAN_5416	MXAN_RS26265	6743613	6744536	+	MULTISPECIES: hypothetical protein	23.1451	20.2738	18.5068	10.6812	13.6624	9.42368
MXAN_4473	MXAN_RS21725	5537586	5538780	-	MULTISPECIES: IS3 family transposase	2.14756	1.26251	1.08226	1.04875	0.782525	0.331209
MXAN_3868	MXAN_RS18790	4645072	4646709	-	MULTISPECIES: cytochrome c oxidase subunit I	3.22054	2.60967	1.05274	2.96482	0.57089	0.885987
MXAN_0985	MXAN_RS04735	1138399	1139661	-	MULTISPECIES: TolC family protein	8.12773	7.16719	6.03015	8.6825	4.68916	4.38727
MXAN_4373	MXAN_RS21225	5378801	5380642	+	MULTISPECIES: serine/threonine protein kinase	60.6056	55.559	54.2189	15.2235	14.13	12.3193
MXAN_5158	MXAN_RS25060	6442830	6443579	-	MULTISPECIES: AzlC family ABC transporter permease	29.0851	22.1275	23.7583	23.1853	24.3131	22.3404
MXAN_0473	MXAN_RS02315	535425	535874	+	MULTISPECIES: hypothetical protein	135.921	149.752	142.103	150.391	161.741	146.297
	MXAN_RS37325					4.37008	2.89022	5.50573	0.600219	0.597138	0
MXAN_5004	MXAN_RS24300	6254514	6255101	+	MULTISPECIES: Fe-S protein assembly co-chaperone HscB	12.1236	10.2632	11.4862	167.314	138.889	161.549
MXAN_5654	MXAN_RS27400	7019068	7019535	-	MULTISPECIES: hypothetical protein	8.22542	4.29827	1.2282	27.4485	27.9736	24.8076
MXAN_6882	MXAN_RS33330	8432631	8433134	-	MULTISPECIES: GreA/GreB family elongation factor	38.7552	33.1773	27.3713	26.1095	25.9755	19.1091
MXAN_7436	MXAN_RS35945	9054281	9055621	-	MULTISPECIES: TolC family protein	52.628	51.7524	48.4356	7.94384	4.53264	6.39489
pseudo	MXAN_RS37045					11.2403	11.9986	3.57758	20.1509	25.8677	12.591
MXAN_3093	MXAN_RS14990	3620813	3622357	+	MULTISPECIES: hypothetical protein	35.8973	36.6188	37.4828	10.1396	9.38144	8.19769
MXAN_2407	MXAN_RS11640	2800113	2802041	-	MULTISPECIES: ABC-F family ATP-binding cassette domain-containing protein	37.1771	38.4538	36.2787	84.5413	80.0675	77.5585
MXAN_3126	MXAN_RS15155	3663195	3663572	-	MULTISPECIES: arsenate reductase	54.6911	55.2124	43.338	13.6764	19.7909	17.1022
	MXAN_RS15875	3829168	3829485	-	MULTISPECIES: peroxidase	13.4504	16.6051	8.58582	5.91159	4.90104	7.46782
MXAN_7318	MXAN_RS35415	8937823	8939439	-	MULTISPECIES: transglycosylase SLT domain-containing protein	18.3398	13.3733	11.9972	13.1759	11.8552	15.8285
MXAN_6054	MXAN_RS37130					17.8217	17.0252	15.7171	11.4229	8.92908	15.8043
MXAN_0297	MXAN_RS01455	350749	351768	-	MULTISPECIES: HNH endonuclease	5.87069	4.31408	1.12706	4.45398	2.59755	2.06951
	MXAN_RS34965	8816778	8817083	-	MULTISPECIES: hypothetical protein	13.046	9.44988	6.10488	11.7749	14.2611	9.48528
MXAN_0409	MXAN_RS01990	469778	470281	+	MULTISPECIES: cupin domain-containing protein	7.07212	4.24071	0.855354	3.4191	2.47386	2.09415
MXAN_2524	MXAN_RS12190	2938045	2939016	+	MULTISPECIES: homoserine kinase	83.1682	87.3087	83.9726	60.9222	64.2974	64.0655
MXAN_0406	MXAN_RS01975	467150	467587	-	MULTISPECIES: hypothetical protein	32.2256	29.8524	31.8239	12.8759	8.89572	11.1449
MXAN_6544	MXAN_RS31700	8060180	8060902	+	MULTISPECIES: hypothetical protein	29.1853	31.9963	29.6144	20.5843	13.1494	15.6931
MXAN_0433	MXAN_RS02110	493172	493924	-	MULTISPECIES: class I SAM-dependent methyltransferase	21.2062	15.5277	16.0302	6.44937	5.38138	6.13228
MXAN_3257	MXAN_RS15775	3809741	3810442	-	MULTISPECIES: heme exporter protein CcmB	19.7004	22.5659	21.9029	15.1748	13.0988	10.9003
MXAN_7179	MXAN_RS34760	8762411	8763016	-	MULTISPECIES: hypothetical protein	72.6986	72.1982	78.2522	37.484	38.8346	29.3907
MXAN_3015	MXAN_RS14600	3541826	3543187	+	MULTISPECIES: DnaJ domain-containing protein	36.952	35.1696	33.973	57.855	59.9611	58.7008
MXAN_7475	MXAN_RS36120	9102067	9102519	-	MULTISPECIES: bactofilin BacM	2257.26	2284.13	2258.91	630.779	600.705	641.892
MXAN_5236	MXAN_RS25445	6533902	6535554	+	MULTISPECIES: hypothetical protein	17.5091	15.668	14.17	5.87583	3.01712	4.23011
MXAN_1997	MXAN_RS09680	2330988	2331494	+	MULTISPECIES: regulatory protein RecX	22.7781	17.1104	19.8402	22.8651	22.4404	20.5574
MXAN_3579	MXAN_RS17360	4175039	4175596	-	MULTISPECIES: DUF3105 domain-containing protein	15.3305	14.6453	13.9064	7.29944	5.58613	7.56597
MXAN_7175	MXAN_RS34740	8759375	8759671	+	MULTISPECIES: hypothetical protein	23.5223	24.1289	29.0302	14.2416	10.4951	14.2148
MXAN_2320	MXAN_RS11215	2698722	2699510	+	nucleotidyltransferase domain-containing protein	80.5279	87.6413	82.114	17.6136	24.9447	24.6063
MXAN_3153	MXAN_RS15280	3692800	3695124	-	MULTISPECIES: ethanolamine ammonia-lyase	8.64642	5.67788	4.9445	2.82994	0.804402	1.02141
MXAN_1948	MXAN_RS09450	2283290	2287570	+	MULTISPECIES: tetratricopeptide repeat protein	63.0443	62.084	60.051	57.9642	56.5017	52.7603
MXAN_4237	MXAN_RS20575	5197129	5198520	+	anion permease	411.334	426.94	418.091	62.5728	61.6918	67.7666
MXAN_0891	MXAN_RS04275	1016601	1017686	-	MULTISPECIES: esterase	14.3099	12.2715	12.4381	9.2321	5.1664	6.92459
MXAN_4198	MXAN_RS20380	5153681	5154976	+	MULTISPECIES: TolC family protein	7.70076	10.186	4.98957	14.2635	10.9434	12.4195
MXAN_3703	MXAN_RS17960	4415431	4415946	+	MULTISPECIES: TlpA family protein disulfide reductase	41.1696	38.0097	35.3679	167.89	150.718	158.522
MXAN_7303	MXAN_RS35335	8918443	8918694	-	MULTISPECIES: hypothetical protein	19.2362	10.477	7.98331	25.4879	17.9355	12.0414
MXAN_3855	MXAN_RS18725	4633601	4634524	-	MULTISPECIES: fatty acid desaturase	6.32634	8.02786	4.66557	2.54314	2.02406	2.71288
MXAN_6673	MXAN_RS32315	8201773	8202396	-	MULTISPECIES: hypothetical protein	379.283	377.979	393.101	128.539	126.631	125.166
MXAN_0959	MXAN_RS04615	1103317	1107225	+	MULTISPECIES: AAA family ATPase	22.7593	18.6544	16.0646	29.6563	24.4405	28.1819
MXAN_0582	MXAN_RS02820	665382	666278	+	MULTISPECIES: DUF2135 domain-containing protein	61.6708	69.5199	66.1627	98.5002	104.944	120.312
MXAN_5009	MXAN_RS24325	6258633	6260480	-	MULTISPECIES: alkaline phosphatase family protein	4.62903	3.46967	1.47743	2.62791	1.68672	1.99896
MXAN_5450	MXAN_RS26425	6779804	6780994	-	MULTISPECIES: hypothetical protein	297.598	305.286	295.845	6.44517	5.75779	8.64035
MXAN_5913	MXAN_RS28670	7335262	7336770	+	MULTISPECIES: pentapeptide repeat-containing protein	533.92	517.062	516.709	147.833	149.863	160.171
MXAN_1163	MXAN_RS05605	1356497	1358335	-	MULTISPECIES: serine/threonine protein kinase	106.213	115.675	113.928	50.6857	47.6288	52.1557
MXAN_4217	MXAN_RS20475	5176806	5178056	-	MULTISPECIES: 2-oxo acid dehydrogenase subunit E2	457.923	453.352	497.607	484.999	525.241	545.76
MXAN_4832	MXAN_RS23480	6046572	6049226	-	MULTISPECIES: ATP-dependent Clp protease ATP-binding subunit	4.24231	2.69917	1.67785	3.18625	1.35014	2.48459
MXAN_1230	MXAN_RS05935	1441581	1441880	+	MULTISPECIES: hypothetical protein	0.475247	0	0	0	0	0.439772
pseudo	MXAN_RS37290					4.53645	2.2859	1.30636	2.84831	0.708423	3.59813
MXAN_2722	MXAN_RS13190	3171269	3172195	-	MULTISPECIES: hypothetical protein	70.4411	72.6951	76.5777	26.87	25.3871	21.3482
MXAN_6243	MXAN_RS30255	7710234	7710710	-	MULTISPECIES: VOC family protein	20.0261	19.768	20.4855	16.0927	9.1486	12.9995
MXAN_2791	MXAN_RS13525	3247840	3248637	-	MULTISPECIES: zinc-dependent metalloprotease	765.933	767.424	764.957	95.6041	91.4025	91.5916
pseudo	MXAN_RS09500					14.129	11.5531	6.99079	62.0983	51.1085	57.0515
MXAN_3365	MXAN_RS16295	3910430	3910996	+	MULTISPECIES: hypothetical protein	25.6482	22.6171	17.2338	39.7859	29.9612	29.5508
MXAN_6140	MXAN_RS29765	7585642	7587027	+	MULTISPECIES: DUF2079 domain-containing protein	8.74372	6.89399	5.495	2.71268	1.79917	1.42783
MXAN_2654	MXAN_RS12840	3096191	3097006	+	MULTISPECIES: cytochrome c biogenesis protein CcsA	43.1566	39.5971	35.2205	103.286	87.6673	105.578
MXAN_7239	MXAN_RS35030	8833322	8834479	+	MULTISPECIES: efflux RND transporter periplasmic adaptor subunit	5.41732	3.58282	0.744557	3.38206	0.942116	0.911444
MXAN_4651	MXAN_RS22580	5835221	5836066	-	MULTISPECIES: type II secretion system F family protein	144.933	151.583	154.231	30.7389	35.0024	26.823
MXAN_6803	MXAN_RS32945	8355587	8355724	+	MULTISPECIES: hypothetical protein	0	0	0	0	0	0
MXAN_4340	MXAN_RS21065	5341584	5343902	-	MULTISPECIES: hypothetical protein	27.5434	27.4328	22.4937	8.98465	5.64539	8.36306
MXAN_0360	MXAN_RS01770	424386	425612	-	MULTISPECIES: prepilin-type N-terminal cleavage/methylation domain-containing protein	212.757	206.877	207.41	228.027	223.173	243.111
MXAN_4847	MXAN_RS23555	6066611	6067144	-	M15 family metallopeptidase	0.265501	0	0	0.291727	0	0
MXAN_4421	MXAN_RS21480	5472736	5473266	-	MULTISPECIES: hypothetical protein	767.644	759.319	791.024	64.02	61.6368	66.5869
MXAN_5461	MXAN_RS26465	6800758	6801846	+	MULTISPECIES: fatty acid desaturase	22.9113	19.7419	16.6264	30.6409	26.6195	29.4393
	MXAN_RS20065	5078028	5078384	-	MULTISPECIES: hypothetical protein	3.5943	4.5782	2.0126	1.75526	0.873126	0
MXAN_1819	MXAN_RS08795	2150126	2150515	-	MULTISPECIES: gamma-glutamylcyclotransferase	0.365574	0	0	0	0.399623	0
MXAN_5453	MXAN_RS26430	6782268	6783950	+	MULTISPECIES: MYXO-CTERM sorting domain-containing protein	92.0843	91.7348	88.2006	8.09814	7.50094	7.29034
MXAN_1701	MXAN_RS08250	2017349	2018662	-	MULTISPECIES: Dyp-type peroxidase	5.6422	2.4877	0.218721	2.14599	0.355829	0.602427
MXAN_1708	MXAN_RS08285	2025060	2026076	-	MULTISPECIES: hypothetical protein	5.04687	2.7197	0.423892	0.924231	0.306496	0.259452
MXAN_3256	MXAN_RS15770	3809024	3809737	-	MULTISPECIES: cytochrome c biogenesis protein CcsA	182.71	199.328	181.536	254.074	273.07	294.352
MXAN_7358	MXAN_RS35610	8978844	8980976	+	MULTISPECIES: transketolase	374.449	375.7	402.399	125.737	137.513	125.313
MXAN_4188	MXAN_RS20335	5142777	5144147	-	MULTISPECIES: adenylate/guanylate cyclase domain-containing protein	43.4689	43.192	37.3137	24.6812	20.6895	24.25
MXAN_4819	MXAN_RS23425	6029352	6030200	-	MULTISPECIES: sulfate ABC transporter permease subunit CysW	8.39658	6.0715	3.55441	5.90463	3.67145	4.04031
MXAN_3260	MXAN_RS15790	3812638	3814158	+	MULTISPECIES: oligosaccharide flippase family protein	5.24927	3.88498	3.40117	2.5749	2.35675	1.82154
MXAN_3215	MXAN_RS15570	3765521	3766834	+	MULTISPECIES: GNAT family N-acetyltransferase	41.3399	43.2477	36.6357	21.1022	22.8916	22.6914
MXAN_6823	MXAN_RS33045	8373854	8375236	+	MULTISPECIES: hypothetical protein	60.7202	58.9987	50.0818	13.253	13.8611	14.2139
MXAN_3402	MXAN_RS16480	3955325	3955933	-	MULTISPECIES: D-alanyl-D-alanine carboxypeptidase family protein	5.15046	2.89022	2.83152	16.7204	13.0517	17.7642
MXAN_1316	MXAN_RS06365	1539305	1541320	+	MULTISPECIES: TonB-dependent receptor	6.6478	5.6127	1.71071	9.71337	6.10733	6.41334
MXAN_6859	MXAN_RS33225	8412656	8413315	-	MULTISPECIES: HAD family hydrolase	26.5706	31.2406	24.8208	22.3118	23.8502	23.5878
MXAN_6607	MXAN_RS31980	8133818	8134837	+	MULTISPECIES: endolytic transglycosylase MltG	114.758	102.429	118.623	66.0417	64.9387	67.2592
MXAN_6759	MXAN_RS32730	8309027	8309662	-	MULTISPECIES: sigma-70 family RNA polymerase sigma factor	152.662	146.283	126.528	74.6338	73.2705	84.013
MXAN_5038	MXAN_RS24475	6299550	6300338	+	MULTISPECIES: methyltransferase domain-containing protein	34.6948	34.5782	27.1372	6.9493	2.56792	2.67542
pseudo	MXAN_RS36355					89.2637	89.2826	87.8858	11.806	15.8112	14.1492
MXAN_0175	MXAN_RS00865	210960	212615	-	MULTISPECIES: formate--tetrahydrofolate ligase	51.8294	52.5371	50.5899	19.2983	19.3875	20.9529
MXAN_1980	MXAN_RS09600	2315649	2316446	-	MULTISPECIES: TatD family hydrolase	25.7276	21.8994	26.2909	43.385	39.6468	44.6385
MXAN_5761	MXAN_RS27925	7129164	7130483	-	MULTISPECIES: 1-acyl-sn-glycerol-3-phosphate acyltransferase	14.5814	12.4772	9.25338	5.57794	4.01439	4.79751
MXAN_5134	MXAN_RS24950	6413076	6415010	+	MULTISPECIES: DNA mismatch repair protein MutS	25.0518	20.9216	16.4122	6.07198	4.51047	4.0909
MXAN_3951	MXAN_RS19205	4809934	4810767	+	MULTISPECIES: MBL fold metallo-hydrolase	6.83808	4.97471	2.92913	3.00541	2.05561	1.26553
MXAN_4735	MXAN_RS23005	5930915	5932237	-	MULTISPECIES: DUF4105 domain-containing protein	46.5548	48.9404	49.0946	34.3391	26.1522	26.2268
MXAN_2333	MXAN_RS11275	2711372	2712391	+	MULTISPECIES: class I SAM-dependent methyltransferase	15.3756	10.6003	7.04409	16.8944	15.1269	13.4518
MXAN_0018	MXAN_RS00095	19574	21268	-	MULTISPECIES: serine/threonine protein kinase	78.647	87.1542	81.8112	42.3298	39.7218	43.9772
MXAN_3335	MXAN_RS16170	3878473	3879384	+	MULTISPECIES: pseudouridine-5\\'-phosphate glycosidase	122.407	122.554	114.077	41.3973	39.1341	42.6752
MXAN_6609	MXAN_RS31990	8135666	8137036	-	MULTISPECIES: hypothetical protein	12.4791	12.3799	6.81289	23.0815	23.6451	23.1915
MXAN_5152	MXAN_RS25035	6435968	6436717	-	MULTISPECIES: OmpA family protein	928.822	909.91	989.611	280.103	261.625	289.018
MXAN_3476	MXAN_RS16850	4056976	4057245	+	MULTISPECIES: hypothetical protein	134.125	111.755	133.587	54.5399	51.3738	57.1703
MXAN_1765	MXAN_RS08545	2092161	2092466	-	transposase	19.7669	18.5434	12.7168	12.4771	18.8495	14.0104
MXAN_2762	MXAN_RS13385	3216860	3217765	+	MULTISPECIES: TIGR02757 family protein	17.9398	20.6765	15.385	37.8675	33.8886	29.9977
MXAN_0827	MXAN_RS03985	945051	945431	+	MULTISPECIES: hypothetical protein	22.8268	19.4692	15.8409	11.5129	11.4538	7.6181
MXAN_3706	MXAN_RS17975	4418529	4420799	-	MULTISPECIES: c-type cytochrome	13.4978	12.7884	9.23828	11.9338	10.7745	11.9674
MXAN_2419	MXAN_RS11700	2821222	2823612	+	MULTISPECIES: penicillin-binding protein 1C	14.0725	11.0423	8.23372	11.0728	11.1463	10.8701
MXAN_1838	MXAN_RS08890	2163250	2163945	-	MULTISPECIES: hypothetical protein	2.25332	3.61277	0.619395	1.57557	0.447853	0.379114
MXAN_4612	MXAN_RS22385	5786681	5787583	-	MULTISPECIES: SDR family oxidoreductase	39.6302	37.1744	42.0118	25.3288	25.3714	24.1071
MXAN_1763	MXAN_RS36625	2087989	2090166	-	MULTISPECIES: kelch repeat-containing protein	19.8347	22.5704	21.9046	2.6613	1.71739	1.63552
MXAN_4514	MXAN_RS21920	5593616	5594743	-	MULTISPECIES: DNA repair exonuclease	4.42384	2.89791	1.65611	1.3888	1.51984	1.28657
MXAN_7298	MXAN_RS35315	8913955	8915244	+	MULTISPECIES: cytochrome P450	58.798	67.248	57.9254	80.0287	80.7053	86.2157
MXAN_6155	MXAN_RS29840	7614021	7614362	-	MULTISPECIES: alkylphosphonate utilization protein	105.471	103.668	97.0602	42.5998	34.634	39.7338
MXAN_1615	MXAN_RS07850	1917230	1918633	+	MULTISPECIES: TldD/PmbA family protein	11.2719	11.3725	8.69976	3.68211	1.88711	2.72508
MXAN_5937	MXAN_RS28795	7360216	7360869	-	MULTISPECIES: DNA oxidative demethylase AlkB	6.9761	4.99822	1.53807	4.31167	3.57461	2.62249
MXAN_2912	MXAN_RS14105	3410059	3410583	+	MULTISPECIES: MerR family transcriptional regulator	35.0325	34.7239	40.2359	67.4372	59.9663	60.8142
MXAN_1015	MXAN_RS04880	1184374	1184691	-	MULTISPECIES: hypothetical protein	608.405	578.807	577.058	251.735	264.166	295.394
MXAN_0534	MXAN_RS02585	607572	609095	+	MULTISPECIES: hypothetical protein	65.2996	63.9347	55.2545	27.343	24.7483	23.2006
MXAN_1728	MXAN_RS08390	2044741	2045907	+	MULTISPECIES: DUF1624 domain-containing protein	9.89588	7.11038	4.92543	3.89294	2.4039	3.95682
MXAN_3754	MXAN_RS18215	4471259	4472818	+	MULTISPECIES: methyl-accepting chemotaxis protein	17.2734	13.056	8.01401	35.047	28.9727	32.0526
MXAN_7274	MXAN_RS35200	8879826	8883107	-	MULTISPECIES: DEAD/DEAH box helicase	8.38415	5.70779	2.80218	6.68251	4.41631	4.82382
MXAN_0872	MXAN_RS04180	990506	990844	-	MULTISPECIES: hypothetical protein	67.2916	57.4847	44.0848	64.6962	61.6056	56.0417
MXAN_5908	MXAN_RS28645	7328929	7329972	+	MULTISPECIES: histone deacetylase	30.1809	33.7192	26.7028	9.6035	5.22496	4.67574
MXAN_5186	MXAN_RS25200	6479483	6479815	-	MULTISPECIES: multidrug transporter	20.5512	23.4082	15.9666	135.017	146.96	148.968
MXAN_5734	MXAN_RS27790	7100822	7101382	-	MULTISPECIES: hypothetical protein	167.48	164.271	153.945	81.8192	88.9001	97.1261
MXAN_2785	MXAN_RS13495	3238977	3242210	-	MULTISPECIES: response regulator	27.5537	26.1246	23.9055	7.31454	5.49389	5.9153
MXAN_4120	MXAN_RS36345	5063218	5063412	-	MULTISPECIES: hypothetical protein	0	0	0	0	0	0
MXAN_1317	MXAN_RS06370	1541354	1542013	+	MULTISPECIES: HmuY family protein	13.3933	15.0488	13.499	5.22191	4.01439	4.19782
MXAN_6542	MXAN_RS31690	8057978	8058979	-	MULTISPECIES: hypothetical protein	218.557	245.928	240.216	1281.4	1364.41	1445.98
MXAN_7083	MXAN_RS34290	8657614	8658465	-	MULTISPECIES: transcriptional regulator	44.6799	42.0557	38.2861	89.9124	88.7191	89.5029
MXAN_7384	MXAN_RS35730	9009043	9009636	-	MULTISPECIES: nuclear transport factor 2 family protein	8.88087	8.25464	1.93535	9.23064	2.88617	2.44318
MXAN_6385	MXAN_RS30920	7865867	7866973	-	MULTISPECIES: S-methyl-5-thioribose-1-phosphate isomerase	34.6454	31.2324	27.3899	7.92484	7.18022	7.03158
MXAN_1292	MXAN_RS06245	1517490	1518431	-	MULTISPECIES: diiron oxygenase	59.6272	53.6216	57.5691	6.97335	5.48551	6.00931
MXAN_6504	MXAN_RS31515	8021159	8022577	+	MULTISPECIES: DUF2254 domain-containing protein	6.93277	4.25284	0.607609	3.20159	0.878664	0.836775
MXAN_5999	MXAN_RS29105	7424954	7427320	-	MULTISPECIES: galactose oxidase	33.0685	31.71	27.6836	6.28747	4.80662	5.2951
MXAN_6655	MXAN_RS32225	8182903	8184336	+	MULTISPECIES: proline--tRNA ligase	254.028	257.323	273.771	232.582	250.734	234.146
MXAN_5523	MXAN_RS26780	6873758	6874810	+	MULTISPECIES: lipase chaperone	28.7044	28.894	27.0204	10.7116	8.14047	8.77038
MXAN_5030	MXAN_RS24435	6287648	6289036	+	MULTISPECIES: TolC family protein	64.769	67.7953	69.8324	377.263	388.454	370.624
MXAN_3553	MXAN_RS17225	4136411	4137706	-	MULTISPECIES: hypothetical protein	263.366	283.268	268.771	61.0431	61.8121	63.1154
MXAN_3497	MXAN_RS16945	4076248	4078425	-	MULTISPECIES: AAA family ATPase	16.0379	15.7011	14.5151	11.2206	9.51719	10.7823
MXAN_5310	MXAN_RS25765	6613968	6614168	-	MULTISPECIES: cold-shock protein	2534.41	2670.86	2564.43	81.8358	89.945	99.7691
MXAN_4965	MXAN_RS24110	6209892	6211127	-	MULTISPECIES: DUF4388 domain-containing protein	45.5637	40.2807	43.1331	22.4339	24.8406	25.938
MXAN_6566	MXAN_RS31810	8087883	8088233	+	MULTISPECIES: histidine triad nucleotide-binding protein	88.9564	101.368	108.082	48.6485	34.19	38.3391
MXAN_6425	MXAN_RS31120	7924557	7925279	+	MULTISPECIES: endonuclease III	12.4235	9.56411	1.98755	4.76688	2.58677	3.64956
MXAN_4240	MXAN_RS20585	5199163	5200578	+	MULTISPECIES: sigma-54-dependent Fis family transcriptional regulator	546.634	573.84	582.105	46.0236	48.539	49.3812
MXAN_3094	MXAN_RS14995	3622370	3623743	+	MULTISPECIES: serine/threonine protein kinase	15.2535	10.7058	10.3539	4.90266	3.51633	4.12886
MXAN_3495	MXAN_RS16935	4073904	4074932	-	MULTISPECIES: fatty acid desaturase	700.954	727.589	695.037	12.7883	11.511	10.2571
MXAN_0392	MXAN_RS01915	453321	454211	-	MULTISPECIES: hypothetical protein	9.76096	7.47856	2.58046	2.98897	0.524757	2.36914
MXAN_6492	MXAN_RS31450	8005048	8006133	-	MULTISPECIES: Gfo/Idh/MocA family oxidoreductase	11.6842	9.95609	4.6312	8.65509	5.02289	7.16755
MXAN_5252	MXAN_RS25515	6548740	6549507	+	MULTISPECIES: glutathione S-transferase N-terminal domain-containing protein	40.0989	46.1645	39.6671	8.77117	4.87041	8.76108
MXAN_4223	MXAN_RS20505	5183262	5184041	-	MULTISPECIES: histidinol-phosphatase	18.2787	14.9902	10.3169	55.8342	61.1423	60.8915
MXAN_5774	MXAN_RS27990	7149737	7150354	-	MULTISPECIES: type 4a pilus biogenesis protein PilO	261.155	260.197	252.753	31.4328	31.7758	36.5053
MXAN_4253	MXAN_RS20645	5214781	5215176	+	MULTISPECIES: response regulator	6.1206	2.53989	1.08863	1.1868	0	0.999482
MXAN_4205	MXAN_RS20415	5161847	5162425	+	MULTISPECIES: hypothetical protein	8.12598	5.64566	3.72279	5.68187	2.69176	5.2408
MXAN_4203	MXAN_RS20405	5159123	5160457	+	MULTISPECIES: HAMP domain-containing histidine kinase	11.5341	6.78065	3.2292	2.69896	1.16744	1.9765
	MXAN_RS27230	6982779	6983615	-	MULTISPECIES: hypothetical protein	17.3746	18.9263	12.1896	24.7058	25.51	26.6385
MXAN_6865	MXAN_RS33255	8417886	8419802	-	GAF domain-containing sensor histidine kinase	40.2305	37.7969	35.3943	9.08876	8.6311	6.88883
MXAN_0672	MXAN_RS03255	772044	772247	-	MULTISPECIES: cold-shock protein	1881.42	1933.32	1849.78	58.3625	54.2429	61.4387
MXAN_0662	MXAN_RS03205	761999	762523	+	MULTISPECIES: hypothetical protein	477.691	474.401	523.887	182.319	200.976	181.437
MXAN_3423	MXAN_RS16585	3979419	3979799	+	MULTISPECIES: cupredoxin domain-containing protein	4.86473	4.6198	3.01731	5.75643	1.63625	1.03883
MXAN_1303	MXAN_RS06305	1529365	1529829	+	MULTISPECIES: DUF4150 domain-containing protein	96.889	91.1165	81.2752	36.3849	26.1431	21.8467
MXAN_1177	MXAN_RS05670	1369966	1370931	+	MULTISPECIES: hypothetical protein	54.1663	48.676	48.1974	26.9204	23.3941	23.9006
	MXAN_RS36865	4676732	4677484	+	MULTISPECIES: hypothetical protein	3.97617	2.00358	0.763344	1.24826	0.620928	1.22646
MXAN_6066	MXAN_RS29425	7505385	7506176	+	MULTISPECIES: tryptophan synthase subunit alpha	112.331	108.898	109.408	21.5601	28.9273	23.9876
MXAN_7067	MXAN_RS34210	8641927	8642529	+	MULTISPECIES: malonic semialdehyde reductase	14.1865	11.6759	12.392	147.045	149.133	166.501
MXAN_6682	MXAN_RS32350	8217770	8218552	+	MULTISPECIES: hypothetical protein	7.28347	4.65646	2.75286	7.4027	7.16565	4.71786
MXAN_0802	MXAN_RS03860	913542	913778	-	MULTISPECIES: hypothetical protein	86.0257	93.365	95.7997	1942.68	1804.47	1891.02
MXAN_3841	MXAN_RS18655	4619700	4620569	-	MULTISPECIES: segregation/condensation protein A	34.5783	30.7808	30.0613	46.637	35.6491	32.6038
MXAN_5503	MXAN_RS26685	6850112	6851557	-	MULTISPECIES: ABC transporter permease subunit	31.5516	26.2578	24.4468	12.0255	10.7782	11.2224
MXAN_2547	MXAN_RS12310	2964780	2965193	+	MULTISPECIES: YjbQ family protein	54.0679	39.4787	39.2223	19.2983	24.0932	21.0326
MXAN_4308	MXAN_RS20900	5305875	5309321	+	PD40 domain-containing protein	12.2697	12.9836	7.62605	3.37042	1.69891	2.11938
MXAN_3035	MXAN_RS14705	3562120	3562320	+	MULTISPECIES: hypothetical protein	5.67459	8.13144	6.43431	7.0145	3.87694	3.28188
MXAN_2245	MXAN_RS10840	2591360	2592565	-	MULTISPECIES: class I SAM-dependent methyltransferase	72.2328	70.1597	69.4667	8.96297	7.49542	9.07987
MXAN_7115	MXAN_RS34445	8686307	8687980	+	MULTISPECIES: iron ABC transporter permease	19.7594	17.1989	9.70015	4.67913	3.25857	2.99486
MXAN_5110	MXAN_RS24830	6384475	6385542	+	MULTISPECIES: N-acetyl-gamma-glutamyl-phosphate reductase	88.3745	97.7073	93.3778	66.8873	74.4242	69.0541
MXAN_2000	MXAN_RS09695	2333022	2333744	+	MULTISPECIES: tetratricopeptide repeat protein	100.374	102.423	104.346	52.0024	47.2086	53.6485
MXAN_0583	MXAN_RS02825	666308	666976	+	MULTISPECIES: DUF1175 family protein	14.7049	17.2895	14.6062	17.5625	11.1823	14.1989
	MXAN_RS36915	5598120	5598524	-	MULTISPECIES: sulfatase-like hydrolase/transferase	7.04069	4.65646	4.25776	0.773616	0.769644	0.977271
MXAN_5812	MXAN_RS28175	7205140	7205934	-	MULTISPECIES: hypothetical protein	17.7545	23.7216	14.8218	18.72	9.80207	12.4464
MXAN_0314	MXAN_RS01540	369075	371150	+	MULTISPECIES: PAS domain-containing protein	8.92804	7.26731	3.53019	5.65958	2.77773	3.55885
MXAN_3233	MXAN_RS15660	3784553	3785755	+	MULTISPECIES: GNAT family N-acetyltransferase	9.00717	7.10662	4.89749	6.90177	5.05259	3.5094
MXAN_7323	MXAN_RS35440	8944840	8945889	+	MULTISPECIES: NAD(P)-dependent alcohol dehydrogenase	311.49	348.556	324.624	114.285	111.175	102.153
MXAN_7373	MXAN_RS35680	8999264	9000283	-	MULTISPECIES: hypothetical protein	15.6552	13.6818	8.31203	11.9797	8.40384	10.3476
	MXAN_RS36500					10.4487	8.61941	0.339715	5.92557	3.31602	2.80705
MXAN_4621	MXAN_RS22430	5801266	5805093	-	MULTISPECIES: O-antigen biosynthesis protein RfbC	40.895	38.6238	37.1637	30.2019	27.6448	27.0205
MXAN_6698	MXAN_RS32430	8238411	8239940	+	MULTISPECIES: hypothetical protein	55.8182	51.1937	46.6789	13.106	10.8995	9.91643
MXAN_5645	MXAN_RS27360	7013737	7014531	-	MULTISPECIES: flagellar biosynthetic protein FliR	3.76611	2.37216	0.903771	1.57642	0.392083	0.497855
MXAN_7085	MXAN_RS34300	8659713	8659982	-	MULTISPECIES: hypothetical protein	49.1088	51.2211	45.2387	152.015	83.1216	107.011
MXAN_2441	MXAN_RS11810	2848741	2849412	+	MULTISPECIES: flagellar assembly protein FliH	179.703	190.645	192.027	43.8267	42.2102	42.2102
MXAN_2801	MXAN_RS13575	3269391	3270725	+	MULTISPECIES: DNA polymerase III subunit delta	57.7772	52.1733	55.9729	29.2192	28.8357	30.537
MXAN_7249	MXAN_RS35080	8846310	8849294	-	MULTISPECIES: DEAD/DEAH box helicase	7.92874	7.53926	4.14009	1.9943	0.783181	1.37014
MXAN_2449	MXAN_RS11850	2855549	2856367	+	MULTISPECIES: flagellar biosynthetic protein FliR	20.1936	27.4783	21.9322	4.97324	2.09326	3.22177
MXAN_5717	MXAN_RS27715	7084937	7086664	-	MULTISPECIES: phospho-sugar mutase	126.732	116.848	127.068	27.1974	31.3871	26.1878
MXAN_4517	MXAN_RS21925	5595276	5596337	+	MULTISPECIES: LuxR family transcriptional regulator	6.98102	4.73539	3.51807	1.62263	0.880525	1.73921
MXAN_0359	MXAN_RS01765	423736	424383	-	MULTISPECIES: prepilin-type N-terminal cleavage/methylation domain-containing protein	188.118	200.422	188.938	133.932	152.005	175.705
MXAN_7500	MXAN_RS36195	9126435	9127676	+	MULTISPECIES: general secretory pathway protein GspE	38.3412	44.5401	40.0322	111.249	110.427	102.613
MXAN_0042	MXAN_RS00225	49156	51831	-	MULTISPECIES: hypothetical protein	17.3156	15.3162	14.4988	10.7716	10.0757	9.36734
MXAN_1520	MXAN_RS07385	1782959	1783738	+	MULTISPECIES: SDR family oxidoreductase	75.4911	76.2406	80.3244	47.8005	49.9529	50.2355
MXAN_2663	MXAN_RS12885	3109039	3110502	+	MULTISPECIES: MFS transporter	105.762	99.9613	97.9591	82.8228	68.4518	89.216
	MXAN_RS19930	5044420	5044797	-	hypothetical protein	61.1398	60.4837	67.5776	40.3639	36.2253	36.8458
MXAN_2472	MXAN_RS11960	2878646	2879662	+	MULTISPECIES: stage II sporulation protein M	21.5894	20.8923	18.2274	6.31558	3.37145	4.15124
MXAN_2392	MXAN_RS11570	2785440	2785925	-	MULTISPECIES: hypothetical protein	21.7088	22.7649	19.2191	141.507	132.122	131.117
MXAN_0704	MXAN_RS03405	802270	803613	-	MULTISPECIES: short-chain fatty acid transporter	18.8826	18.0542	15.7171	4.77898	3.01501	2.9449
MXAN_0292	MXAN_RS01430	346571	347986	-	MULTISPECIES: MFS transporter	8.45778	6.2152	1.11631	5.86358	3.08184	4.37908
MXAN_3439	MXAN_RS16670	4002600	4003175	-	MULTISPECIES: GNAT family N-acetyltransferase	39.1088	35.36	32.1827	20.942	16.5053	19.011
MXAN_0605	MXAN_RS02935	700129	700467	-	MULTISPECIES: hypothetical protein	156.032	162.441	142.428	70.7037	53.79	49.4257
MXAN_0807	MXAN_RS03885	919945	920799	+	MULTISPECIES: nucleotidyltransferase family protein	5.16935	2.94092	1.51263	80.2524	64.8932	76.5357
MXAN_2251	MXAN_RS10875	2600693	2601622	+	MULTISPECIES: glycine betaine ABC transporter substrate-binding protein	57.0296	56.3733	58.8705	8.25398	8.88194	10.7815
	MXAN_RS00040	5632	7044	+	MULTISPECIES: insulinase family protein	130.869	129.817	135.055	24.0585	26.1409	29.2248
MXAN_7210	MXAN_RS34905	8802886	8803632	+	MULTISPECIES: hypothetical protein	10.4974	10.435	2.11606	7.96917	4.59005	2.296
MXAN_2997	MXAN_RS14515	3518469	3520406	-	MULTISPECIES: diguanylate cyclase	22.5117	19.7215	17.9439	20.7745	16.8881	19.1975
	MXAN_RS25435	6532439	6532708	+	MULTISPECIES: hypothetical protein	17.9538	12.1068	11.1766	2.32085	2.30893	1.95454
MXAN_4062	MXAN_RS19750	4980997	4982871	+	MULTISPECIES: hypothetical protein	18.7057	18.1714	17.7038	10.1932	6.73285	7.52889
MXAN_5842	MXAN_RS28315	7246439	7247167	-	MULTISPECIES: hypothetical protein	7.82299	10.3477	8.87034	9.6702	11.9722	7.601
MXAN_2381	MXAN_RS11515	2767845	2768645	+	MULTISPECIES: hypothetical protein	24.2073	29.1945	20.2722	18.1887	20.041	23.0592
MXAN_6489	MXAN_RS31435	7999840	8000889	-	MULTISPECIES: Rieske 2Fe-2S domain-containing protein	52.2771	50.4095	52.553	25.9603	22.4131	25.5068
MXAN_3133	MXAN_RS15190	3670592	3671296	-	MULTISPECIES: VTT domain-containing protein	26.4925	32.6349	30.3705	12.6659	6.41097	5.23984
MXAN_6936	MXAN_RS33580	8488591	8490000	-	MULTISPECIES: hypothetical protein	13.4485	9.71913	8.25508	16.2212	11.385	11.1347
MXAN_1074	MXAN_RS05155	1250245	1251276	+	MULTISPECIES: Glu/Leu/Phe/Val dehydrogenase	255.998	259.002	271.943	250.166	278.632	269.616
MXAN_4973	MXAN_RS24150	6219901	6220476	-	MULTISPECIES: crossover junction endodeoxyribonuclease RuvC	45.2969	44.3092	32.9311	28.5573	27.599	28.1729
MXAN_5990	MXAN_RS29060	7415482	7416816	-	MULTISPECIES: HAMP domain-containing histidine kinase	12.9224	7.62823	4.8438	11.1479	9.3395	11.4637
	MXAN_RS07890	1925101	1925616	+	MULTISPECIES: hypothetical protein	43.1038	40.4463	32.3045	17.3052	12.0816	13.2954
MXAN_5010	MXAN_RS24330	6260502	6262190	-	MULTISPECIES: VCBS repeat-containing protein	10.1296	9.30466	6.72129	3.0608	1.29185	2.5777
	MXAN_RS08385	2044193	2044744	+	TetR family transcriptional regulator	7.15177	5.08594	2.79028	5.83028	3.78284	2.13482
MXAN_1070	MXAN_RS05135	1245306	1247552	+	MULTISPECIES: D-alanyl-D-alanine carboxypeptidase/D-alanyl-D-alanine-endopeptidase	84.3896	90.1389	85.8232	40.3669	36.9691	39.691
MXAN_6746	MXAN_RS32670	8296364	8297134	-	MULTISPECIES: SDR family oxidoreductase	17.9373	15.9805	11.5556	21.3346	17.1822	20.5341
MXAN_4823	MXAN_RS23440	6032464	6035913	+	MULTISPECIES: AAA family ATPase	4.38053	2.33228	0.583129	2.36121	0.677622	0.879544
MXAN_7501	MXAN_RS36200	9127839	9128165	+	MULTISPECIES: winged helix-turn-helix transcriptional regulator	11.7722	16.1481	7.03117	33.0561	33.8396	37.5218
MXAN_2248	MXAN_RS10860	2597514	2598668	+	MULTISPECIES: hypothetical protein	29.2554	28.737	21.0262	16.683	15.248	19.5327
MXAN_2531	MXAN_RS12230	2945254	2946528	-	MULTISPECIES: hypothetical protein	39.4734	34.0196	29.867	47.7958	53.9068	66.4314
MXAN_3607	MXAN_RS17500	4209848	4211071	+	MULTISPECIES: group II intron reverse transcriptase/maturase	0	0	0	0	0	0
MXAN_0204	MXAN_RS01010	249306	249956	-	MULTISPECIES: class I SAM-dependent methyltransferase	87.8221	97.142	90.7227	230.775	229.829	220.494
MXAN_0877	MXAN_RS04205	994020	994619	-	MULTISPECIES: HAD family phosphatase	46.8118	52.8043	49.0973	52.4801	52.7303	54.0919
MXAN_0266	MXAN_RS01305	317893	319128	+	MULTISPECIES: hypothetical protein	20.8786	16.7836	13.4864	28.0107	23.7058	29.0335
MXAN_2024	MXAN_RS09815	2354020	2354340	+	MULTISPECIES: Grx4 family monothiol glutaredoxin	1156.58	1209.07	1243.16	1832.55	1746.43	1761.14
MXAN_2205	MXAN_RS10635	2544319	2545080	+	MULTISPECIES: hypothetical protein	9.72946	9.89957	5.46888	3.49498	1.84078	1.21197
MXAN_3479	MXAN_RS16865	4058863	4059951	+	MULTISPECIES: carbohydrate-binding protein	17.2817	12.0067	8.70906	132.202	134.386	141.624
MXAN_6028	MXAN_RS29245	7459362	7460429	-	MULTISPECIES: chemotaxis protein CheB	48.9931	42.2613	37.1358	6.89409	9.3395	7.28835
MXAN_2702	MXAN_RS13090	3152979	3153629	+	MULTISPECIES: Crp/Fnr family transcriptional regulator	129.653	128.428	124.275	55.588	63.6819	55.7315
MXAN_5114	MXAN_RS24850	6389098	6389856	-	MULTISPECIES: hypothetical protein	63.4914	63.1107	64.3713	14.448	12.7311	14.7749
MXAN_3568	MXAN_RS17300	4156702	4157427	-	MULTISPECIES: 2OG-Fe(II) oxygenase	4.90957	4.15618	1.1876	4.09984	1.28804	2.90758
	MXAN_RS15835	3821620	3821820	-	MULTISPECIES: sulfur carrier protein ThiS	73.0603	81.9399	77.2117	83.3946	41.8709	51.1973
MXAN_6027	MXAN_RS29240	7457690	7459285	-	methyl-accepting chemotaxis protein	72.7163	67.1949	76.8919	11.1898	8.69105	9.58901
MXAN_5263	MXAN_RS25560	6558384	6558953	+	MULTISPECIES: RNA polymerase sigma factor	22.0114	22.0569	22.1852	3.57288	5.1951	6.48085
MXAN_0908	MXAN_RS04360	1037126	1037806	-	MULTISPECIES: hypothetical protein	4.39655	5.35391	1.26608	6.21108	1.14429	4.26211
MXAN_2292	MXAN_RS11075	2664834	2665694	-	MULTISPECIES: hypothetical protein	13.0817	11.9738	12.6843	36.3896	37.8319	34.7834
MXAN_5752	MXAN_RS27880	7120552	7121586	-	MULTISPECIES: hypothetical protein	279.087	239.423	246.164	69.1713	76.0442	82.4732
MXAN_2792	MXAN_RS13530	3249065	3250243	+	MULTISPECIES: hypothetical protein	119.598	110.795	114.57	24.4486	19.1677	26.6325
MXAN_3422	MXAN_RS16580	3976946	3979231	+	MULTISPECIES: copper-translocating P-type ATPase	7.10999	3.90483	1.25721	3.70056	1.84078	2.2508
	MXAN_RS29630	7551993	7552394	-	MULTISPECIES: hypothetical protein	29.7916	30.6493	16.4432	54.9469	47.6864	55.4638
MXAN_6457	MXAN_RS31270	7960998	7963163	-	MULTISPECIES: hypothetical protein	10.5976	9.22909	5.10843	42.7444	40.7981	47.6927
MXAN_5303	MXAN_RS25725	6604229	6604735	-	MULTISPECIES: hypothetical protein	6.18664	3.96764	2.83431	2.47191	0	0.78066
MXAN_1700	MXAN_RS08245	2015864	2017300	+	MULTISPECIES: hypothetical protein	12.9974	13.9986	10.5	4.14264	1.84377	3.67242
MXAN_4159	MXAN_RS20195	5109367	5110002	-	MULTISPECIES: uridine kinase	68.8211	67.4089	62.5861	16.9958	18.3789	19.4993
	MXAN_RS29730	7576098	7576676	+	MULTISPECIES: pirin family protein	6.64853	5.64566	1.98549	5.95243	3.23011	5.01294
MXAN_1707	MXAN_RS08280	2024128	2025027	-	MULTISPECIES: hypothetical protein	2.53465	1.81602	0.319332	0.870318	0.34634	0.146591
MXAN_6147	MXAN_RS29805	7601971	7605393	-	MULTISPECIES: hypothetical protein	6.08116	3.45256	1.0915	2.92903	0.774029	0.847939
MXAN_0729	MXAN_RS03520	830572	831450	-	MULTISPECIES: dienelactone hydrolase family protein	113.54	136.595	122.12	76.4572	73.9371	73.8457
MXAN_2412	MXAN_RS11665	2806911	2808851	+	MULTISPECIES: hypothetical protein	4.92141	3.62729	2.44311	3.30909	2.56945	3.39855
MXAN_1748	MXAN_RS08485	2074041	2074499	-	MULTISPECIES: GNAT family N-acetyltransferase	178.295	171.194	175.007	3.75431	3.39549	3.44919
MXAN_5026	MXAN_RS24415	6283201	6284655	+	MULTISPECIES: HTTM domain-containing protein	37.4318	32.2304	34.6657	11.9512	12.3183	12.9665
MXAN_4595	MXAN_RS22300	5744578	5747865	+	MULTISPECIES: non-ribosomal peptide synthetase	39.7195	39.308	39.0279	7.24206	5.97247	5.21627
MXAN_0975	MXAN_RS04685	1124026	1124976	+	MULTISPECIES: GIY-YIG nuclease family protein	16.941	14.9389	9.67063	68.1978	75.3863	68.3935
	MXAN_RS36685	2266001	2267143	-	DNA polymerase III subunit gamma/tau	29.0636	26.8388	22.3784	23.1628	19.0896	19.8532
MXAN_4842	MXAN_RS23525	6060122	6061912	-	MULTISPECIES: serine/threonine protein kinase	15.2843	15.3733	15.6457	3.76117	2.52358	3.2412
	MXAN_RS36290	2377042	2377275	+	MULTISPECIES: hypothetical protein	0	1.07457	0.614101	0	0	0
MXAN_3688	MXAN_RS17890	4401283	4401639	-	MULTISPECIES: hypothetical protein	16.374	22.891	16.5033	14.4809	13.5335	15.5214
MXAN_1027	MXAN_RS04935	1199758	1200894	+	MULTISPECIES: glycosyltransferase family 4 protein	19.06	16.9181	13.2704	8.12909	6.57954	8.35451
MXAN_1504	MXAN_RS07305	1765013	1767358	+	MULTISPECIES: GMC family oxidoreductase	27.348	26.8491	22.2961	5.20855	4.31818	5.06131
MXAN_1097	MXAN_RS05275	1277552	1279318	-	MULTISPECIES: ATP-binding cassette domain-containing protein	48.8963	44.6119	36.5145	68.266	73.5605	73.6935
MXAN_3086	MXAN_RS14960	3612165	3612899	+	MULTISPECIES: DNA repair protein RecO	11.2507	9.40796	5.08325	23.4453	16.9636	19.3859
MXAN_5581	MXAN_RS27045	6933337	6935412	-	MULTISPECIES: CotH kinase family protein	46.2198	43.7856	43.1237	57.6523	62.0859	67.1733
MXAN_5083	MXAN_RS24695	6356064	6356834	+	MULTISPECIES: response regulator transcription factor	7.02699	4.892	2.42295	3.45418	0.808576	0.68447
MXAN_3806	MXAN_RS18465	4571743	4572390	-	MULTISPECIES: hypothetical protein	28.3828	26.1926	30.1592	13.2965	12.9877	17.713
MXAN_2249	MXAN_RS10865	2598677	2599861	+	MULTISPECIES: glycine betaine/L-proline ABC transporter ATP-binding protein	18.4083	20.2645	23.283	8.85741	10.1272	12.3581
MXAN_4844	MXAN_RS23540	6064161	6065483	-	MULTISPECIES: AHH domain-containing protein	4.95722	6.08191	5.9739	1.30252	1.17803	1.59554
MXAN_6433	MXAN_RS31155	7937164	7937649	+	MULTISPECIES: ester cyclase	31.6831	30.7844	24.837	32.5563	30.7858	25.7891
MXAN_6508	MXAN_RS31535	8028433	8029713	-	MULTISPECIES: threonine/serine exporter family protein	9.90561	5.00543	1.79484	2.93503	0.973321	1.75085
MXAN_0675	MXAN_RS03270	773500	773988	+	MULTISPECIES: SRPBCC family protein	50.7318	43.7079	44.3735	50.2969	36.6525	32.6456
MXAN_1665	MXAN_RS08080	1966710	1967423	+	MULTISPECIES: dual specificity protein phosphatase family protein	11.382	6.86731	6.23906	7.67927	4.80219	3.69556
MXAN_0305	MXAN_RS01495	360460	361779	-	MULTISPECIES: AMP-binding protein	8.10079	7.42918	4.68112	4.27247	1.65299	1.19938
MXAN_5679	MXAN_RS27525	7041644	7042447	+	MULTISPECIES: biliverdin-producing heme oxygenase	21.1024	20.0158	21.0902	8.57328	6.5908	6.56376
MXAN_6768	MXAN_RS32780	8319006	8319890	+	MULTISPECIES: hypothetical protein	11.5992	10.7967	6.81964	7.25756	4.57873	7.15561
MXAN_2160	MXAN_RS10450	2497842	2500808	+	MULTISPECIES: carboxypeptidase regulatory-like domain-containing protein	116.289	114.622	117.788	27.0335	24.2158	25.4792
MXAN_6346	MXAN_RS30740	7825736	7826221	+	MULTISPECIES: hypothetical protein	6.74733	4.91516	3.84381	22.8861	25.6548	22.5315
	MXAN_RS37310					5.77085	3.59213	1.71071	1.86497	1.11324	0.942368
MXAN_2034	MXAN_RS09865	2365107	2365868	+	MULTISPECIES: crotonase/enoyl-CoA hydratase family protein	17.5879	15.0143	10.1834	11.1017	6.13594	6.7524
MXAN_4261	MXAN_RS20685	5223175	5224533	-	MULTISPECIES: sigma-54-dependent Fis family transcriptional regulator	14.5826	12.9518	13.0059	9.56773	9.6333	11.2613
MXAN_6072	MXAN_RS29455	7514644	7516137	-	MULTISPECIES: anthranilate synthase component I	45.2343	47.9672	42.8983	21.4958	21.8027	21.9003
MXAN_7346	MXAN_RS35550	8967619	8968317	-	MULTISPECIES: sterol desaturase family protein	28.1477	20.3246	23.436	15.6881	12.0401	13.967
MXAN_0093	MXAN_RS00470	106672	107040	-	MULTISPECIES: DUF59 domain-containing protein	170.393	203.067	193.936	47.9736	51.5286	57.9212
MXAN_3547	MXAN_RS17195	4131305	4131871	+	MULTISPECIES: 16S rRNA processing protein RimM	55.8226	55.6558	60.5718	65.2047	57.1736	57.7055
MXAN_1052	MXAN_RS05055	1229337	1232006	+	MULTISPECIES: O-antigen ligase family protein	22.3206	20.4361	15.6078	9.32902	6.18742	7.4613
MXAN_3604	MXAN_RS17490	4203148	4205295	+	MULTISPECIES: AIPR family protein	31.5282	30.4361	29.5026	3.35486	2.46695	2.57967
MXAN_7126	MXAN_RS34500	8700441	8701214	-	MULTISPECIES: hypothetical protein	13.2627	8.77148	5.01277	4.04799	2.41633	1.875
MXAN_4659	MXAN_RS22620	5841725	5843809	-	MULTISPECIES: Tad domain-containing protein	67.9705	71.7564	69.8855	17.9573	16.0712	16.009
MXAN_5118	MXAN_RS24870	6392974	6394299	-	MULTISPECIES: amidohydrolase family protein	59.7822	57.7423	50.9342	37.8056	34.9082	38.8034
MXAN_2309	MXAN_RS11160	2683803	2685059	-	MULTISPECIES: DEAD/DEAH box helicase	34.9346	31.7062	30.9806	12.0889	9.79506	12.1751
MXAN_5623	MXAN_RS27250	6987651	6988163	+	MULTISPECIES: hypothetical protein	168.699	174.495	175.633	157.879	161.321	154.049
	MXAN_RS23915	6162618	6162908	-	MULTISPECIES: hypothetical protein	3.7882	7.28838	2.7768	3.78399	0.376456	3.8241
MXAN_2179	MXAN_RS10530	2520551	2521516	-	MULTISPECIES: 3-hydroxyacyl-CoA dehydrogenase family protein	32.913	33.5786	32.1316	7.78421	6.61488	8.87738
MXAN_4260	MXAN_RS20680	5222639	5223052	-	MULTISPECIES: hypothetical protein	14.464	13.362	12.8427	4.54079	6.0233	4.14278
MXAN_2478	MXAN_RS11990	2885595	2885864	-	MULTISPECIES: hypothetical protein	15.8416	15.832	15.9666	19.7272	13.2764	18.0795
MXAN_4321	MXAN_RS20965	5318671	5319465	+	MULTISPECIES: sulfite exporter TauE/SafE family protein	7.71155	3.32103	1.80754	2.16758	1.76437	2.82118
	MXAN_RS23935	6165032	6165604	+	MULTISPECIES: hypothetical protein	8.95753	8.11834	5.76804	11.4827	9.24782	7.36791
	MXAN_RS25575	6563122	6563382	-	MULTISPECIES: hypothetical protein	13.1103	6.74384	6.0563	10.2037	5.97138	7.58227
	MXAN_RS10640	2545148	2545651	+	MULTISPECIES: hypothetical protein	64.7806	61.8644	66.4325	17.0955	10.8231	10.209
MXAN_0098	MXAN_RS00495	112585	114258	-	MULTISPECIES: DUF262 domain-containing protein	20.9517	21.1043	14.679	27.0454	26.1617	27.0326
	MXAN_RS10850					14.564	4.05563	1.54516	6.73794	0.837919	3.54655
[truncated: 5,350 more rows]
